# Supplementary material for: Using a Relative Quantitative Proteomic Method to Identify Differentially Abundant Proteins in Brucella melitensis Biovar 3 and Brucella melitensis M5-90
Source: Front Immunol. 2022 Jul 19;13:929040. doi: 10.3389/fimmu.2022.929040 (PMC9343586; doi:10.3389/fimmu.2022.929040)
Supplement: Supplementary file 1 [file DataSheet_1.zip]

Archive with 63 entries (62 files):
- Supplementary Figure 1.jpg
- Supplementary Figure 10.jpg
- Supplementary Figure 11.jpg
- Supplementary Figure 12.jpg
- Supplementary Figure 13.jpg
- Supplementary Figure 14.jpg
- Supplementary Figure 15.jpg
- Supplementary Figure 16.jpg
- Supplementary Figure 17.jpg
- Supplementary Figure 18.jpg
- Supplementary Figure 19.jpg
- Supplementary Figure 20.jpg
- Supplementary Figure 21.jpg
- Supplementary Figure 22.jpg
- Supplementary Figure 23.jpg
- Supplementary Figure 24.jpg
- Supplementary Figure 3.jpg
- Supplementary Figure 4.jpg
- Supplementary Figure 5.jpg
- Supplementary Figure 6.jpg
- Supplementary Figure 7.jpg
- Supplementary Figure 8.jpg
- Supplementary Figure 9.jpg
- Supplementary Figure Legends.docx
- Supplementary Table 1.docx
- Supplementary Table 4.xlsx
- Supplementary Table 5.csv
- Supplementary Table 6.csv
- Supplementary Table2.xlsx
- Supplementary Table3 Differentially expressed statistics.xlsx
- Supplemtary Figure 2.jpg
- __MACOSX/
- __MACOSX/._Supplementary Figure 1.jpg
- __MACOSX/._Supplementary Figure 10.jpg
- __MACOSX/._Supplementary Figure 11.jpg
- __MACOSX/._Supplementary Figure 12.jpg
- __MACOSX/._Supplementary Figure 13.jpg
- __MACOSX/._Supplementary Figure 14.jpg
- __MACOSX/._Supplementary Figure 15.jpg
- __MACOSX/._Supplementary Figure 16.jpg
- __MACOSX/._Supplementary Figure 17.jpg
- __MACOSX/._Supplementary Figure 18.jpg
- __MACOSX/._Supplementary Figure 19.jpg
- __MACOSX/._Supplementary Figure 20.jpg
- __MACOSX/._Supplementary Figure 21.jpg
- __MACOSX/._Supplementary Figure 22.jpg
- __MACOSX/._Supplementary Figure 23.jpg
- __MACOSX/._Supplementary Figure 24.jpg
- __MACOSX/._Supplementary Figure 3.jpg
- __MACOSX/._Supplementary Figure 4.jpg
- __MACOSX/._Supplementary Figure 5.jpg
- __MACOSX/._Supplementary Figure 6.jpg
- __MACOSX/._Supplementary Figure 7.jpg
- __MACOSX/._Supplementary Figure 8.jpg
- __MACOSX/._Supplementary Figure 9.jpg
- __MACOSX/._Supplementary Figure Legends.docx
- __MACOSX/._Supplementary Table 1.docx
- __MACOSX/._Supplementary Table 4.xlsx
- __MACOSX/._Supplementary Table 5.csv
- __MACOSX/._Supplementary Table 6.csv
- __MACOSX/._Supplementary Table2.xlsx
- __MACOSX/._Supplementary Table3 Differentially expressed statistics.xlsx
- __MACOSX/._Supplemtary Figure 2.jpg
