# Supplementary material for: Using a Relative Quantitative Proteomic Method to Identify Differentially Abundant Proteins in Brucella melitensis Biovar 3 and Brucella melitensis M5-90
Source: Front Immunol. 2022 Jul 19;13:929040. doi: 10.3389/fimmu.2022.929040 (PMC9343586; doi:10.3389/fimmu.2022.929040)
Supplement: Supplementary file 1 [file DataSheet_1.zip › Supplementary Table 4.xlsx]

## Sheet: sheet1
Data for Brucella CFUs in mouse spleen at different time points
Group	Time (days)	Count (Log10)
Y3	7	7.1
Y3	7	7.3
Y3	7	7.5
Y3	7	7
M5	7	5.2
M5	7	5.6
M5	7	5.5
M5	7	5.4
PBS	7	0
PBS	7	0
PBS	7	0
PBS	7	0
Y3	14	7.1
Y3	14	6.6
Y3	14	6.9
Y3	14	6.8
M5	14	4.8
M5	14	4.5
M5	14	4.3
M5	14	4.6
PBS	14	0
PBS	14	0
PBS	14	0
PBS	14	0
Y3	21	6.6
Y3	21	6.4
Y3	21	6.5
Y3	21	6.3
M5	21	4.5
M5	21	4.5
M5	21	4.8
M5	21	4.4
PBS	21	0
PBS	21	0
PBS	21	0
PBS	21	0
Y3	28	6.8
Y3	28	6.6
Y3	28	6.6
Y3	28	6.3
M5	28	4.9
M5	28	5
M5	28	4.7
M5	28	4.7
PBS	28	0
PBS	28	0
PBS	28	0
PBS	28	0

## Sheet: Sheet2
Data for mouse spleen index after infected with Brucella melitensis biovar 3 or Brucella melitensis M5-90
Group	Time (days)	Spleen weight	Body weight	Spleen index
Y3	7	0.14	27.2904	0.513
Y3	7	0.11	22.4949	0.489
Y3	7	0.11	22.1774	0.496
Y3	7	0.17	33.8645	0.502
M5	7	0.09	22.0588	0.408
M5	7	0.12	31.0881	0.386
M5	7	0.13	33.2481	0.391
M5	7	0.11	27.7778	0.396
Y3	14	0.21	31.1111	0.675
Y3	14	0.17	26.7717	0.635
Y3	14	0.18	27.1493	0.663
Y3	14	0.14	23.9726	0.584
M5	14	0.14	28.866	0.485
M5	14	0.19	41.1255	0.462
M5	14	0.23	50.2183	0.458
M5	14	0.14	32.7869	0.427
Y3	21	0.17	25.4491	0.668
Y3	21	0.21	27.451	0.765
Y3	21	0.15	20.7182	0.724
Y3	21	0.14	20.0861	0.697
M5	21	0.16	29.9625	0.534
M5	21	0.19	34.6715	0.548
M5	21	0.17	32.6296	0.521
M5	21	0.18	34.9515	0.515
Y3	28	0.22	33.4855	0.657
Y3	28	0.21	33.5463	0.626
Y3	28	0.2	29.3686	0.681
Y3	28	0.16	24.7295	0.647
M5	28	0.14	34.0633	0.411
M5	28	0.12	26.4901	0.453
M5	28	0.18	42.7553	0.421
M5	28	0.13	30.0926	0.432
PBS	7	0.07	35	0.2
PBS	7	0.11	55.8376	0.197
PBS	7	0.11	53.6585	0.205
PBS	7	0.07	33.3333	0.21
PBS	14	0.12	51.9481	0.231
PBS	14	0.1	45.6621	0.219
PBS	14	0.11	47.0085	0.234
PBS	14	0.08	33.8983	0.236
PBS	21	0.1	51.0204	0.196
PBS	21	0.06	30	0.2
PBS	21	0.09	51.1364	0.176
PBS	21	0.1	55.2486	0.181
PBS	28	0.08	37.5587	0.213
PBS	28	0.09	45.6853	0.197
PBS	28	0.09	44.1176	0.204
PBS	28	0.08	40.404	0.198

## Sheet: Sheet3
Data for Brucella CFUs in RAW264.7 cells at different time points
Group	Time (hours)	CFU(log10)
Y3	4	7.6
Y3	4	7.1
Y3	4	7.4
Y3	4	7.2
M5	4	5.6
M5	4	5.3
M5	4	5.3
M5	4	5.2
Y3	12	6.6
Y3	12	6.8
Y3	12	7.1
Y3	12	6.5
M5	12	4.3
M5	12	4.2
M5	12	4.7
M5	12	4.6
Y3	24	6.5
Y3	24	6.2
Y3	24	6.4
Y3	24	6.1
M5	24	4.3
M5	24	4.6
M5	24	4.8
M5	24	4.2
Y3	48	6.3
Y3	48	6.7
Y3	48	6.4
Y3	48	6.6
M5	48	5
M5	48	4.8
M5	48	4.5
M5	48	4.5
