# Supplementary material for: Using a Relative Quantitative Proteomic Method to Identify Differentially Abundant Proteins in Brucella melitensis Biovar 3 and Brucella melitensis M5-90
Source: Front Immunol. 2022 Jul 19;13:929040. doi: 10.3389/fimmu.2022.929040 (PMC9343586; doi:10.3389/fimmu.2022.929040)
Supplement: Supplementary file 1 [file DataSheet_1.zip › Supplementary Table 5.csv]

BtpA mRNA expression in RAW264.7 cells
Group	Time	Value
Y3	4	0.033389945
Y3	4	0.038769937
Y3	4	0.030899061
M5	4	6.14E-04
M5	4	7.26E-04
M5	4	8.58E-04
Y3	8	0.028484702
Y3	8	0.036853064
Y3	8	0.035412974
M5	8	9.00E-04
M5	8	5.52E-04
M5	8	7.65E-04
Y3	12	0.014615078
Y3	12	0.011439
Y3	12	0.009820992
M5	12	0.002413157
M5	12	0.00188355
M5	12	0.002395278
Y3	24	0.015424128
Y3	24	0.018062468
Y3	24	0.017440792
M5	24	0.016231841
M5	24	0.021772771
M5	24	0.017151882
Y3	48	0.016415645
Y3	48	0.018496704
Y3	48	0.015080357
M5	48	0.01028993
M5	48	0.015753581
M5	48	0.021510708
