# Supplementary material for: Using a Relative Quantitative Proteomic Method to Identify Differentially Abundant Proteins in Brucella melitensis Biovar 3 and Brucella melitensis M5-90
Source: Front Immunol. 2022 Jul 19;13:929040. doi: 10.3389/fimmu.2022.929040 (PMC9343586; doi:10.3389/fimmu.2022.929040)
Supplement: Supplementary file 1 [file DataSheet_1.zip › Supplementary Table 6.csv]

vjbR mRNA expression in RAW264.7
Group	Time	Value
Y3	4	6.50E-04
Y3	4	8.94E-04
Y3	4	7.10E-04
M5	4	1.68E-05
M5	4	1.85E-05
M5	4	1.41E-05
Y3	8	0.007061801
Y3	8	0.005357491
Y3	8	0.005306017
M5	8	1.52E-04
M5	8	1.27E-04
M5	8	1.10E-04
Y3	12	8.79E-04
Y3	12	8.99E-04
Y3	12	6.71E-04
M5	12	2.18E-04
M5	12	1.06E-04
M5	12	1.52E-04
Y3	24	0.004867672
Y3	24	0.006708384
Y3	24	0.005287802
M5	24	0.005040047
M5	24	0.006731834
M5	24	0.007295247
Y3	48	0.006936449
Y3	48	0.007674797
Y3	48	0.005604265
M5	48	0.005673455
M5	48	0.007484679
M5	48	0.009303439
