# Supplementary material for: Using a Relative Quantitative Proteomic Method to Identify Differentially Abundant Proteins in Brucella melitensis Biovar 3 and Brucella melitensis M5-90
Source: Front Immunol. 2022 Jul 19;13:929040. doi: 10.3389/fimmu.2022.929040 (PMC9343586; doi:10.3389/fimmu.2022.929040)
Supplement: Supplementary file 1 [file DataSheet_1.zip › Supplementary Table2.xlsx]

## Sheet: M5_only
Protein accession	Protein description	Gene name	Mol. weight [kDa]	Sequence coverage [%]	MS/MS Counts	Peptides	Unique peptides	MS/MS Count M5_1	MS/MS Count M5_2	MS/MS Count M5_3	MS/MS Count Y3_1	MS/MS Count Y3_2	MS/MS Count Y3_3	Peptides M5_1	Peptides M5_2	Peptides M5_3	Peptides Y3_1	Peptides Y3_2	Peptides Y3_3	Unique peptides M5_1	Unique peptides M5_2	Unique peptides M5_3	Unique peptides Y3_1	Unique peptides Y3_2	Unique peptides Y3_3	LFQ intensity M5_1	LFQ intensity M5_2	LFQ intensity M5_3	LFQ intensity Y3_1	LFQ intensity Y3_2	LFQ intensity Y3_3	Identification type M5_1	Identification type M5_2	Identification type M5_3	Identification type Y3_1	Identification type Y3_2	Identification type Y3_3	M5_1	M5_2	M5_3	Y3_1	Y3_2	Y3_3	Y3/M5 Ratio	Y3/M5 P value
C0RMU9	Aldehyde dehydrogenase OS=Brucella melitensis biotype 2 (strain ATCC 23457) OX=546272 GN=BMEA_B1166 PE=3 SV=1	BMEA_B1166	51.856	11.4	4	3	3	1	2	1	0	0	0	1	3	2	0	0	0	1	3	2	0	0	0	0	16064	0	0	0	0	By MS/MS	By MS/MS	By MS/MS
P52558	N5-carboxyaminoimidazole ribonucleotide mutase OS=Brucella melitensis biotype 1 (strain 16M / ATCC 23456 / NCTC 10094) OX=224914 GN=purE PE=3 SV=2	purE	16.596	28.4	3	2	2	0	3	0	0	0	0	0	2	0	0	0	0	0	2	0	0	0	0	0	41948	0	0	0	0		By MS/MS						1
Q8YC11	Endoglucanase h OS=Brucella melitensis biotype 1 (strain 16M / ATCC 23456 / NCTC 10094) OX=224914 GN=BMEII0724 PE=3 SV=1	BMEII0724	27.938	8.2	2	1	1	1	1	0	0	0	0	1	1	0	0	0	0	1	1	0	0	0	0	0	15773	0	0	0	0	By MS/MS	By MS/MS
Q8YC95	4-carboxymuconolactone decarboxylase OS=Brucella melitensis biotype 1 (strain 16M / ATCC 23456 / NCTC 10094) OX=224914 GN=BMEII0637 PE=4 SV=1	BMEII0637	15.084	9.4	1	1	1	0	1	0	0	0	0	0	1	0	0	0	0	0	1	0	0	0	0	0	1688.5	0	0	0	0		By MS/MS						1
Q8YCM9	Succinoglycan biosynthesis protein exoi OS=Brucella melitensis biotype 1 (strain 16M / ATCC 23456 / NCTC 10094) OX=224914 GN=BMEII0499 PE=4 SV=1	BMEII0499	27.522	20.1	2	2	2	0	2	0	0	0	0	0	2	0	0	0	0	0	2	0	0	0	0	0	25297	0	0	0	0		By MS/MS						1
Q8YD05	Transcriptional regulator, merr family OS=Brucella melitensis biotype 1 (strain 16M / ATCC 23456 / NCTC 10094) OX=224914 GN=BMEII0372 PE=4 SV=1	BMEII0372	20.013	13.2	1	1	1	0	1	0	0	0	0	0	1	1	0	0	0	0	1	1	0	0	0	0	0	1059.2	0	0	0		By MS/MS	By matching
Q8YDJ2	Transposase OS=Brucella melitensis biotype 1 (strain 16M / ATCC 23456 / NCTC 10094) OX=224914 GN=BMEII0183 PE=4 SV=1	BMEII0183	34.685	4	1	1	1	1	0	0	0	0	0	1	1	1	0	0	0	1	1	1	0	0	0	0	0	70253	0	0	0	By MS/MS	By matching	By matching
Q8YFI3	4-diphosphocytidyl-2-C-methyl-D-erythritol kinase OS=Brucella melitensis biotype 1 (strain 16M / ATCC 23456 / NCTC 10094) OX=224914 GN=ispE PE=3 SV=1	ispE	31.206	5.7	1	1	1	0	1	0	0	0	0	0	1	0	0	0	0	0	1	0	0	0	0	0	6797	0	0	0	0		By MS/MS						1
Q8YJL5	Camp-dependent protein kinase regulatory subunit OS=Brucella melitensis biotype 1 (strain 16M / ATCC 23456 / NCTC 10094) OX=224914 GN=BMEI0067 PE=4 SV=1	BMEI0067	16.821	20.9	2	2	2	0	2	0	0	0	0	0	2	0	0	0	0	0	2	0	0	0	0	0	15085	0	0	0	0		By MS/MS						1

## Sheet: Y3_only
Protein accession	Protein description	Gene name	Mol. weight [kDa]	Sequence coverage [%]	MS/MS Counts	Peptides	Unique peptides	MS/MS Count M5_1	MS/MS Count M5_2	MS/MS Count M5_3	MS/MS Count Y3_1	MS/MS Count Y3_2	MS/MS Count Y3_3	Peptides M5_1	Peptides M5_2	Peptides M5_3	Peptides Y3_1	Peptides Y3_2	Peptides Y3_3	Unique peptides M5_1	Unique peptides M5_2	Unique peptides M5_3	Unique peptides Y3_1	Unique peptides Y3_2	Unique peptides Y3_3	LFQ intensity M5_1	LFQ intensity M5_2	LFQ intensity M5_3	LFQ intensity Y3_1	LFQ intensity Y3_2	LFQ intensity Y3_3	Identification type M5_1	Identification type M5_2	Identification type M5_3	Identification type Y3_1	Identification type Y3_2	Identification type Y3_3	M5_1	M5_2	M5_3	Y3_1	Y3_2	Y3_3	Y3/M5 Ratio	Y3/M5 P value
A0A1Z1ZMR8	Cold-shock protein OS=Brucella melitensis OX=29459 GN=BK187_07715 PE=4 SV=1	BK187_07715	7.4312	29	13	2	2	0	0	0	4	3	6	0	0	0	2	2	2	0	0	0	2	2	2	0	0	0	3620500	2180500	2537700				By MS/MS	By MS/MS	By MS/MS				1.303	0.784	0.913
A0A1Z1ZPT0	Hemolysin D OS=Brucella melitensis OX=29459 GN=BK187_11700 PE=4 SV=1	BK187_11700	33.492	23.3	12	5	5	0	0	0	3	6	3	0	0	0	4	5	2	0	0	0	4	5	2	0	0	0	56366	36161	40042				By MS/MS	By MS/MS	By MS/MS				1.276	0.818	0.906
A0A1Z1ZRR5	ABC transporter permease OS=Brucella melitensis OX=29459 GN=BK187_15820 PE=3 SV=1	BK187_15820	23.841	5	1	1	1	0	0	0	0	1	0	0	0	0	0	1	0	0	0	0	0	1	0	0	0	0	0	32736	0					By MS/MS						1
A0A1Z1ZRZ6	Epoxyqueuosine reductase OS=Brucella melitensis OX=29459 GN=queG PE=3 SV=1	queG	44.349	6.5	3	2	2	0	0	0	1	0	2	0	0	0	1	2	2	0	0	0	1	2	2	0	0	0	0	18259	20576				By MS/MS	By matching	By MS/MS					0.94	1.06
C0RE91	Metabolite:proton symporter family protein OS=Brucella melitensis biotype 2 (strain ATCC 23457) OX=546272 GN=cit PE=4 SV=1	cit	48.255	2.3	1	1	1	0	0	0	1	0	0	0	0	0	1	0	0	0	0	0	1	0	0	0	0	0	20066	0	0				By MS/MS						1
C0RH27	MATE efflux family protein OS=Brucella melitensis biotype 2 (strain ATCC 23457) OX=546272 GN=BMEA_A0347 PE=4 SV=1	BMEA_A0347	48.957	5.3	2	1	1	0	0	0	0	1	1	0	0	0	0	1	1	0	0	0	0	1	1	0	0	0	0	0	2533.2					By MS/MS	By MS/MS
C0RHN2	Transposase OS=Brucella melitensis biotype 2 (strain ATCC 23457) OX=546272 GN=BMEA_A0564 PE=4 SV=1	BMEA_A0564	12.376	15.5	4	2	2	0	0	0	1	1	2	0	0	0	1	1	2	0	0	0	1	1	2	0	0	0	0	0	395520				By MS/MS	By MS/MS	By MS/MS
C0RLS3	Transcriptional regulator, MarR family protein OS=Brucella melitensis biotype 2 (strain ATCC 23457) OX=546272 GN=BMEA_B0749 PE=4 SV=1	BMEA_B0749	15.392	7.2	1	1	1	0	0	0	1	0	0	0	0	0	1	1	0	0	0	0	1	1	0	0	0	0	0	7423.9	0				By MS/MS	By matching
Q8YBW9	Potassium efflux system protein phae OS=Brucella melitensis biotype 1 (strain 16M / ATCC 23456 / NCTC 10094) OX=224914 GN=BMEII0767 PE=4 SV=1	BMEII0767	19.377	8.2	5	1	1	0	0	0	2	2	1	0	0	0	1	1	1	0	0	0	1	1	1	0	0	0	10885	16897	0				By MS/MS	By MS/MS	By MS/MS				0.784	1.216
Q8YC88	3-oxoadipate CoA-transferase subunit a OS=Brucella melitensis biotype 1 (strain 16M / ATCC 23456 / NCTC 10094) OX=224914 GN=BMEII0644 PE=4 SV=1	BMEII0644	15.637	10.6	2	1	1	0	0	0	1	1	0	0	0	0	1	1	1	0	0	0	1	1	1	0	0	0	0	0	23484				By MS/MS	By MS/MS	By matching
Q8YCF2	Alkyl hydroperoxide reductase AhpD OS=Brucella melitensis biotype 1 (strain 16M / ATCC 23456 / NCTC 10094) OX=224914 GN=ahpD PE=3 SV=1	ahpD	18.768	9.7	2	1	1	0	0	0	1	1	0	0	0	0	1	1	1	0	0	0	1	1	1	0	0	0	0	0	3341.5				By MS/MS	By MS/MS	By matching
Q8YCI5	Short-chain dehydrogenase OS=Brucella melitensis biotype 1 (strain 16M / ATCC 23456 / NCTC 10094) OX=224914 GN=BMEII0543 PE=4 SV=1	BMEII0543	26.787	3.1	2	1	1	0	0	0	1	1	0	0	0	0	1	1	1	0	0	0	1	1	1	0	0	0	0	0	24152				By MS/MS	By MS/MS	By matching
Q8YCT1	Transporter OS=Brucella melitensis biotype 1 (strain 16M / ATCC 23456 / NCTC 10094) OX=224914 GN=BMEII0447 PE=4 SV=1	BMEII0447	34.856	4.5	1	1	1	0	0	0	1	0	0	0	0	0	1	0	1	0	0	0	1	0	1	0	0	0	0	0	5575				By MS/MS		By matching
Q8YCW3	Lactoylglutathione lyase OS=Brucella melitensis biotype 1 (strain 16M / ATCC 23456 / NCTC 10094) OX=224914 GN=BMEII0415 PE=4 SV=1	BMEII0415	12.761	18.8	4	2	2	0	0	0	1	2	1	0	0	0	1	2	1	0	0	0	1	2	1	0	0	0	0	256740	0				By MS/MS	By MS/MS	By MS/MS
Q8YD36	High-affinity branched-chain amino acid transport system permease protein livh OS=Brucella melitensis biotype 1 (strain 16M / ATCC 23456 / NCTC 10094) OX=224914 GN=BMEII0341 PE=3 SV=1	BMEII0341	31.278	6.8	3	1	1	0	0	0	0	1	2	0	0	0	1	1	1	0	0	0	1	1	1	0	0	0	0	0	7955.5				By matching	By MS/MS	By MS/MS
Q8YDD9	Hded protein OS=Brucella melitensis biotype 1 (strain 16M / ATCC 23456 / NCTC 10094) OX=224914 GN=BMEII0238 PE=4 SV=1	BMEII0238	20.169	10.2	2	1	1	0	0	0	1	1	0	0	0	0	1	1	0	0	0	0	1	1	0	0	0	0	0	24211	0				By MS/MS	By MS/MS
Q8YE11	UPF0176 protein BMEII0007 OS=Brucella melitensis biotype 1 (strain 16M / ATCC 23456 / NCTC 10094) OX=224914 GN=BMEII0007 PE=3 SV=1	BMEII0007	33.797	5.9	2	1	1	0	0	0	0	1	1	0	0	0	0	1	1	0	0	0	0	1	1	0	0	0	0	0	7900.8					By MS/MS	By MS/MS
Q8YEF7	Acetoacetyl-CoA synthetase OS=Brucella melitensis biotype 1 (strain 16M / ATCC 23456 / NCTC 10094) OX=224914 GN=BMEI1921 PE=4 SV=1	BMEI1921	36.286	4.3	2	1	1	0	0	0	1	1	0	0	0	0	1	1	1	0	0	0	1	1	1	0	0	0	0	0	8029.2				By MS/MS	By MS/MS	By matching
Q8YET1	Methyltransferase OS=Brucella melitensis biotype 1 (strain 16M / ATCC 23456 / NCTC 10094) OX=224914 GN=BMEI1796 PE=4 SV=1	BMEI1796	25.779	8.3	1	1	1	0	0	0	0	0	1	0	0	0	1	0	1	0	0	0	1	0	1	0	0	0	0	0	3118.1				By matching		By MS/MS
Q8YEX4	3'(2'),5'-bisphosphate nucleotidase CysQ OS=Brucella melitensis biotype 1 (strain 16M / ATCC 23456 / NCTC 10094) OX=224914 GN=cysQ PE=3 SV=1	cysQ	29.423	3.9	3	1	1	0	0	0	1	1	1	0	0	0	1	1	1	0	0	0	1	1	1	0	0	0	0	0	14192				By MS/MS	By MS/MS	By MS/MS
Q8YG50	Hypothetical membrane spanning protein OS=Brucella melitensis biotype 1 (strain 16M / ATCC 23456 / NCTC 10094) OX=224914 GN=BMEI1312 PE=4 SV=1	BMEI1312	23.408	9.7	3	1	1	0	0	0	0	2	1	0	0	0	1	1	1	0	0	0	1	1	1	0	0	0	0	0	8431				By matching	By MS/MS	By MS/MS
Q8YG84	Hypothetical cytosolic protein OS=Brucella melitensis biotype 1 (strain 16M / ATCC 23456 / NCTC 10094) OX=224914 GN=BMEI1277 PE=4 SV=1	BMEI1277	12.454	44.1	3	3	3	0	0	0	0	0	3	0	0	0	0	2	3	0	0	0	0	2	3	0	0	0	0	850440	1094000					By matching	By MS/MS					0.875	1.125
Q8YGI2	Putative colanic biosynthesis udp-glucose lipid carrier transferase OS=Brucella melitensis biotype 1 (strain 16M / ATCC 23456 / NCTC 10094) OX=224914 GN=BMEI1177 PE=4 SV=1	BMEI1177	57.69	7	4	2	2	0	0	0	1	2	1	0	0	0	1	1	1	0	0	0	1	1	1	0	0	0	0	10545	0				By MS/MS	By MS/MS	By MS/MS
Q8YGR7	Hesb protein OS=Brucella melitensis biotype 1 (strain 16M / ATCC 23456 / NCTC 10094) OX=224914 GN=BMEI1091 PE=3 SV=1	BMEI1091	11.431	27.8	5	2	2	0	0	0	3	0	2	0	0	0	2	1	2	0	0	0	2	1	2	0	0	0	41094	0	31605				By MS/MS	By matching	By MS/MS				1.131		0.869
Q8YH75	Diguanylate cyclase/phosphodiesterase domain 1 (Ggdef) OS=Brucella melitensis biotype 1 (strain 16M / ATCC 23456 / NCTC 10094) OX=224914 GN=BMEI0929 PE=4 SV=1	BMEI0929	27.806	3.9	1	1	1	0	0	0	0	0	1	0	0	0	1	0	1	0	0	0	1	0	1	0	0	0	0	0	8277.9				By matching		By MS/MS
Q8YI95	D-lyxose/D-mannose family sugar isomerase species=Brucella melitensis taxid=29459 gene=BK187_07545(predicted) OS=Brucella melitensis biotype 1 (strain 16M / ATCC 23456 / NCTC 10094) OX=224914 GN=BMEI0550 PE=4 SV=1	BMEI0550	21.849	5.5	3	1	1	0	0	0	1	1	1	0	0	0	1	1	1	0	0	0	1	1	1	0	0	0	0	0	6678.3				By MS/MS	By MS/MS	By MS/MS
Q8YIL1	Periplasmic dipeptide transport protein OS=Brucella melitensis biotype 1 (strain 16M / ATCC 23456 / NCTC 10094) OX=224914 GN=BMEI0433 PE=4 SV=1	BMEI0433	39.093	4.5	2	1	1	0	0	0	0	0	2	0	0	0	1	0	1	0	0	0	1	0	1	0	0	0	0	0	2641.6				By matching		By MS/MS
Q8YIQ1	Ribose transport system permease protein rbsc OS=Brucella melitensis biotype 1 (strain 16M / ATCC 23456 / NCTC 10094) OX=224914 GN=BMEI0392 PE=3 SV=1	BMEI0392	34.439	4.8	1	1	1	0	0	0	0	1	0	0	0	0	1	1	0	0	0	0	1	1	0	0	0	0	0	5970.9	0				By matching	By MS/MS
Q8YJC9	3-isopropylmalate dehydratase large subunit OS=Brucella melitensis biotype 1 (strain 16M / ATCC 23456 / NCTC 10094) OX=224914 GN=leuC PE=3 SV=1	leuC	50.692	6.4	3	2	2	0	0	0	0	2	1	0	0	0	0	2	1	0	0	0	0	2	1	0	0	0	0	12601	0					By MS/MS	By MS/MS
Q937R3	Bme29 OS=Brucella melitensis OX=29459 GN=bme29 PE=4 SV=1	bme29	37.492	4.5	0	1	1	0	0	0	0	0	0	0	0	0	0	1	0	0	0	0	0	1	0	0	0	0	0	0	0					By MS/MS

## Sheet: Common
Protein accession	Protein description	Gene name	Mol. weight [kDa]	Sequence coverage [%]	MS/MS Counts	Peptides	Unique peptides	MS/MS Count M5_1	MS/MS Count M5_2	MS/MS Count M5_3	MS/MS Count Y3_1	MS/MS Count Y3_2	MS/MS Count Y3_3	Peptides M5_1	Peptides M5_2	Peptides M5_3	Peptides Y3_1	Peptides Y3_2	Peptides Y3_3	Unique peptides M5_1	Unique peptides M5_2	Unique peptides M5_3	Unique peptides Y3_1	Unique peptides Y3_2	Unique peptides Y3_3	LFQ intensity M5_1	LFQ intensity M5_2	LFQ intensity M5_3	LFQ intensity Y3_1	LFQ intensity Y3_2	LFQ intensity Y3_3	Identification type M5_1	Identification type M5_2	Identification type M5_3	Identification type Y3_1	Identification type Y3_2	Identification type Y3_3	M5_1	M5_2	M5_3	Y3_1	Y3_2	Y3_3	Y3/M5 Ratio	Y3/M5 P value
A0A0G2T2V1	Glyceraldehyde 3-phosphate dehydrogenase (Fragment) OS=Brucella melitensis OX=29459 GN=gap PE=4 SV=1	gap	21.155	78.6	1	10	1	1	0	0	0	0	0	8	8	8	9	8	9	1	1	1	1	1	1	0	0	0	0	0	608250	By MS/MS	By matching	By matching	By matching	By matching	By matching
A0A140GAV2	Porin (Fragment) OS=Brucella melitensis OX=29459 GN=omp2a PE=3 SV=1	omp2a	38.812	9.4	2	2	1	0	0	1	1	0	0	1	2	1	1	2	2	1	1	1	1	1	1	0	0	0	0	0	9320	By matching	By matching	By MS/MS	By MS/MS	By matching	By matching
A0A1B3SP19	Omp31 OS=Brucella melitensis OX=29459 PE=4 SV=1	---	24.238	19.2	17	3	3	3	2	2	1	5	4	3	2	2	2	3	3	3	2	2	2	3	3	793410	967260	659940	0	929230	644150	By MS/MS	By MS/MS	By MS/MS	By MS/MS	By MS/MS	By MS/MS	0.993	1.211	0.826		1.163	0.806	0.975	0.8886
A0A1S6ZGK7	BtpA (Fragment) OS=Brucella melitensis OX=29459 GN=btpA PE=4 SV=1	btpA	14.555	18.8	9	2	2	1	0	1	2	2	3	2	2	2	2	2	2	2	2	2	2	2	2	22159	6199.1	15926	135910	100580	118810	By MS/MS	By matching	By MS/MS	By MS/MS	By MS/MS	By MS/MS	0.333	0.093	0.239	2.041	1.51	1.784	8.023	0.0049201
A0A1Z1ZIN9	Peptide ABC transporter permease OS=Brucella melitensis OX=29459 GN=BK187_00035 PE=3 SV=1	BK187_00035	42.597	14	18	4	4	4	1	4	2	4	3	4	4	4	3	4	4	4	4	4	3	4	4	82340	87223	79537	100730	86586	94650	By MS/MS	By MS/MS	By MS/MS	By MS/MS	By MS/MS	By MS/MS	0.93	0.985	0.899	1.138	0.978	1.069	1.132	0.075559
A0A1Z1ZIP1	30S ribosomal protein S1 OS=Brucella melitensis OX=29459 GN=BK187_00140 PE=3 SV=1	BK187_00140	62.604	54.1	183	27	27	27	37	28	24	39	28	20	25	21	19	24	22	20	25	21	19	24	22	16343000	15863000	14763000	12887000	13625000	13241000	By MS/MS	By MS/MS	By MS/MS	By MS/MS	By MS/MS	By MS/MS	1.131	1.098	1.021	0.892	0.943	0.916	0.846	0.0084618
A0A1Z1ZIQ3	Cytidylate kinase OS=Brucella melitensis OX=29459 GN=cmk PE=3 SV=1	cmk	23.412	40.2	41	7	7	5	7	8	6	9	6	4	6	6	5	6	5	4	6	6	5	6	5	321800	383480	377570	291970	406360	358200	By MS/MS	By MS/MS	By MS/MS	By MS/MS	By MS/MS	By MS/MS	0.903	1.075	1.059	0.819	1.14	1.005	0.976	0.7982
A0A1Z1ZIS6	Iron-sulfur cluster carrier protein OS=Brucella melitensis OX=29459 GN=BK187_00290 PE=3 SV=1	BK187_00290	41.22	27.1	57	8	8	10	8	10	8	9	12	8	8	8	7	8	8	8	8	8	7	8	8	608730	487990	582240	662650	498540	609540	By MS/MS	By MS/MS	By MS/MS	By MS/MS	By MS/MS	By MS/MS	1.059	0.849	1.013	1.153	0.867	1.06	1.054	0.66526
A0A1Z1ZIT2	Prephenate dehydratase OS=Brucella melitensis OX=29459 GN=BK187_00195 PE=4 SV=1	BK187_00195	31.805	25.8	40	6	6	6	7	7	7	7	6	4	4	5	5	5	4	4	4	5	5	5	4	222010	165970	266260	211880	181300	209930	By MS/MS	By MS/MS	By MS/MS	By MS/MS	By MS/MS	By MS/MS	1.059	0.792	1.271	1.011	0.865	1.002	0.922	0.6791
A0A1Z1ZIX5	Uncharacterized protein OS=Brucella melitensis OX=29459 GN=BK187_00330 PE=4 SV=1	BK187_00330	7.2899	57.1	21	3	3	3	4	4	4	3	3	2	3	3	3	3	3	2	3	3	3	3	3	1184100	477540	905640	1020100	508600	816650	By MS/MS	By MS/MS	By MS/MS	By MS/MS	By MS/MS	By MS/MS	1.446	0.583	1.106	1.246	0.621	0.997	0.914	0.86118
A0A1Z1ZIY1	Penicillin-binding protein OS=Brucella melitensis OX=29459 GN=BK187_00605 PE=4 SV=1	BK187_00605	83.166	17.8	21	10	10	2	3	3	3	5	5	5	5	7	6	7	7	5	5	7	6	7	7	39083	26616	69025	92573	65418	82005	By MS/MS	By MS/MS	By MS/MS	By MS/MS	By MS/MS	By MS/MS	0.626	0.426	1.105	1.482	1.047	1.313	1.781	0.094223
A0A1Z1ZIY9	Peptidase M20 species=Brucella melitensis biotype 2 (strain ATCC 23457) taxid=546272 gene=BMEA_A0128(predicted) OS=Brucella melitensis OX=29459 GN=BK187_00625 PE=4 SV=1	BK187_00625	51.01	43.1	96	16	16	15	18	14	18	16	15	12	15	12	13	12	14	12	15	12	13	12	14	3549500	4182500	4013000	3220400	3737500	4110200	By MS/MS	By MS/MS	By MS/MS	By MS/MS	By MS/MS	By MS/MS	0.934	1.1	1.055	0.847	0.983	1.081	0.942	0.51246
A0A1Z1ZIZ2	DUF1223 domain-containing protein species=Brucella suis taxid=29461 gene=CS875_00485(predicted) OS=Brucella melitensis OX=29459 GN=BK187_00470 PE=4 SV=1	BK187_00470	26.661	25	15	4	4	3	3	3	2	2	2	4	3	4	2	2	3	4	3	4	2	2	3	85351	82784	86934	112890	92756	118230	By MS/MS	By MS/MS	By MS/MS	By MS/MS	By MS/MS	By MS/MS	0.885	0.858	0.901	1.17	0.961	1.225	1.269	0.037038
A0A1Z1ZIZ8	Oxidoreductase OS=Brucella melitensis OX=29459 GN=BK187_00600 PE=4 SV=1	BK187_00600	28.822	50.4	26	9	9	4	3	4	4	6	5	7	7	7	8	9	8	7	7	7	8	9	8	1357700	1172800	1300700	1284500	1085700	1114400	By MS/MS	By MS/MS	By MS/MS	By MS/MS	By MS/MS	By MS/MS	1.114	0.962	1.067	1.053	0.89	0.914	0.909	0.22948
A0A1Z1ZJ05	Response regulator OS=Brucella melitensis OX=29459 GN=BK187_00520 PE=4 SV=1	BK187_00520	13.352	21	14	3	3	1	4	1	3	3	2	2	3	2	3	3	1	2	3	2	3	3	1	716140	279490	510220	523710	539640	0	By MS/MS	By MS/MS	By MS/MS	By MS/MS	By MS/MS	By MS/MS	1.394	0.544	0.993	1.019	1.05		1.059	0.7419
A0A1Z1ZJ11	Protein of uncharacterized function (DUF1052) species=Brucella neotomae taxid=29460 gene=NCTC10084_00130(predicted) OS=Brucella melitensis OX=29459 GN=BK187_00715 PE=4 SV=1	BK187_00715	18.22	27.4	20	4	4	2	3	3	4	4	4	2	2	3	4	3	3	2	2	3	4	3	3	142820	102090	123610	216460	176480	196330	By MS/MS	By MS/MS	By MS/MS	By MS/MS	By MS/MS	By MS/MS	0.895	0.64	0.774	1.356	1.106	1.23	1.599	0.0138572
A0A1Z1ZJ25	RNA polymerase sigma-54 factor OS=Brucella melitensis OX=29459 GN=BK187_00820 PE=3 SV=1	BK187_00820	55.038	6.2	6	2	2	0	1	1	2	1	1	0	1	1	2	2	1	0	1	1	2	2	1	0	0	0	19937	20232	0		By MS/MS	By MS/MS	By MS/MS	By MS/MS	By MS/MS				0.993	1.007
A0A1Z1ZJ29	Transporter species=Brucella neotomae taxid=29460 gene=yicG(predicted) OS=Brucella melitensis OX=29459 GN=BK187_00880 PE=4 SV=1	BK187_00880	23.404	5.5	4	1	1	1	0	1	1	0	1	1	0	1	1	0	1	1	0	1	1	0	1	0	0	0	0	0	54388	By MS/MS		By MS/MS	By MS/MS		By MS/MS
A0A1Z1ZJ35	Beta sliding clamp OS=Brucella melitensis OX=29459 GN=BK187_00010 PE=3 SV=1	BK187_00010	40.246	43.5	77	10	10	14	19	12	12	8	12	7	10	7	7	9	7	7	10	7	7	9	7	5516600	6466000	6192000	4014200	4124600	4848200	By MS/MS	By MS/MS	By MS/MS	By MS/MS	By MS/MS	By MS/MS	1.062	1.245	1.192	0.773	0.794	0.933	0.714	0.0110811
A0A1Z1ZJ50	DeoR family transcriptional regulator OS=Brucella melitensis OX=29459 GN=BK187_01035 PE=4 SV=1	BK187_01035	28.824	24.3	22	5	5	4	2	3	4	5	4	5	4	5	5	5	5	5	4	5	5	5	5	198560	166710	166480	234330	221740	226710	By MS/MS	By MS/MS	By MS/MS	By MS/MS	By MS/MS	By MS/MS	0.981	0.824	0.822	1.158	1.095	1.12	1.284	0.0140612
A0A1Z1ZJ57	Heat-shock protein Hsp20 OS=Brucella melitensis OX=29459 GN=BK187_00845 PE=3 SV=1	BK187_00845	15.937	25.7	20	3	3	4	5	4	2	3	2	3	3	3	3	3	3	3	3	3	3	3	3	1691900	683880	1179800	1144500	736130	748090	By MS/MS	By MS/MS	By MS/MS	By MS/MS	By MS/MS	By MS/MS	1.641	0.663	1.145	1.11	0.714	0.726	0.739	0.43972
A0A1Z1ZJ66	Cysteine methyltransferase OS=Brucella melitensis OX=29459 GN=BK187_00960 PE=4 SV=1	BK187_00960	20.776	37.5	26	6	6	4	5	2	5	6	4	4	4	3	5	5	4	4	4	3	5	5	4	132450	100180	143230	176460	126030	163410	By MS/MS	By MS/MS	By MS/MS	By MS/MS	By MS/MS	By MS/MS	0.944	0.714	1.021	1.258	0.898	1.165	1.24	0.2204
A0A1Z1ZJ67	Sarcosine oxidase subunit beta OS=Brucella melitensis OX=29459 GN=BK187_01170 PE=4 SV=1	BK187_01170	45.558	7.4	3	2	2	0	0	0	0	2	1	1	0	0	1	2	1	1	0	0	1	2	1	0	0	0	0	6521.4	0	By matching			By matching	By MS/MS	By MS/MS
A0A1Z1ZJ69	Zinc-dependent alcohol dehydrogenase OS=Brucella melitensis OX=29459 GN=BK187_01055 PE=3 SV=1	BK187_01055	36.245	27.3	92	9	9	13	17	14	17	15	16	8	9	9	8	8	8	8	9	9	8	8	8	5820600	4155400	5366500	5883500	4755600	4900700	By MS/MS	By MS/MS	By MS/MS	By MS/MS	By MS/MS	By MS/MS	1.131	0.807	1.043	1.143	0.924	0.952	1.013	0.8881
A0A1Z1ZJ75	NifU family protein OS=Brucella melitensis OX=29459 GN=BK187_00725 PE=4 SV=1	BK187_00725	20.468	45.8	77	10	10	13	11	13	14	14	12	10	10	9	10	10	9	10	10	9	10	10	9	4276300	2542800	3587400	3453000	2592900	2918700	By MS/MS	By MS/MS	By MS/MS	By MS/MS	By MS/MS	By MS/MS	1.325	0.788	1.111	1.07	0.803	0.904	0.861	0.48474
A0A1Z1ZJ78	Bifunctional hydroxymethylpyrimidine kinase/phosphomethylpyrimidine kinase OS=Brucella melitensis OX=29459 GN=BK187_01120 PE=4 SV=1	BK187_01120	30.085	7.9	0	1	1	0	0	0	0	0	0	1	1	1	1	1	1	1	1	1	1	1	1	0	0	0	0	0	0	By MS/MS	By MS/MS	By MS/MS	By MS/MS	By matching	By MS/MS
A0A1Z1ZJ81	NAD(P)-dependent oxidoreductase OS=Brucella melitensis OX=29459 GN=BK187_01250 PE=4 SV=1	BK187_01250	25.559	44.3	35	10	10	5	7	5	6	4	8	10	8	9	10	8	9	10	8	9	10	8	9	1047100	1179700	1109200	1308300	1462500	1158100	By MS/MS	By MS/MS	By MS/MS	By MS/MS	By MS/MS	By MS/MS	0.865	0.974	0.916	1.081	1.208	0.956	1.178	0.101781
A0A1Z1ZJ82	Mandelate racemase OS=Brucella melitensis OX=29459 GN=BK187_01230 PE=3 SV=1	BK187_01230	40.744	23.9	35	6	6	5	6	5	6	7	6	5	6	5	5	5	5	5	6	5	5	5	5	450390	411040	522220	620250	496580	534370	By MS/MS	By MS/MS	By MS/MS	By MS/MS	By MS/MS	By MS/MS	0.89	0.813	1.032	1.226	0.982	1.056	1.193	0.136495
A0A1Z1ZJ84	2-hydroxyhepta-2,4-diene-1,7-dioate isomerase OS=Brucella melitensis OX=29459 GN=BK187_01255 PE=4 SV=1	BK187_01255	29.909	48.8	91	10	10	13	19	17	13	15	14	10	10	10	9	10	10	10	10	10	9	10	10	3797900	3391500	3698500	3589500	3515300	3475800	By MS/MS	By MS/MS	By MS/MS	By MS/MS	By MS/MS	By MS/MS	1.061	0.948	1.034	1.003	0.982	0.971	0.971	0.47358
A0A1Z1ZJ87	ABC transporter ATP-binding protein OS=Brucella melitensis OX=29459 GN=BK187_01095 PE=4 SV=1	BK187_01095	35.098	35.4	31	8	8	6	7	5	4	3	6	7	8	7	5	6	7	7	8	7	5	6	7	999580	730380	998670	449470	354220	406900	By MS/MS	By MS/MS	By MS/MS	By MS/MS	By MS/MS	By MS/MS	1.523	1.112	1.521	0.685	0.54	0.62	0.444	0.0030004
A0A1Z1ZJA1	Amino acid ABC transporter ATP-binding protein OS=Brucella melitensis OX=29459 GN=BK187_01145 PE=4 SV=1	BK187_01145	34.514	20.8	26	4	4	3	4	5	4	5	5	3	4	4	4	4	4	3	4	4	4	4	4	333000	249430	307860	245630	197700	226470	By MS/MS	By MS/MS	By MS/MS	By MS/MS	By MS/MS	By MS/MS	1.281	0.959	1.184	0.945	0.76	0.871	0.752	0.058679
A0A1Z1ZJB1	Sugar ABC transporter permease OS=Brucella melitensis OX=29459 GN=BK187_01215 PE=3 SV=1	BK187_01215	33.438	10.1	4	3	3	1	0	0	1	1	1	2	3	1	3	3	2	2	3	1	3	3	2	56858	0	0	0	0	85645	By MS/MS	By matching	By matching	By MS/MS	By MS/MS	By MS/MS	0.798					1.202	1.506
A0A1Z1ZJB3	Maltose ABC transporter permease OS=Brucella melitensis OX=29459 GN=BK187_01220 PE=3 SV=1	BK187_01220	32.066	12	5	3	3	1	1	0	2	0	1	3	1	2	3	3	3	3	1	2	3	3	3	26810	0	0	69445	37692	75423	By MS/MS	By MS/MS	By matching	By MS/MS	By matching	By MS/MS	0.512			1.327	0.72	1.441	2.271
A0A1Z1ZJC4	Uncharacterized protein OS=Brucella melitensis OX=29459 GN=BK187_01270 PE=4 SV=1	BK187_01270	7.3513	36.9	2	2	2	0	0	0	1	1	0	0	1	0	1	2	2	0	1	0	1	2	2	0	0	0	0	0	22814		By matching		By MS/MS	By MS/MS	By matching
A0A1Z1ZJC6	Glycerol-3-phosphate dehydrogenase OS=Brucella melitensis OX=29459 GN=BK187_01040 PE=3 SV=1	BK187_01040	55.982	8	5	3	3	0	1	1	1	2	0	1	2	1	2	3	2	1	2	1	2	3	2	0	45822	0	117140	101200	0	By matching	By MS/MS	By MS/MS	By MS/MS	By MS/MS	By matching		0.52		1.33	1.149		2.384
A0A1Z1ZJD4	Peptidase OS=Brucella melitensis OX=29459 GN=BK187_01385 PE=4 SV=1	BK187_01385	21.023	16.5	6	2	2	0	1	1	1	2	1	1	2	1	1	2	1	1	2	1	1	2	1	0	13686	0	0	17282	0	By matching	By MS/MS	By MS/MS	By MS/MS	By MS/MS	By MS/MS		0.884			1.116		1.262
A0A1Z1ZJD5	Multidrug transporter AcrB OS=Brucella melitensis OX=29459 GN=BK187_01610 PE=3 SV=1	BK187_01610	110.56	17.6	37	14	13	3	6	5	8	7	8	7	8	6	9	11	10	7	8	6	9	11	10	142960	131560	150980	242620	192290	198890	By MS/MS	By MS/MS	By MS/MS	By MS/MS	By MS/MS	By MS/MS	0.81	0.745	0.855	1.374	1.089	1.127	1.49	0.0088556
A0A1Z1ZJE1	Long-chain-fatty-acid--CoA ligase OS=Brucella melitensis OX=29459 GN=BK187_01670 PE=4 SV=1	BK187_01670	63.758	6.7	7	3	3	0	1	1	1	2	2	1	2	2	2	3	2	1	2	2	2	3	2	0	20474	18148	0	39920	34564	By matching	By MS/MS	By MS/MS	By MS/MS	By MS/MS	By MS/MS		0.724	0.642		1.412	1.222	1.928	0.0199235
A0A1Z1ZJE2	DNA polymerase I OS=Brucella melitensis OX=29459 GN=polA PE=3 SV=1	polA	106.95	32.6	87	26	26	12	16	14	13	17	15	16	20	20	18	21	23	16	20	20	18	21	23	1079800	997140	1031400	1427400	1331100	1321900	By MS/MS	By MS/MS	By MS/MS	By MS/MS	By MS/MS	By MS/MS	0.901	0.832	0.861	1.191	1.111	1.103	1.313	0.0012755
A0A1Z1ZJE5	Transcriptional regulator OS=Brucella melitensis OX=29459 GN=BK187_01380 PE=4 SV=1	BK187_01380	13.133	49.2	13	5	5	2	3	2	2	2	2	4	5	5	5	5	5	4	5	5	5	5	5	580840	439670	523360	466860	468110	404360	By MS/MS	By MS/MS	By MS/MS	By MS/MS	By MS/MS	By MS/MS	1.209	0.915	1.089	0.972	0.974	0.841	0.867	0.21862
A0A1Z1ZJE8	GcrA cell cycle regulator OS=Brucella melitensis OX=29459 GN=BK187_01720 PE=4 SV=1	BK187_01720	19.625	32.2	24	6	6	3	5	3	3	3	7	4	4	4	5	6	5	4	4	4	5	6	5	506030	505460	478120	391230	1142900	972280	By MS/MS	By MS/MS	By MS/MS	By MS/MS	By MS/MS	By MS/MS	0.76	0.759	0.718	0.587	1.716	1.46	1.682	0.3339
A0A1Z1ZJF8	Urease accessory protein UreE OS=Brucella melitensis OX=29459 GN=ureE PE=3 SV=1	ureE	18.462	52.5	102	7	7	19	18	19	14	17	15	7	7	7	7	7	7	7	7	7	7	7	7	12985000	10808000	11319000	8638700	9466900	8999800	By MS/MS	By MS/MS	By MS/MS	By MS/MS	By MS/MS	By MS/MS	1.252	1.042	1.092	0.833	0.913	0.868	0.772	0.0137584
A0A1Z1ZJG4	O-succinylhomoserine sulfhydrylase OS=Brucella melitensis OX=29459 GN=metZ PE=3 SV=1	metZ	42.827	24.4	33	8	8	6	4	5	3	7	8	6	5	5	3	8	7	6	5	5	3	8	7	140890	119270	137310	227600	154030	153090	By MS/MS	By MS/MS	By MS/MS	By MS/MS	By MS/MS	By MS/MS	0.907	0.768	0.884	1.465	0.991	0.985	1.345	0.117445
A0A1Z1ZJI1	Efflux pump membrane transporter OS=Brucella melitensis OX=29459 GN=BK187_01685 PE=3 SV=1	BK187_01685	113.06	17.5	48	13	13	7	14	9	4	8	6	7	12	9	5	8	8	7	12	9	5	8	8	390710	656640	439640	292330	347540	332460	By MS/MS	By MS/MS	By MS/MS	By MS/MS	By MS/MS	By MS/MS	0.953	1.602	1.073	0.713	0.848	0.811	0.654	0.072042
A0A1Z1ZJI5	Hybrid sensor histidine kinase/response regulator OS=Brucella melitensis OX=29459 GN=BK187_01805 PE=4 SV=1	BK187_01805	127.44	10.8	19	10	10	2	1	0	5	6	5	3	4	3	7	10	8	3	4	3	7	10	8	27311	34942	36307	73037	61769	68979	By MS/MS	By MS/MS	By matching	By MS/MS	By MS/MS	By MS/MS	0.542	0.693	0.721	1.449	1.226	1.369	2.067	0.0019845
A0A1Z1ZJI7	ABC transporter substrate-binding protein OS=Brucella melitensis OX=29459 GN=BK187_01940 PE=3 SV=1	BK187_01940	40.496	13.8	20	3	3	3	4	2	4	5	2	2	3	2	2	3	2	2	3	2	2	3	2	44635	32750	42751	66497	57657	47884	By MS/MS	By MS/MS	By MS/MS	By MS/MS	By MS/MS	By MS/MS	0.917	0.673	0.878	1.366	1.184	0.983	1.432	0.057376
A0A1Z1ZJI9	Cbb3-type cytochrome c oxidase subunit OS=Brucella melitensis OX=29459 GN=BK187_02015 PE=3 SV=1	BK187_02015	31.273	28.6	44	7	7	7	8	8	8	6	7	6	6	6	6	7	6	6	6	6	6	7	6	382740	347390	338920	353030	245600	278460	By MS/MS	By MS/MS	By MS/MS	By MS/MS	By MS/MS	By MS/MS	1.18	1.071	1.045	1.088	0.757	0.858	0.82	0.137937
A0A1Z1ZJJ8	Uncharacterized protein OS=Brucella melitensis OX=29459 GN=BK187_01290 PE=4 SV=1	BK187_01290	16.691	48.6	14	6	6	2	1	2	3	4	2	5	4	5	6	5	5	5	4	5	6	5	5	55565	24363	58445	105980	86125	96755	By MS/MS	By MS/MS	By MS/MS	By MS/MS	By MS/MS	By MS/MS	0.78	0.342	0.821	1.488	1.21	1.359	2.088	0.05012
A0A1Z1ZJL1	Dihydropyrimidine dehydrogenase OS=Brucella melitensis OX=29459 GN=BK187_01640 PE=4 SV=1	BK187_01640	52.41	49.4	98	17	17	11	16	12	17	21	21	12	16	12	12	13	14	12	16	12	12	13	14	521200	604000	576620	1227200	1494200	1439300	By MS/MS	By MS/MS	By MS/MS	By MS/MS	By MS/MS	By MS/MS	0.533	0.618	0.59	1.256	1.529	1.473	2.446	0.00027886
A0A1Z1ZJL4	Glycerate kinase OS=Brucella melitensis OX=29459 GN=BK187_01990 PE=4 SV=1	BK187_01990	44.333	21.3	26	6	6	4	4	5	3	7	3	5	6	5	4	6	5	5	6	5	4	6	5	158470	116590	140030	139270	110380	145120	By MS/MS	By MS/MS	By MS/MS	By MS/MS	By MS/MS	By MS/MS	1.174	0.864	1.037	1.032	0.818	1.075	0.951	0.70988
A0A1Z1ZJL8	Saccharopine dehydrogenase OS=Brucella melitensis OX=29459 GN=BK187_01895 PE=4 SV=1	BK187_01895	45.499	59.3	2	21	1	0	0	1	1	0	0	19	20	19	18	19	18	1	1	1	1	1	0	0	0	0	0	5156.9	0	By matching	By matching	By MS/MS	By MS/MS	By matching	By matching
A0A1Z1ZJM1	Salicylaldehyde dehydrogenase OS=Brucella melitensis OX=29459 GN=BK187_02050 PE=3 SV=1	BK187_02050	50.338	10.6	8	3	2	2	1	2	1	1	1	2	2	2	1	2	2	2	2	2	1	2	2	121850	109400	125070	0	33437	41712	By MS/MS	By MS/MS	By MS/MS	By MS/MS	By MS/MS	By MS/MS	1.412	1.268	1.449		0.387	0.483	0.316	0.00130407
A0A1Z1ZJQ0	Histidine phosphatase family protein OS=Brucella melitensis OX=29459 GN=BK187_02290 PE=4 SV=1	BK187_02290	22.542	33.2	17	4	4	2	6	2	1	3	3	2	4	3	1	3	3	2	4	3	1	3	3	38773	235520	121960	0	191430	118900	By MS/MS	By MS/MS	By MS/MS	By MS/MS	By MS/MS	By MS/MS	0.274	1.667	0.863		1.355	0.841	1.175	0.6306
A0A1Z1ZJQ4	Enoyl-CoA hydratase OS=Brucella melitensis OX=29459 GN=BK187_02245 PE=4 SV=1	BK187_02245	26.883	10.4	18	2	2	3	4	3	3	2	3	2	2	2	2	2	2	2	2	2	2	2	2	207480	146160	213590	190450	128110	167880	By MS/MS	By MS/MS	By MS/MS	By MS/MS	By MS/MS	By MS/MS	1.181	0.832	1.216	1.084	0.73	0.956	0.858	0.4176
A0A1Z1ZJS2	Pyridoxine/pyridoxamine 5'-phosphate oxidase OS=Brucella melitensis OX=29459 GN=pdxH PE=3 SV=1	pdxH	23.281	57.1	53	10	10	8	8	7	9	13	8	8	9	8	7	9	9	8	9	8	7	9	9	578460	532770	601630	827300	728060	687030	By MS/MS	By MS/MS	By MS/MS	By MS/MS	By MS/MS	By MS/MS	0.878	0.808	0.913	1.255	1.104	1.042	1.309	0.0152772
A0A1Z1ZJS5	DUF2007 domain-containing protein species=Brucella suis taxid=29461 gene=CS875_02020(predicted) OS=Brucella melitensis OX=29459 GN=BK187_02190 PE=4 SV=1	BK187_02190	8.5358	16	7	1	1	1	1	1	2	1	1	1	1	1	1	1	1	1	1	1	1	1	1	0	0	0	0	0	163890	By MS/MS	By MS/MS	By MS/MS	By MS/MS	By MS/MS	By MS/MS
A0A1Z1ZJS6	Acetoin utilization protein OS=Brucella melitensis OX=29459 GN=BK187_02335 PE=4 SV=1	BK187_02335	34.858	30.7	27	7	7	4	7	4	3	5	4	6	6	5	5	5	6	6	6	5	5	5	6	131880	136790	149680	162180	89175	107670	By MS/MS	By MS/MS	By MS/MS	By MS/MS	By MS/MS	By MS/MS	1.018	1.056	1.155	1.252	0.688	0.831	0.858	0.36696
A0A1Z1ZJU4	30S ribosomal protein S6 OS=Brucella melitensis OX=29459 GN=rpsF PE=3 SV=1	rpsF	17.096	54.1	78	8	8	12	17	16	9	15	9	8	8	8	8	7	8	8	8	8	8	7	8	2393200	1305800	2595000	2004000	3901000	3038900	By MS/MS	By MS/MS	By MS/MS	By MS/MS	By MS/MS	By MS/MS	0.942	0.514	1.022	0.789	1.536	1.197	1.421	0.28562
A0A1Z1ZJV6	Ribosomal protein P2 species=Brucella abortus (strain 2308) taxid=359391 gene=BAB1_0460(predicted) OS=Brucella melitensis OX=29459 GN=BK187_02355 PE=4 SV=1	BK187_02355	18.001	18.6	0	2	2	0	0	0	0	0	0	2	2	2	2	2	2	2	2	2	2	2	2	0	0	0	0	0	0	By MS/MS	By MS/MS	By MS/MS	By MS/MS	By MS/MS	By MS/MS
A0A1Z1ZJW7	Lipoprotein species=Brucella melitensis biotype 2 (strain ATCC 23457) taxid=546272 gene=BMEA_A0521(predicted) OS=Brucella melitensis OX=29459 GN=BK187_02625 PE=4 SV=1	BK187_02625	20.774	39.6	19	6	6	3	4	3	3	3	3	6	6	6	6	6	6	6	6	6	6	6	6	1484000	720320	984400	2230800	1576100	1439200	By MS/MS	By MS/MS	By MS/MS	By MS/MS	By MS/MS	By MS/MS	1.056	0.512	0.7	1.587	1.121	1.024	1.646	0.102781
A0A1Z1ZJW8	Zinc-finger protein species=Brucella melitensis biotype 1 (strain 16M / ATCC 23456 / NCTC 10094) taxid=224914 gene=BMEI1461(predicted) OS=Brucella melitensis OX=29459 GN=BK187_02560 PE=4 SV=1	BK187_02560	13.959	8.7	0	1	1	0	0	0	0	0	0	1	1	0	1	1	1	1	1	0	1	1	1	0	0	0	0	0	0	By MS/MS	By MS/MS		By MS/MS	By MS/MS	By MS/MS
A0A1Z1ZJX0	Peroxiredoxin OS=Brucella melitensis OX=29459 GN=BK187_02585 PE=3 SV=1	BK187_02585	16.668	57.8	2	7	1	1	0	0	0	0	1	6	4	6	4	5	6	1	0	0	0	0	1	0	0	0	0	0	646920	By MS/MS	By matching	By matching	By matching	By matching	By MS/MS
A0A1Z1ZJX6	Cation transporter OS=Brucella melitensis OX=29459 GN=BK187_02685 PE=4 SV=1	BK187_02685	32.286	15.5	1	2	2	0	1	0	0	0	0	1	2	1	1	1	1	1	2	1	1	1	1	0	2954.7	0	0	0	0	By MS/MS	By MS/MS	By MS/MS	By MS/MS	By MS/MS	By MS/MS		1
A0A1Z1ZJY4	Polysaccharide biosynthesis protein OS=Brucella melitensis OX=29459 GN=BK187_02740 PE=4 SV=1	BK187_02740	69.181	26.5	43	12	12	7	7	4	8	10	7	9	11	8	11	12	11	9	11	8	11	12	11	515620	466680	522240	556620	479950	560160	By MS/MS	By MS/MS	By MS/MS	By MS/MS	By MS/MS	By MS/MS	0.998	0.903	1.01	1.077	0.929	1.084	1.061	0.39688
A0A1Z1ZJY6	Peptidase M23 OS=Brucella melitensis OX=29459 GN=BK187_02390 PE=4 SV=1	BK187_02390	42.063	54.2	71	14	14	10	11	11	12	13	14	10	13	12	12	12	12	10	13	12	12	12	12	853110	753890	819450	885350	760030	978620	By MS/MS	By MS/MS	By MS/MS	By MS/MS	By MS/MS	By MS/MS	1.014	0.896	0.974	1.052	0.903	1.163	1.081	0.4185
A0A1Z1ZJZ1	Chromosome partition protein Smc OS=Brucella melitensis OX=29459 GN=smc PE=3 SV=1	smc	127.28	26.3	81	21	21	8	10	6	19	19	19	12	14	16	19	20	19	12	14	16	19	20	19	215770	202420	234270	617660	490510	506350	By MS/MS	By MS/MS	By MS/MS	By MS/MS	By MS/MS	By MS/MS	0.571	0.536	0.62	1.635	1.298	1.34	2.474	0.00041907
A0A1Z1ZK01	Pyruvate, phosphate dikinase OS=Brucella melitensis OX=29459 GN=BK187_02695 PE=3 SV=1	BK187_02695	96.341	38.9	0	27	0	0	0	0	0	0	0	20	20	19	20	23	23	0	0	0	0	0	0	0	0	0	0	0	0	By matching	By matching	By matching	By matching	By matching	By matching
A0A1Z1ZK19	Phosphomannomutase OS=Brucella melitensis OX=29459 GN=BK187_02905 PE=3 SV=1	BK187_02905	48.962	22.2	17	6	6	0	3	2	3	4	5	1	4	4	3	4	5	1	4	4	3	4	5	0	51826	25023	41244	39212	30094	By matching	By MS/MS	By MS/MS	By MS/MS	By MS/MS	By MS/MS		1.383	0.668	1.1	1.046	0.803	0.959	0.96748
A0A1Z1ZK28	Glycosyl transferase family 1 OS=Brucella melitensis OX=29459 GN=BK187_02920 PE=4 SV=1	BK187_02920	41.199	30.1	39	7	7	6	8	5	5	7	8	6	7	5	5	5	6	6	7	5	5	5	6	555200	490850	554000	514260	457900	510400	By MS/MS	By MS/MS	By MS/MS	By MS/MS	By MS/MS	By MS/MS	1.081	0.955	1.078	1.001	0.891	0.993	0.926	0.24194
A0A1Z1ZK42	Malonyl CoA-acyl carrier protein transacylase OS=Brucella melitensis OX=29459 GN=BK187_02470 PE=3 SV=1	BK187_02470	32.361	36.9	47	6	6	8	10	8	4	9	8	5	6	5	5	5	5	5	6	5	5	5	5	1534000	1340100	1484300	1531900	1348700	1424900	By MS/MS	By MS/MS	By MS/MS	By MS/MS	By MS/MS	By MS/MS	1.062	0.928	1.028	1.061	0.934	0.987	0.988	0.84122
A0A1Z1ZK48	DUF2267 domain-containing protein species=Ochrobactrum sp. BO-7 taxid=2448455 gene=D8666_00055(predicted) OS=Brucella melitensis OX=29459 GN=BK187_03040 PE=4 SV=1	BK187_03040	12.051	27.5	17	2	2	3	3	3	2	3	3	2	2	2	2	2	2	2	2	2	2	2	2	1706400	986990	1514800	964830	1006800	1119800	By MS/MS	By MS/MS	By MS/MS	By MS/MS	By MS/MS	By MS/MS	1.403	0.811	1.245	0.793	0.828	0.92	0.735	0.174219
A0A1Z1ZK50	Metallophosphoesterase OS=Brucella melitensis OX=29459 GN=BK187_03070 PE=4 SV=1	BK187_03070	11.985	8.1	3	1	1	0	0	1	0	1	1	0	0	1	0	1	1	0	0	1	0	1	1	0	0	0	0	0	26147			By MS/MS		By MS/MS	By MS/MS
A0A1Z1ZK57	Amidase OS=Brucella melitensis OX=29459 GN=BK187_03105 PE=3 SV=1	BK187_03105	47.274	9.2	10	3	3	2	2	1	1	2	2	2	3	1	1	2	2	2	3	1	1	2	2	58415	37118	0	0	53789	75829	By MS/MS	By MS/MS	By MS/MS	By MS/MS	By MS/MS	By MS/MS	1.038	0.659			0.956	1.347	1.357	0.38208
A0A1Z1ZK62	Transcriptional regulator OS=Brucella melitensis OX=29459 GN=BK187_03085 PE=4 SV=1	BK187_03085	16.024	58.5	105	9	9	13	22	21	11	22	16	8	9	9	8	9	8	8	9	9	8	9	8	5797500	5448900	3683500	4997800	4584200	3819600	By MS/MS	By MS/MS	By MS/MS	By MS/MS	By MS/MS	By MS/MS	1.228	1.154	0.78	1.058	0.971	0.809	0.898	0.59022
A0A1Z1ZK77	Dihydroorotase OS=Brucella melitensis OX=29459 GN=BK187_03550 PE=4 SV=1	BK187_03550	48.857	39.2	90	12	12	14	17	15	12	18	14	11	12	11	11	11	11	11	12	11	11	11	11	1896800	1710800	2071300	1786300	1540800	1713400	By MS/MS	By MS/MS	By MS/MS	By MS/MS	By MS/MS	By MS/MS	1.062	0.958	1.159	1	0.862	0.959	0.887	0.16886
A0A1Z1ZK88	Citramalate synthase OS=Brucella melitensis OX=29459 GN=BK187_03605 PE=3 SV=1	BK187_03605	58.118	24	49	12	11	8	4	8	10	9	10	10	10	9	10	11	11	9	9	8	10	11	10	288030	236780	317320	579580	482810	574330	By MS/MS	By MS/MS	By MS/MS	By MS/MS	By MS/MS	By MS/MS	0.697	0.573	0.768	1.403	1.169	1.39	1.944	0.0030774
A0A1Z1ZK90	Glyoxalase OS=Brucella melitensis OX=29459 GN=BK187_02690 PE=4 SV=1	BK187_02690	12.116	31	11	3	3	2	2	1	2	2	2	3	2	3	3	3	3	3	2	3	3	3	3	28473	46548	37571	51991	111200	101340	By MS/MS	By MS/MS	By MS/MS	By MS/MS	By MS/MS	By MS/MS	0.453	0.741	0.598	0.827	1.769	1.612	2.348	0.04208
A0A1Z1ZK95	Cytoplasmic protein species=Brucella sp. BO2 taxid=693750 gene=BIBO2_1939(predicted) OS=Brucella melitensis OX=29459 GN=BK187_03115 PE=4 SV=1	BK187_03115	16.276	12.1	3	1	1	0	0	0	1	1	1	1	0	1	1	1	1	1	0	1	1	1	1	0	0	0	0	0	18000	By matching		By matching	By MS/MS	By MS/MS	By MS/MS
A0A1Z1ZK96	Cytochrome c oxidase subunit 3 OS=Brucella melitensis OX=29459 GN=BK187_02555 PE=3 SV=1	BK187_02555	32.996	3.8	10	1	1	1	1	0	2	3	3	1	1	1	1	1	1	1	1	1	1	1	1	0	0	0	0	0	121240	By MS/MS	By MS/MS	By matching	By MS/MS	By MS/MS	By MS/MS
A0A1Z1ZK97	GTPase Era OS=Brucella melitensis OX=29459 GN=era PE=3 SV=1	era	34.67	29.6	40	9	9	6	7	8	7	6	6	9	8	9	9	8	9	9	8	9	9	8	9	597770	502900	644330	523340	375160	410500	By MS/MS	By MS/MS	By MS/MS	By MS/MS	By MS/MS	By MS/MS	1.174	0.988	1.266	1.028	0.737	0.806	0.75	0.077082
A0A1Z1ZK99	Probable cytosol aminopeptidase OS=Brucella melitensis OX=29459 GN=pepA PE=3 SV=1	pepA	52.545	44.3	119	20	20	16	22	18	16	24	23	17	18	17	14	18	18	17	18	17	14	18	18	2415600	2506600	2572500	2358200	2171900	2208500	By MS/MS	By MS/MS	By MS/MS	By MS/MS	By MS/MS	By MS/MS	1.018	1.057	1.084	0.994	0.916	0.931	0.899	0.026305
A0A1Z1ZKB8	Aminopeptidase N OS=Brucella melitensis OX=29459 GN=BK187_03320 PE=4 SV=1	BK187_03320	98.058	48.1	157	33	33	20	31	26	22	34	24	25	29	28	26	31	28	25	29	28	26	31	28	3184400	2543500	3077900	2929800	2546900	2591300	By MS/MS	By MS/MS	By MS/MS	By MS/MS	By MS/MS	By MS/MS	1.132	0.904	1.094	1.042	0.906	0.921	0.917	0.36608
A0A1Z1ZKC3	Superoxide dismutase OS=Brucella melitensis OX=29459 GN=BK187_03065 PE=3 SV=1	BK187_03065	22.482	37.2	31	8	8	5	6	3	6	6	5	8	7	8	7	6	7	8	7	8	7	6	7	7477600	4687600	4543100	4959300	3332200	4748800	By MS/MS	By MS/MS	By MS/MS	By MS/MS	By MS/MS	By MS/MS	1.508	0.945	0.916	1	0.672	0.958	0.781	0.31362
A0A1Z1ZKD0	Ribonuclease 3 OS=Brucella melitensis OX=29459 GN=rnc PE=3 SV=1	rnc	25.883	15	17	2	2	3	3	3	2	3	3	2	2	2	2	2	2	2	2	2	2	2	2	413100	509970	436930	161780	331980	305140	By MS/MS	By MS/MS	By MS/MS	By MS/MS	By MS/MS	By MS/MS	1.148	1.417	1.214	0.45	0.923	0.848	0.588	0.070984
A0A1Z1ZKE4	3-oxoacyl-ACP reductase OS=Brucella melitensis OX=29459 GN=BK187_03800 PE=4 SV=1	BK187_03800	24.947	52.6	64	10	10	11	9	11	11	12	10	10	10	10	9	10	10	10	10	10	9	10	10	1591300	1215200	1470200	2136400	1849500	2109200	By MS/MS	By MS/MS	By MS/MS	By MS/MS	By MS/MS	By MS/MS	0.921	0.703	0.85	1.236	1.07	1.22	1.425	0.0178238
A0A1Z1ZKF1	Bifunctional glutamine synthetase adenylyltransferase/adenylyl-removing enzyme OS=Brucella melitensis OX=29459 GN=glnE PE=3 SV=1	glnE	109.44	26.6	80	21	21	11	14	10	9	19	17	14	18	17	14	21	18	14	18	17	14	21	18	265780	299480	295200	424850	399090	383880	By MS/MS	By MS/MS	By MS/MS	By MS/MS	By MS/MS	By MS/MS	0.771	0.869	0.856	1.232	1.158	1.114	1.404	0.002057
A0A1Z1ZKG4	Cystathionine beta-lyase OS=Brucella melitensis OX=29459 GN=BK187_03925 PE=3 SV=1	BK187_03925	42.515	31.9	33	7	7	2	6	4	4	11	6	5	6	4	5	6	5	5	6	4	5	6	5	240010	351650	312410	250270	296750	291020	By MS/MS	By MS/MS	By MS/MS	By MS/MS	By MS/MS	By MS/MS	0.827	1.211	1.076	0.862	1.022	1.002	0.927	0.62262
A0A1Z1ZKG7	DNA topoisomerase 4 subunit A OS=Brucella melitensis OX=29459 GN=parC PE=3 SV=1	parC	86.369	34.9	88	20	20	8	14	15	14	19	18	10	17	14	12	18	18	10	17	14	12	18	18	699880	679140	780130	1258400	1089100	1160800	By MS/MS	By MS/MS	By MS/MS	By MS/MS	By MS/MS	By MS/MS	0.741	0.719	0.826	1.332	1.153	1.229	1.625	0.00121739
A0A1Z1ZKG8	Signal peptidase I OS=Brucella melitensis OX=29459 GN=BK187_03515 PE=3 SV=1	BK187_03515	29.084	52.3	58	9	9	8	11	9	11	10	9	7	9	7	7	7	7	7	9	7	7	7	7	2159800	2209200	2301000	1938400	2040400	2132300	By MS/MS	By MS/MS	By MS/MS	By MS/MS	By MS/MS	By MS/MS	1.014	1.037	1.08	0.91	0.958	1.001	0.916	0.057076
A0A1Z1ZKH3	Porin OS=Brucella melitensis OX=29459 GN=BK187_03425 PE=3 SV=1	BK187_03425	38.722	20.4	25	5	4	3	5	4	4	5	4	3	5	3	3	5	4	3	4	3	3	4	3	629800	464430	546580	715010	557640	709890	By MS/MS	By MS/MS	By MS/MS	By MS/MS	By MS/MS	By MS/MS	1.043	0.769	0.905	1.184	0.923	1.176	1.208	0.188462
A0A1Z1ZKI4	MarR family transcriptional regulator OS=Brucella melitensis OX=29459 GN=BK187_04035 PE=4 SV=1	BK187_04035	19.706	28.7	12	5	4	1	2	1	3	3	2	3	3	3	4	3	3	3	3	3	3	3	3	12283	17073	13988	105590	66488	87534	By MS/MS	By MS/MS	By MS/MS	By MS/MS	By MS/MS	By MS/MS	0.243	0.338	0.277	2.091	1.317	1.734	5.993	0.00041838
A0A1Z1ZKJ3	DNA repair protein RecO OS=Brucella melitensis OX=29459 GN=recO PE=3 SV=1	recO	27.652	17.4	5	3	3	0	2	0	1	2	0	0	3	1	1	2	1	0	3	1	1	2	1	0	18423	0	0	23884	0		By MS/MS	By matching	By MS/MS	By MS/MS	By matching		0.871			1.129		1.296
A0A1Z1ZKJ8	Phosphoesterase OS=Brucella melitensis OX=29459 GN=BK187_03935 PE=4 SV=1	BK187_03935	27.971	11	2	2	2	0	0	0	0	1	1	0	1	1	1	1	1	0	1	1	1	1	1	0	0	0	0	3583.1	0		By matching	By matching	By matching	By MS/MS	By MS/MS
A0A1Z1ZKK3	Cytoplasmic protein species=Brucella sp. BO2 taxid=693750 gene=BIBO2_1787(predicted) OS=Brucella melitensis OX=29459 GN=BK187_03970 PE=4 SV=1	BK187_03970	9.2633	48.8	19	2	2	4	5	3	3	2	2	2	2	2	2	2	2	2	2	2	2	2	2	475600	253310	304780	608540	467720	346320	By MS/MS	By MS/MS	By MS/MS	By MS/MS	By MS/MS	By MS/MS	1.162	0.619	0.744	1.486	1.143	0.846	1.376	0.25482
A0A1Z1ZKK5	Cytoplasmic protein species=Brucella sp. NVSL 07-0026 taxid=520448 gene=BAZG_00983(predicted) OS=Brucella melitensis OX=29459 GN=BK187_03730 PE=4 SV=1	BK187_03730	17.176	29.5	10	4	4	3	2	1	2	0	2	4	3	4	4	2	3	4	3	4	4	2	3	58856	34322	44868	81275	0	80949	By MS/MS	By MS/MS	By MS/MS	By MS/MS	By matching	By MS/MS	0.98	0.572	0.747	1.353		1.348	1.762	0.062802
A0A1Z1ZKL8	Serine hydroxymethyltransferase OS=Brucella melitensis OX=29459 GN=glyA PE=3 SV=1	glyA	46.985	36.1	54	13	12	8	10	7	9	10	10	12	12	11	12	12	12	12	12	11	12	12	12	1081500	1043100	1194300	1434400	1040500	1279800	By MS/MS	By MS/MS	By MS/MS	By MS/MS	By MS/MS	By MS/MS	0.917	0.885	1.013	1.217	0.883	1.086	1.132	0.31706
A0A1Z1ZKM4	NADH-quinone oxidoreductase OS=Brucella melitensis OX=29459 GN=BK187_04290 PE=3 SV=1	BK187_04290	74.531	50.3	140	26	26	17	26	25	19	28	25	24	25	24	23	25	24	24	25	24	23	25	24	2127100	2194700	2465000	2622900	2665100	2742000	By MS/MS	By MS/MS	By MS/MS	By MS/MS	By MS/MS	By MS/MS	0.861	0.889	0.998	1.062	1.079	1.11	1.183	0.021939
A0A1Z1ZKN4	Cytoplasmic protein species=Brucella sp. BO2 taxid=693750 gene=BIBO2_1782(predicted) OS=Brucella melitensis OX=29459 GN=BK187_03995 PE=4 SV=1	BK187_03995	42.78	41	84	18	18	15	16	13	11	15	14	14	18	15	14	17	15	14	18	15	14	17	15	3273700	2760300	2941600	3774700	2401100	2994000	By MS/MS	By MS/MS	By MS/MS	By MS/MS	By MS/MS	By MS/MS	1.082	0.913	0.973	1.248	0.794	0.99	1.022	0.9635
A0A1Z1ZKN5	Methylmalonyl-CoA epimerase OS=Brucella melitensis OX=29459 GN=BK187_04340 PE=4 SV=1	BK187_04340	14.335	49.3	22	4	4	4	4	5	2	3	4	3	4	3	2	3	3	3	4	3	2	3	3	276980	258200	312970	130960	155000	136790	By MS/MS	By MS/MS	By MS/MS	By MS/MS	By MS/MS	By MS/MS	1.308	1.219	1.478	0.618	0.732	0.646	0.498	0.00077987
A0A1Z1ZKN6	Lipoprotein species=Brucella melitensis biotype 2 (strain ATCC 23457) taxid=546272 gene=BMEA_A0777(predicted) OS=Brucella melitensis OX=29459 GN=BK187_03915 PE=4 SV=1	BK187_03915	8.3167	45.1	37	2	2	8	11	8	2	4	4	2	2	2	2	2	2	2	2	2	2	2	2	1197300	796270	1242400	335930	278920	287930	By MS/MS	By MS/MS	By MS/MS	By MS/MS	By MS/MS	By MS/MS	1.736	1.154	1.801	0.487	0.404	0.417	0.279	0.00120361
A0A1Z1ZKP2	Uncharacterized protein OS=Brucella melitensis OX=29459 GN=BK187_03805 PE=4 SV=1	BK187_03805	5.8022	21.6	5	1	1	1	0	1	1	1	1	1	1	1	1	1	1	1	1	1	1	1	1	0	0	0	0	0	20709	By MS/MS	By matching	By MS/MS	By MS/MS	By MS/MS	By MS/MS
A0A1Z1ZKP7	O-acetylhomoserine aminocarboxypropyltransferase OS=Brucella melitensis OX=29459 GN=BK187_04195 PE=3 SV=1	BK187_04195	45.748	46.1	105	17	17	17	26	22	11	14	15	13	15	15	11	14	13	13	15	15	11	14	13	5283600	3233700	4739600	3110800	2246400	2789100	By MS/MS	By MS/MS	By MS/MS	By MS/MS	By MS/MS	By MS/MS	1.481	0.907	1.329	0.872	0.63	0.782	0.614	0.054865
A0A1Z1ZKR4	Biotin--[acetyl-CoA-carboxylase] ligase OS=Brucella melitensis OX=29459 GN=BK187_04330 PE=4 SV=1	BK187_04330	28.314	24.9	12	5	5	1	3	1	2	2	3	3	4	4	3	4	4	3	4	4	3	4	4	0	95741	60197	68981	0	53373	By MS/MS	By MS/MS	By MS/MS	By MS/MS	By MS/MS	By MS/MS		1.376	0.865	0.991		0.767	0.784	0.48672
A0A1Z1ZKR9	DNA polymerase III subunit alpha OS=Brucella melitensis OX=29459 GN=BK187_04365 PE=4 SV=1	BK187_04365	128.7	16.3	47	13	13	5	6	7	9	9	11	9	8	11	10	12	13	9	8	11	10	12	13	109590	134440	138660	314090	252940	263770	By MS/MS	By MS/MS	By MS/MS	By MS/MS	By MS/MS	By MS/MS	0.542	0.665	0.686	1.553	1.251	1.304	2.17	0.00144365
A0A1Z1ZKT1	Glutaredoxin OS=Brucella melitensis OX=29459 GN=BK187_04415 PE=3 SV=1	BK187_04415	12.137	70.9	28	9	9	4	4	2	5	6	7	8	8	8	9	9	9	8	8	8	9	9	9	2199800	3195000	2618700	7955500	10626000	11580000	By MS/MS	By MS/MS	By MS/MS	By MS/MS	By MS/MS	By MS/MS	0.346	0.502	0.412	1.25	1.67	1.82	3.762	0.00106394
A0A1Z1ZKT3	Exodeoxyribonuclease III OS=Brucella melitensis OX=29459 GN=BK187_04605 PE=4 SV=1	BK187_04605	29.513	59.2	51	13	13	7	8	6	8	13	9	9	10	8	10	13	10	9	10	8	10	13	10	527060	443550	552640	490970	478470	531160	By MS/MS	By MS/MS	By MS/MS	By MS/MS	By MS/MS	By MS/MS	1.046	0.88	1.097	0.974	0.949	1.054	0.985	0.87968
A0A1Z1ZKU0	Arginine--tRNA ligase OS=Brucella melitensis OX=29459 GN=argS PE=3 SV=1	argS	65.062	56.8	132	28	27	22	24	24	18	21	23	22	23	23	20	21	23	22	23	23	20	21	22	2690100	2812600	2880000	2585900	2400100	2612800	By MS/MS	By MS/MS	By MS/MS	By MS/MS	By MS/MS	By MS/MS	1.01	1.056	1.081	0.971	0.901	0.981	0.907	0.042158
A0A1Z1ZKU9	Glycosyl transferase family 1 OS=Brucella melitensis OX=29459 GN=BK187_03670 PE=4 SV=1	BK187_03670	70.318	32.4	7	13	1	2	1	1	1	1	1	7	13	9	7	9	8	1	1	1	1	1	1	0	0	0	0	0	156470	By MS/MS	By MS/MS	By MS/MS	By MS/MS	By MS/MS	By MS/MS
A0A1Z1ZKV7	Glutathione S-transferase OS=Brucella melitensis OX=29459 GN=BK187_03720 PE=4 SV=1	BK187_03720	22.722	44.2	43	8	8	4	8	5	6	9	11	6	8	7	6	7	7	6	8	7	6	7	7	1401700	1316800	1350000	1846800	1555800	1711000	By MS/MS	By MS/MS	By MS/MS	By MS/MS	By MS/MS	By MS/MS	0.916	0.86	0.882	1.207	1.017	1.118	1.257	0.0126951
A0A1Z1ZKX5	Ribulose-phosphate 3-epimerase OS=Brucella melitensis OX=29459 GN=BK187_04485 PE=3 SV=1	BK187_04485	23.881	11.1	19	3	3	3	4	3	3	2	4	3	3	3	3	2	3	3	3	3	3	2	3	128230	144360	125790	111020	104840	144490	By MS/MS	By MS/MS	By MS/MS	By MS/MS	By MS/MS	By MS/MS	1.014	1.142	0.995	0.878	0.829	1.143	0.904	0.37126
A0A1Z1ZKX7	Peroxiredoxin OS=Brucella melitensis OX=29459 GN=BK187_04855 PE=4 SV=1	BK187_04855	17.044	70.1	58	9	9	10	10	10	7	11	10	8	7	8	7	8	8	8	7	8	7	8	8	1538200	987390	1564500	1550400	1453400	1337900	By MS/MS	By MS/MS	By MS/MS	By MS/MS	By MS/MS	By MS/MS	1.095	0.703	1.113	1.103	1.034	0.952	1.061	0.64028
A0A1Z1ZKY3	Antifreeze protein OS=Brucella melitensis OX=29459 GN=BK187_04630 PE=4 SV=1	BK187_04630	107.09	48.1	191	28	27	27	37	31	25	37	34	21	26	21	19	26	22	21	25	21	18	25	22	8810100	10085000	8383000	10694000	8670100	10447000	By MS/MS	By MS/MS	By MS/MS	By MS/MS	By MS/MS	By MS/MS	0.926	1.06	0.881	1.124	0.911	1.098	1.093	0.36872
A0A1Z1ZL04	FAD-binding monooxygenase OS=Brucella melitensis OX=29459 GN=BK187_05025 PE=4 SV=1	BK187_05025	40.525	17.4	18	5	5	2	3	3	3	2	5	3	4	4	4	4	5	3	4	4	4	4	5	81539	70193	86251	114930	111940	137820	By MS/MS	By MS/MS	By MS/MS	By MS/MS	By MS/MS	By MS/MS	0.812	0.699	0.859	1.144	1.114	1.372	1.532	0.0090412
A0A1Z1ZL11	RDD domain containing protein species=Brucella melitensis biotype 2 (strain ATCC 23457) taxid=546272 gene=BMEA_A0796(predicted) OS=Brucella melitensis OX=29459 GN=BK187_04015 PE=4 SV=1	BK187_04015	17.447	16.7	18	2	2	1	4	3	4	2	4	1	2	2	2	2	2	1	2	2	2	2	2	0	174340	234560	326370	254080	256930	By MS/MS	By MS/MS	By MS/MS	By MS/MS	By MS/MS	By MS/MS		0.699	0.941	1.309	1.019	1.031	1.365	0.130899
A0A1Z1ZL12	Beta-ketoacyl-ACP synthase II OS=Brucella melitensis OX=29459 GN=BK187_04500 PE=3 SV=1	BK187_04500	44.268	43.1	0	11	0	0	0	0	0	0	0	9	10	10	8	8	9	0	0	0	0	0	0	0	0	0	0	0	0	By matching	By matching	By matching	By matching	By matching	By matching
A0A1Z1ZL21	Glycoside hydrolase OS=Brucella melitensis OX=29459 GN=BK187_05165 PE=4 SV=1	BK187_05165	58.95	39.3	51	15	15	9	15	13	4	6	4	14	15	15	10	11	9	14	15	15	10	11	9	1835700	2739800	2008800	367950	630290	521960	By MS/MS	By MS/MS	By MS/MS	By MS/MS	By MS/MS	By MS/MS	1.359	2.028	1.487	0.272	0.467	0.386	0.231	0.00177981
A0A1Z1ZL32	DUF2497 domain-containing protein species=Brucella suis taxid=29461 gene=CS875_04700(predicted) OS=Brucella melitensis OX=29459 GN=BK187_04965 PE=4 SV=1	BK187_04965	26.762	52.3	58	9	9	9	10	9	11	11	8	9	9	9	8	9	9	9	9	9	8	9	9	895550	770210	784070	1060800	930720	1053400	By MS/MS	By MS/MS	By MS/MS	By MS/MS	By MS/MS	By MS/MS	0.978	0.841	0.856	1.158	1.016	1.15	1.243	0.027002
A0A1Z1ZL36	ATPase OS=Brucella melitensis OX=29459 GN=BK187_05245 PE=4 SV=1	BK187_05245	28.696	15	28	3	3	5	5	4	5	4	5	3	3	3	3	3	3	3	3	3	3	3	3	146030	126430	165060	188410	146160	189050	By MS/MS	By MS/MS	By MS/MS	By MS/MS	By MS/MS	By MS/MS	0.912	0.789	1.03	1.176	0.912	1.18	1.197	0.195721
A0A1Z1ZL41	Phenylacetic acid degradation protein OS=Brucella melitensis OX=29459 GN=BK187_04190 PE=4 SV=1	BK187_04190	15.663	21.6	11	2	2	2	2	2	2	1	2	2	2	2	2	2	2	2	2	2	2	2	2	708040	361040	505850	229210	216790	232740	By MS/MS	By MS/MS	By MS/MS	By MS/MS	By MS/MS	By MS/MS	1.885	0.961	1.347	0.61	0.577	0.62	0.431	0.054359
A0A1Z1ZL43	Oxidoreductase OS=Brucella melitensis OX=29459 GN=BK187_04990 PE=4 SV=1	BK187_04990	30.874	47.8	52	11	11	9	7	7	8	12	9	10	10	9	10	9	10	10	10	9	10	9	10	1407100	1449500	1576600	1259400	1110800	1126400	By MS/MS	By MS/MS	By MS/MS	By MS/MS	By MS/MS	By MS/MS	1.065	1.097	1.193	0.953	0.84	0.852	0.788	0.010463
A0A1Z1ZL47	Cysteine desulfurase OS=Brucella melitensis OX=29459 GN=BK187_04905 PE=3 SV=1	BK187_04905	45.692	34.5	62	11	10	11	14	10	8	9	10	9	11	10	8	8	9	9	10	9	7	8	8	953760	776960	967260	677610	573510	601640	By MS/MS	By MS/MS	By MS/MS	By MS/MS	By MS/MS	By MS/MS	1.258	1.024	1.275	0.893	0.756	0.793	0.687	0.0124578
A0A1Z1ZL56	Fe-S cluster assembly scaffold SufA OS=Brucella melitensis OX=29459 GN=BK187_04935 PE=3 SV=1	BK187_04935	13.427	37.3	7	3	2	1	1	1	1	1	2	3	3	3	3	2	3	2	2	2	2	2	2	0	0	0	0	0	54564	By MS/MS	By MS/MS	By MS/MS	By MS/MS	By MS/MS	By MS/MS
A0A1Z1ZL63	UPF0283 membrane protein BK187_05405 OS=Brucella melitensis OX=29459 GN=BK187_05405 PE=3 SV=1	BK187_05405	38.898	11.5	8	3	3	1	1	1	2	2	1	1	2	1	2	2	1	1	2	1	2	2	1	0	0	0	46565	32043	0	By MS/MS	By MS/MS	By MS/MS	By MS/MS	By MS/MS	By MS/MS				1.185	0.815
A0A1Z1ZL70	Multifunctional fusion protein OS=Brucella melitensis OX=29459 GN=nnrD PE=3 SV=1	nnrD	52.043	28.9	43	10	10	7	9	8	6	7	6	7	9	8	8	7	7	7	9	8	8	7	7	514020	415670	527620	312460	227670	258550	By MS/MS	By MS/MS	By MS/MS	By MS/MS	By MS/MS	By MS/MS	1.367	1.106	1.403	0.831	0.606	0.688	0.548	0.0070397
A0A1Z1ZL79	Dipeptide epimerase OS=Brucella melitensis OX=29459 GN=BK187_05325 PE=3 SV=1	BK187_05325	34.727	27.6	31	6	6	4	5	6	5	5	6	5	6	5	5	5	6	5	6	5	5	5	6	565930	542170	558030	575710	710140	624210	By MS/MS	By MS/MS	By MS/MS	By MS/MS	By MS/MS	By MS/MS	0.949	0.91	0.936	0.966	1.191	1.047	1.146	0.099384
A0A1Z1ZL83	Fe-S cluster assembly ATPase SufC OS=Brucella melitensis OX=29459 GN=BK187_04895 PE=4 SV=1	BK187_04895	27.398	37.8	53	8	8	7	10	9	7	11	9	7	8	7	8	8	8	7	8	7	8	8	8	1757200	1602400	1751200	1442400	1740200	1578700	By MS/MS	By MS/MS	By MS/MS	By MS/MS	By MS/MS	By MS/MS	1.068	0.974	1.064	0.877	1.058	0.959	0.932	0.30572
A0A1Z1ZL84	Glutathione reductase OS=Brucella melitensis OX=29459 GN=BK187_05285 PE=3 SV=1	BK187_05285	50.711	23.5	66	11	11	12	8	11	14	12	9	9	9	10	11	10	9	9	9	10	11	10	9	981200	773130	939140	1131500	952320	944990	By MS/MS	By MS/MS	By MS/MS	By MS/MS	By MS/MS	By MS/MS	1.029	0.811	0.985	1.186	0.999	0.991	1.124	0.27358
A0A1Z1ZL85	Proline-rich extensin species=Brucella sp. F5/99 taxid=437701 gene=BATG_01843(predicted) OS=Brucella melitensis OX=29459 GN=BK187_05310 PE=4 SV=1	BK187_05310	26.71	20	10	3	3	2	1	1	2	2	2	3	2	3	3	3	2	3	2	3	3	3	2	74853	86830	72630	96687	89194	112120	By MS/MS	By MS/MS	By MS/MS	By MS/MS	By MS/MS	By MS/MS	0.844	0.979	0.819	1.09	1.005	1.264	1.271	0.05154
A0A1Z1ZL90	Methionine--tRNA ligase OS=Brucella melitensis OX=29459 GN=metG PE=3 SV=1	metG	58.025	53.6	108	21	21	16	18	19	14	18	23	17	20	20	17	21	18	17	20	20	17	21	18	2946100	2493300	2875200	2703200	2422800	2438900	By MS/MS	By MS/MS	By MS/MS	By MS/MS	By MS/MS	By MS/MS	1.113	0.942	1.086	1.021	0.915	0.922	0.91	0.21306
A0A1Z1ZL91	ABC transporter ATP-binding protein OS=Brucella melitensis OX=29459 GN=BK187_05340 PE=4 SV=1	BK187_05340	31.416	31.2	30	7	7	5	5	5	5	5	5	7	7	7	7	7	7	7	7	7	7	7	7	616320	443730	549570	725350	556420	640540	By MS/MS	By MS/MS	By MS/MS	By MS/MS	By MS/MS	By MS/MS	1.047	0.754	0.934	1.232	0.945	1.088	1.194	0.2164
A0A1Z1ZLB7	Beta-hexosaminidase OS=Brucella melitensis OX=29459 GN=BK187_04635 PE=4 SV=1	BK187_04635	36.741	47.8	65	11	11	10	14	11	9	12	9	9	9	11	7	10	11	9	9	11	7	10	11	895350	997630	952810	984770	1013100	1109600	By MS/MS	By MS/MS	By MS/MS	By MS/MS	By MS/MS	By MS/MS	0.902	1.005	0.96	0.993	1.021	1.118	1.092	0.137737
A0A1Z1ZLC7	AAA family ATPase OS=Brucella melitensis OX=29459 GN=BK187_04690 PE=4 SV=1	BK187_04690	32.643	35.4	32	9	9	4	6	5	6	6	5	7	8	7	8	8	7	7	8	7	8	8	7	458690	332570	412320	534950	415710	440250	By MS/MS	By MS/MS	By MS/MS	By MS/MS	By MS/MS	By MS/MS	1.061	0.769	0.954	1.237	0.961	1.018	1.155	0.2932
A0A1Z1ZLD0	Pseudouridine synthase OS=Brucella melitensis OX=29459 GN=BK187_05230 PE=3 SV=1	BK187_05230	36.466	33.1	32	8	8	4	5	6	6	6	5	5	8	7	7	7	6	5	8	7	7	7	6	108590	262730	159920	139650	212410	214090	By MS/MS	By MS/MS	By MS/MS	By MS/MS	By MS/MS	By MS/MS	0.594	1.436	0.874	0.764	1.161	1.171	1.066	0.72404
A0A1Z1ZLD1	Proline-rich extensin species=Brucella sp. F5/99 taxid=437701 gene=BATG_01863(predicted) OS=Brucella melitensis OX=29459 GN=BK187_05425 PE=4 SV=1	BK187_05425	44.923	46.4	1	12	0	0	0	0	0	1	0	8	11	8	9	10	8	0	0	0	0	0	0	0	0	0	0	21312	0	By matching	By matching	By matching	By matching	By MS/MS	By matching
A0A1Z1ZLE5	Multidrug efflux protein OS=Brucella melitensis OX=29459 GN=BK187_05740 PE=3 SV=1	BK187_05740	110.37	16	63	13	13	9	10	9	11	11	13	10	11	10	12	11	12	10	11	10	12	11	12	1031600	963840	1019800	1411500	1334400	1455100	By MS/MS	By MS/MS	By MS/MS	By MS/MS	By MS/MS	By MS/MS	0.858	0.801	0.848	1.174	1.109	1.21	1.393	0.0005635
A0A1Z1ZLE9	CTP synthase OS=Brucella melitensis OX=29459 GN=pyrG PE=3 SV=1	pyrG	60.077	44.5	95	18	18	12	20	11	12	21	19	11	16	12	12	14	13	11	16	12	12	14	13	1338000	1343300	1458400	1615800	1521600	1573400	By MS/MS	By MS/MS	By MS/MS	By MS/MS	By MS/MS	By MS/MS	0.907	0.911	0.989	1.095	1.032	1.067	1.138	0.0170427
A0A1Z1ZLF4	Acyl-CoA dehydrogenase OS=Brucella melitensis OX=29459 GN=BK187_05725 PE=3 SV=1	BK187_05725	43.232	22.3	16	7	6	2	2	3	4	3	2	5	6	6	5	5	6	5	6	6	5	5	6	615250	388100	623390	918070	726630	679390	By MS/MS	By MS/MS	By MS/MS	By MS/MS	By MS/MS	By MS/MS	0.934	0.589	0.947	1.394	1.104	1.032	1.429	0.108895
A0A1Z1ZLI4	Dihydrolipoyl dehydrogenase OS=Brucella melitensis OX=29459 GN=BK187_05935 PE=3 SV=1	BK187_05935	51.726	44.8	73	18	18	8	16	12	10	14	13	14	18	15	14	17	15	14	18	15	14	17	15	4693900	3446600	4145600	3987600	3106800	3450200	By MS/MS	By MS/MS	By MS/MS	By MS/MS	By MS/MS	By MS/MS	1.234	0.906	1.089	1.048	0.816	0.907	0.858	0.26264
A0A1Z1ZLI6	SAM-dependent methyltransferase OS=Brucella melitensis OX=29459 GN=BK187_05960 PE=4 SV=1	BK187_05960	21.456	15.5	3	2	2	0	0	0	1	1	1	0	1	1	1	1	1	0	1	1	1	1	1	0	0	0	0	0	13424		By matching	By matching	By MS/MS	By MS/MS	By MS/MS
A0A1Z1ZLI7	DUF924 domain-containing protein species=Brucella suis taxid=29461 gene=CS875_05935(predicted) OS=Brucella melitensis OX=29459 GN=BK187_06215 PE=4 SV=1	BK187_06215	21.372	37.2	31	7	7	5	7	5	3	6	5	5	6	5	7	6	6	5	6	5	7	6	6	1407500	892260	1280500	736780	634650	793030	By MS/MS	By MS/MS	By MS/MS	By MS/MS	By MS/MS	By MS/MS	1.47	0.932	1.337	0.77	0.663	0.828	0.605	0.033376
A0A1Z1ZLJ5	Uncharacterized protein OS=Brucella melitensis OX=29459 GN=BK187_06240 PE=4 SV=1	BK187_06240	13.156	63.3	40	5	5	7	7	9	2	7	8	4	4	4	4	5	5	4	4	4	4	5	5	247840	999820	339370	54005	281880	162630	By MS/MS	By MS/MS	By MS/MS	By MS/MS	By MS/MS	By MS/MS	0.713	2.876	0.976	0.155	0.811	0.468	0.314	0.142124
A0A1Z1ZLM1	ATP-dependent Clp protease ATP-binding subunit ClpA OS=Brucella melitensis OX=29459 GN=BK187_06140 PE=3 SV=1	BK187_06140	91.066	42.2	5	30	1	1	1	1	0	1	1	26	29	24	24	28	27	1	1	1	0	1	1	0	0	0	0	0	16516	By MS/MS	By MS/MS	By MS/MS	By matching	By MS/MS	By MS/MS
A0A1Z1ZLN8	2Fe-2S ferredoxin OS=Brucella melitensis OX=29459 GN=BK187_05365 PE=4 SV=1	BK187_05365	11.443	40.2	28	3	3	4	5	5	4	4	6	3	3	3	3	3	3	3	3	3	3	3	3	1202500	1025000	1138800	939090	871090	1071700	By MS/MS	By MS/MS	By MS/MS	By MS/MS	By MS/MS	By MS/MS	1.155	0.984	1.094	0.902	0.836	1.029	0.856	0.11008
A0A1Z1ZLQ5	L-serine ammonia-lyase OS=Brucella melitensis OX=29459 GN=BK187_06170 PE=4 SV=1	BK187_06170	50.076	31.5	35	12	12	4	11	4	4	9	3	6	11	7	8	11	6	6	11	7	8	11	6	228030	379150	276590	68533	151380	161480	By MS/MS	By MS/MS	By MS/MS	By MS/MS	By MS/MS	By MS/MS	1.081	1.798	1.312	0.325	0.718	0.766	0.432	0.047304
A0A1Z1ZLR1	Protease OS=Brucella melitensis OX=29459 GN=BK187_06265 PE=4 SV=1	BK187_06265	20.778	20.1	18	2	2	5	4	4	1	3	1	2	2	2	1	1	1	2	2	2	1	1	1	490670	261580	591760	146320	102710	0	By MS/MS	By MS/MS	By MS/MS	By MS/MS	By MS/MS	By MS/MS	1.54	0.821	1.857	0.459	0.322		0.278	0.036877
A0A1Z1ZLR3	30S ribosomal protein S8 OS=Brucella melitensis OX=29459 GN=rpsH PE=3 SV=1	rpsH	14.604	62.9	36	8	8	5	6	6	6	6	7	6	7	6	8	7	7	6	7	6	8	7	7	6473800	5812100	5329500	6983700	5672500	6024900	By MS/MS	By MS/MS	By MS/MS	By MS/MS	By MS/MS	By MS/MS	1.07	0.961	0.881	1.154	0.938	0.996	1.06	0.52482
A0A1Z1ZLR5	Methylmalonyl-CoA mutase OS=Brucella melitensis OX=29459 GN=BK187_06235 PE=4 SV=1	BK187_06235	77.948	33.1	94	17	17	16	15	16	13	18	16	15	16	15	15	15	14	15	16	15	15	15	14	795150	673080	855740	846980	698410	779900	By MS/MS	By MS/MS	By MS/MS	By MS/MS	By MS/MS	By MS/MS	1.026	0.869	1.104	1.093	0.901	1.006	1	0.9821
A0A1Z1ZLT2	30S ribosomal protein S7 OS=Brucella melitensis OX=29459 GN=rpsG PE=3 SV=1	rpsG	17.625	56.4	72	10	10	12	16	13	5	12	14	8	10	10	8	10	9	8	10	10	8	10	9	10230000	7713100	7575200	6922900	6182200	5785000	By MS/MS	By MS/MS	By MS/MS	By MS/MS	By MS/MS	By MS/MS	1.382	1.042	1.023	0.935	0.835	0.782	0.74	0.056483
A0A1Z1ZLU0	Inosine-5-monophosphate dehydrogenase OS=Brucella melitensis OX=29459 GN=BK187_06550 PE=4 SV=1	BK187_06550	15.747	41.3	27	4	4	3	9	4	3	4	4	3	4	4	3	3	4	3	4	4	3	3	4	131220	430640	157430	123680	207180	154410	By MS/MS	By MS/MS	By MS/MS	By MS/MS	By MS/MS	By MS/MS	0.654	2.145	0.784	0.616	1.032	0.769	0.675	0.53486
A0A1Z1ZLU3	50S ribosomal protein L2 OS=Brucella melitensis OX=29459 GN=rplB PE=3 SV=1	rplB	30.167	48.7	66	11	11	8	9	8	11	17	13	7	9	8	10	11	10	7	9	8	10	11	10	3352500	2151900	3051100	2866900	2891300	3073400	By MS/MS	By MS/MS	By MS/MS	By MS/MS	By MS/MS	By MS/MS	1.157	0.743	1.053	0.989	0.998	1.061	1.032	0.7399
A0A1Z1ZLU4	DUF3126 domain-containing protein species=Brucella suis taxid=29461 gene=CS875_06295(predicted) OS=Brucella melitensis OX=29459 GN=BK187_06575 PE=4 SV=1	BK187_06575	7.9759	14.7	0	1	1	0	0	0	0	0	0	1	1	1	1	1	1	1	1	1	1	1	1	0	0	0	0	0	0	By MS/MS	By MS/MS	By MS/MS	By MS/MS	By MS/MS	By MS/MS
A0A1Z1ZLW1	Precorrin-3B synthase OS=Brucella melitensis OX=29459 GN=BK187_06695 PE=4 SV=1	BK187_06695	46.213	22.7	8	6	4	0	1	0	1	4	2	2	4	2	3	4	4	1	3	1	2	4	3	0	17875	0	30089	34682	38131	By matching	By MS/MS	By matching	By MS/MS	By MS/MS	By MS/MS		0.592		0.997	1.149	1.263	1.919
A0A1Z1ZLY2	Methionine aminopeptidase OS=Brucella melitensis OX=29459 GN=map PE=3 SV=1	map	30.273	59.6	51	11	11	6	12	7	7	10	9	9	10	9	10	10	8	9	10	9	10	10	8	942660	850010	873730	776420	821380	764660	By MS/MS	By MS/MS	By MS/MS	By MS/MS	By MS/MS	By MS/MS	1.125	1.014	1.042	0.926	0.98	0.912	0.886	0.033738
A0A1Z1ZLY4	Cobalt-precorrin-6A reductase OS=Brucella melitensis OX=29459 GN=BK187_06760 PE=4 SV=1	BK187_06760	25.968	43.5	23	8	8	2	10	6	2	1	2	5	8	7	1	2	2	5	8	7	1	2	2	432850	654740	588930	493510	323020	503370	By MS/MS	By MS/MS	By MS/MS	By MS/MS	By MS/MS	By MS/MS	0.867	1.311	1.179	0.988	0.647	1.008	0.787	0.26924
A0A1Z1ZLZ1	Endonuclease OS=Brucella melitensis OX=29459 GN=BK187_07125 PE=4 SV=1	BK187_07125	42.492	17.9	21	5	5	3	3	4	3	3	5	3	4	5	2	3	4	3	4	5	2	3	4	90688	129670	122490	77850	111440	119880	By MS/MS	By MS/MS	By MS/MS	By MS/MS	By MS/MS	By MS/MS	0.835	1.193	1.127	0.716	1.025	1.103	0.901	0.56368
A0A1Z1ZLZ3	Cobalt transporter OS=Brucella melitensis OX=29459 GN=BK187_06810 PE=4 SV=1	BK187_06810	24.845	4.7	2	1	1	0	0	0	1	0	1	0	1	1	1	1	1	0	1	1	1	1	1	0	0	0	0	0	21938		By matching	By matching	By MS/MS	By matching	By MS/MS
A0A1Z1ZLZ9	ABC transporter OS=Brucella melitensis OX=29459 GN=BK187_06980 PE=4 SV=1	BK187_06980	27.707	41.1	18	7	7	2	4	4	3	3	2	5	6	6	6	6	5	5	6	6	6	6	5	123050	125020	126960	113230	124540	129580	By MS/MS	By MS/MS	By MS/MS	By MS/MS	By MS/MS	By MS/MS	0.995	1.01	1.026	0.915	1.007	1.047	0.98	0.61734
A0A1Z1ZM00	Tellurite resistance protein species=Brucella neotomae taxid=29460 gene=NCTC10084_01275(predicted) OS=Brucella melitensis OX=29459 GN=BK187_06775 PE=4 SV=1	BK187_06775	16.374	30.4	13	5	5	1	1	2	4	2	3	4	4	4	5	5	5	4	4	4	5	5	5	245360	204110	253240	495580	268530	509070	By MS/MS	By MS/MS	By MS/MS	By MS/MS	By MS/MS	By MS/MS	0.745	0.62	0.769	1.505	0.815	1.546	1.812	0.063804
A0A1Z1ZM09	HIT family protein OS=Brucella melitensis OX=29459 GN=BK187_06135 PE=4 SV=1	BK187_06135	15.328	52.9	30	6	6	5	6	5	4	5	5	6	6	6	5	6	6	6	6	6	5	6	6	877130	719210	836240	797270	619680	768000	By MS/MS	By MS/MS	By MS/MS	By MS/MS	By MS/MS	By MS/MS	1.14	0.935	1.087	1.036	0.805	0.998	0.898	0.32666
A0A1Z1ZM20	Serine/threonine protein kinase OS=Brucella melitensis OX=29459 GN=BK187_07300 PE=4 SV=1	BK187_07300	40.839	45.8	89	13	13	15	13	15	18	17	11	10	10	11	11	11	9	10	10	11	11	11	9	1151800	887170	1085000	989950	748840	890110	By MS/MS	By MS/MS	By MS/MS	By MS/MS	By MS/MS	By MS/MS	1.201	0.925	1.132	1.032	0.781	0.928	0.841	0.20116
A0A1Z1ZM34	Corrinoid adenosyltransferase OS=Brucella melitensis OX=29459 GN=BK187_06790 PE=3 SV=1	BK187_06790	23.918	20.8	17	4	4	3	3	3	3	2	3	4	4	4	4	4	4	4	4	4	4	4	4	770580	393270	540060	642810	855010	640310	By MS/MS	By MS/MS	By MS/MS	By MS/MS	By MS/MS	By MS/MS	1.203	0.614	0.843	1.004	1.335	1	1.255	0.30332
A0A1Z1ZM39	ATPase OS=Brucella melitensis OX=29459 GN=BK187_06965 PE=3 SV=1	BK187_06965	39.238	4.3	3	1	1	0	1	1	0	1	0	0	1	1	0	1	0	0	1	1	0	1	0	0	0	0	0	14107	0		By MS/MS	By MS/MS		By MS/MS
A0A1Z1ZM54	Methylenetetrahydrofolate reductase OS=Brucella melitensis OX=29459 GN=BK187_07490 PE=3 SV=1	BK187_07490	33.891	60.4	66	14	14	5	10	9	10	18	14	8	10	10	10	12	11	8	10	10	10	12	11	286750	354630	386910	582670	587140	550060	By MS/MS	By MS/MS	By MS/MS	By MS/MS	By MS/MS	By MS/MS	0.626	0.774	0.845	1.272	1.282	1.201	1.673	0.0046582
A0A1Z1ZM67	NUDIX hydrolase OS=Brucella melitensis OX=29459 GN=BK187_07120 PE=4 SV=1	BK187_07120	26.964	38.3	34	7	7	5	4	6	7	5	7	6	5	6	7	7	6	6	5	6	7	7	6	276970	298290	317540	375770	338020	421980	By MS/MS	By MS/MS	By MS/MS	By MS/MS	By MS/MS	By MS/MS	0.819	0.882	0.939	1.111	1	1.248	1.272	0.033882
A0A1Z1ZM69	D-alanine--D-alanine ligase OS=Brucella melitensis OX=29459 GN=ddl PE=3 SV=1	ddl	33.412	27.6	49	6	6	9	8	8	8	9	7	5	5	6	6	4	5	5	5	6	6	4	5	1046800	942650	1093700	1160200	904290	1007100	By MS/MS	By MS/MS	By MS/MS	By MS/MS	By MS/MS	By MS/MS	1.02	0.919	1.066	1.131	0.882	0.982	0.997	0.9412
A0A1Z1ZM74	23S rRNA (Guanosine(2251)-2'-O)-methyltransferase RlmB OS=Brucella melitensis OX=29459 GN=BK187_06545 PE=3 SV=1	BK187_06545	31.075	16.8	14	3	3	2	3	3	2	2	2	3	2	3	1	3	2	3	2	3	1	3	2	189150	173190	186210	107120	103490	155460	By MS/MS	By MS/MS	By MS/MS	By MS/MS	By MS/MS	By MS/MS	1.241	1.136	1.222	0.703	0.679	1.02	0.667	0.034002
A0A1Z1ZM75	Phosphoserine phosphatase SerB OS=Brucella melitensis OX=29459 GN=BK187_07195 PE=4 SV=1	BK187_07195	31.784	21.7	9	5	4	1	3	1	1	1	2	4	4	4	3	4	4	3	3	3	3	4	4	91627	78212	90140	153470	136560	145190	By MS/MS	By MS/MS	By MS/MS	By MS/MS	By MS/MS	By MS/MS	0.791	0.675	0.778	1.325	1.179	1.253	1.674	0.00103822
A0A1Z1ZMA4	Outer membrane protein assembly factor BamD OS=Brucella melitensis OX=29459 GN=bamD PE=3 SV=1	bamD	32.082	42.9	94	15	15	9	23	8	20	29	5	13	14	12	12	13	12	13	14	12	12	13	12	2809200	4952300	3582300	5683600	5429300	2887800	By MS/MS	By MS/MS	By MS/MS	By MS/MS	By MS/MS	By MS/MS	0.665	1.172	0.848	1.346	1.285	0.684	1.235	0.5166
A0A1Z1ZMA7	Uncharacterized protein OS=Brucella melitensis OX=29459 GN=BK187_07615 PE=4 SV=1	BK187_07615	20.97	16.8	6	2	2	1	1	1	1	1	1	1	2	2	2	2	2	1	2	2	2	2	2	0	0	0	0	0	32788	By MS/MS	By MS/MS	By MS/MS	By MS/MS	By MS/MS	By MS/MS
A0A1Z1ZMA8	Protein HflK OS=Brucella melitensis OX=29459 GN=BK187_07220 PE=3 SV=1	BK187_07220	42.425	44.5	68	12	12	15	12	15	8	10	8	10	12	11	8	10	10	10	12	11	8	10	10	2321500	3049800	2655900	674950	1406700	1285000	By MS/MS	By MS/MS	By MS/MS	By MS/MS	By MS/MS	By MS/MS	1.223	1.606	1.399	0.355	0.741	0.677	0.419	0.020341
A0A1Z1ZMA9	Acyl-CoA thioesterase OS=Brucella melitensis OX=29459 GN=BK187_07795 PE=4 SV=1	BK187_07795	14.209	31	1	3	3	0	1	0	0	0	0	2	3	2	2	2	2	2	3	2	2	2	2	0	19543	0	0	0	0	By MS/MS	By MS/MS	By MS/MS	By MS/MS	By MS/MS	By MS/MS		1
A0A1Z1ZMB0	Nicotinamidase OS=Brucella melitensis OX=29459 GN=BK187_07565 PE=4 SV=1	BK187_07565	22.902	34	15	4	4	3	3	2	1	3	3	3	4	3	3	4	3	3	4	3	3	4	3	139580	113340	147620	160880	167620	137100	By MS/MS	By MS/MS	By MS/MS	By MS/MS	By MS/MS	By MS/MS	0.967	0.785	1.023	1.114	1.161	0.95	1.162	0.20496
A0A1Z1ZMB6	Precorrin-4 C(11)-methyltransferase OS=Brucella melitensis OX=29459 GN=BK187_06765 PE=4 SV=1	BK187_06765	26.7	38.5	44	6	6	6	7	7	7	9	8	6	6	6	4	6	6	6	6	6	4	6	6	192290	252860	252430	173740	206320	181490	By MS/MS	By MS/MS	By MS/MS	By MS/MS	By MS/MS	By MS/MS	0.916	1.205	1.203	0.828	0.983	0.865	0.805	0.11342
A0A1Z1ZMB9	Cytoplasmic protein species=Brucella sp. BO2 taxid=693750 gene=BIBO2_2890(predicted) OS=Brucella melitensis OX=29459 GN=BK187_07875 PE=4 SV=1	BK187_07875	18.755	18.7	3	2	2	0	0	0	1	1	1	1	0	1	1	1	2	1	0	1	1	1	2	0	0	0	0	0	10565	By matching		By matching	By MS/MS	By MS/MS	By MS/MS
A0A1Z1ZME5	Metallophosphatase OS=Brucella melitensis OX=29459 GN=BK187_08080 PE=4 SV=1	BK187_08080	33.238	23.3	33	5	5	5	4	4	6	9	5	5	3	4	5	5	5	5	3	4	5	5	5	183050	147710	197310	276110	214740	246700	By MS/MS	By MS/MS	By MS/MS	By MS/MS	By MS/MS	By MS/MS	0.868	0.7	0.935	1.309	1.018	1.17	1.397	0.041061
A0A1Z1ZMF0	Glutathione S-transferase OS=Brucella melitensis OX=29459 GN=BK187_07720 PE=4 SV=1	BK187_07720	22.882	22.2	32	4	4	4	6	4	5	6	7	3	3	3	4	4	4	3	3	3	4	4	4	490670	462930	522620	648890	569070	599490	By MS/MS	By MS/MS	By MS/MS	By MS/MS	By MS/MS	By MS/MS	0.894	0.843	0.952	1.182	1.037	1.092	1.231	0.0159394
A0A1Z1ZMF1	Uncharacterized membrane protein species=Brucella neotomae taxid=29460 gene=NCTC10084_01509(predicted) OS=Brucella melitensis OX=29459 GN=BK187_08055 PE=4 SV=1	BK187_08055	75.268	44.6	86	20	20	16	19	16	11	14	10	13	19	13	13	16	14	13	19	13	13	16	14	601510	612510	640440	543150	481580	487640	By MS/MS	By MS/MS	By MS/MS	By MS/MS	By MS/MS	By MS/MS	1.072	1.092	1.141	0.968	0.858	0.869	0.815	0.0084779
A0A1Z1ZMF5	Glutamyl-tRNA amidotransferase OS=Brucella melitensis OX=29459 GN=BK187_07670 PE=4 SV=1	BK187_07670	16.847	36	43	6	6	7	7	8	7	7	7	5	5	5	6	6	5	5	5	5	6	6	5	1353300	1208600	1422600	868240	770950	890810	By MS/MS	By MS/MS	By MS/MS	By MS/MS	By MS/MS	By MS/MS	1.246	1.113	1.31	0.8	0.71	0.82	0.635	0.0022952
A0A1Z1ZMG8	Aminotransferase OS=Brucella melitensis OX=29459 GN=BK187_07725 PE=3 SV=1	BK187_07725	43.527	38.5	61	15	14	10	9	9	9	11	13	12	11	12	12	14	13	12	11	12	12	14	13	5160200	4958500	5041600	4799200	4878900	4531400	By MS/MS	By MS/MS	By MS/MS	By MS/MS	By MS/MS	By MS/MS	1.054	1.013	1.03	0.98	0.997	0.926	0.937	0.060625
A0A1Z1ZMH4	Oxidoreductase OS=Brucella melitensis OX=29459 GN=BK187_08250 PE=4 SV=1	BK187_08250	35.7	38.1	52	9	9	7	11	8	7	9	10	6	8	6	7	6	7	6	8	6	7	6	7	1008200	852830	1055800	1004200	733930	976090	By MS/MS	By MS/MS	By MS/MS	By MS/MS	By MS/MS	By MS/MS	1.074	0.909	1.125	1.07	0.782	1.04	0.931	0.55064
A0A1Z1ZMH6	tRNA (cytidine(34)-2'-O)-methyltransferase OS=Brucella melitensis OX=29459 GN=trmL PE=3 SV=1	trmL	17.64	18.9	12	2	2	2	2	2	2	2	2	2	2	2	2	2	2	2	2	2	2	2	2	191410	153820	179750	149580	159750	182230	By MS/MS	By MS/MS	By MS/MS	By MS/MS	By MS/MS	By MS/MS	1.13	0.908	1.061	0.883	0.943	1.076	0.936	0.49788
A0A1Z1ZMI8	Methyltransferase OS=Brucella melitensis OX=29459 GN=BK187_07895 PE=4 SV=1	BK187_07895	39.888	15.9	15	5	5	3	0	2	4	3	3	3	2	3	4	5	3	3	2	3	4	5	3	80830	52123	75680	172340	111360	140660	By MS/MS	By matching	By MS/MS	By MS/MS	By MS/MS	By MS/MS	0.766	0.494	0.717	1.634	1.056	1.333	2.035	0.0185636
A0A1Z1ZMI9	Dihydroxyacetone kinase subunit L OS=Brucella melitensis OX=29459 GN=BK187_08400 PE=4 SV=1	BK187_08400	22.239	27.2	14	4	4	3	3	3	2	2	1	3	3	3	3	2	2	3	3	3	3	2	2	149490	93686	134430	100740	121750	114460	By MS/MS	By MS/MS	By MS/MS	By MS/MS	By MS/MS	By MS/MS	1.255	0.787	1.129	0.846	1.022	0.961	0.892	0.55354
A0A1Z1ZMJ2	Coenzyme A pyrophosphatase OS=Brucella melitensis OX=29459 GN=BK187_08030 PE=4 SV=1	BK187_08030	23.022	49.8	44	7	7	8	10	7	5	7	7	7	7	6	6	7	6	7	7	6	6	7	6	404650	298760	374840	169070	160460	162010	By MS/MS	By MS/MS	By MS/MS	By MS/MS	By MS/MS	By MS/MS	1.547	1.142	1.433	0.646	0.613	0.619	0.456	0.0010973
A0A1Z1ZMJ9	2-isopropylmalate synthase OS=Brucella melitensis OX=29459 GN=leuA PE=3 SV=1	leuA	63.71	31.3	99	16	16	10	19	18	14	21	17	13	16	14	15	16	15	13	16	14	15	16	15	1192300	1061100	1269100	1236300	1174300	1339100	By MS/MS	By MS/MS	By MS/MS	By MS/MS	By MS/MS	By MS/MS	0.984	0.875	1.047	1.02	0.969	1.105	1.065	0.38102
A0A1Z1ZMK9	Cell division protein FtsZ OS=Brucella melitensis OX=29459 GN=ftsZ PE=3 SV=1	ftsZ	60.638	46.8	94	17	17	12	20	10	15	17	20	12	15	12	14	17	15	12	15	12	14	17	15	5290300	4044500	5151500	6382500	6617200	6061200	By MS/MS	By MS/MS	By MS/MS	By MS/MS	By MS/MS	By MS/MS	0.946	0.723	0.921	1.142	1.184	1.084	1.317	0.034381
A0A1Z1ZML3	Ubiquinol-cytochrome c reductase iron-sulfur subunit OS=Brucella melitensis OX=29459 GN=BK187_07975 PE=4 SV=1	BK187_07975	19.838	32.1	13	4	4	1	2	2	2	4	2	3	3	4	4	4	3	3	3	4	4	4	3	343970	495830	386000	207290	279320	0	By MS/MS	By MS/MS	By MS/MS	By MS/MS	By MS/MS	By MS/MS	1.004	1.448	1.127	0.605	0.816		0.596	0.062636
A0A1Z1ZMN5	Conserved domain protein species=Brucella ovis (strain ATCC 25840 / 63/290 / NCTC 10512) taxid=444178 gene=BOV_1563(predicted) OS=Brucella melitensis OX=29459 GN=BK187_08360 PE=4 SV=1	BK187_08360	64.089	25.4	37	10	10	4	5	5	7	8	8	9	9	9	9	10	9	9	9	9	9	10	9	282480	257160	284350	569730	406820	509130	By MS/MS	By MS/MS	By MS/MS	By MS/MS	By MS/MS	By MS/MS	0.734	0.668	0.739	1.48	1.057	1.323	1.803	0.0050768
A0A1Z1ZMN7	Transcriptional regulator OS=Brucella melitensis OX=29459 GN=BK187_08670 PE=4 SV=1	BK187_08670	49.816	54.8	108	16	16	20	20	19	12	15	22	13	15	13	13	12	13	13	15	13	13	12	13	4551200	4596600	4164400	3428600	3142800	3280500	By MS/MS	By MS/MS	By MS/MS	By MS/MS	By MS/MS	By MS/MS	1.179	1.191	1.079	0.888	0.814	0.85	0.74	0.00170106
A0A1Z1ZMP6	MarR family transcriptional regulator OS=Brucella melitensis OX=29459 GN=BK187_08115 PE=4 SV=1	BK187_08115	15.28	18.4	9	2	2	1	2	2	1	2	1	1	2	2	1	2	1	1	2	2	1	2	1	0	25907	19995	0	32678	0	By MS/MS	By MS/MS	By MS/MS	By MS/MS	By MS/MS	By MS/MS		0.989	0.763		1.248		1.425
A0A1Z1ZMQ0	Dihydroxyacetone kinase OS=Brucella melitensis OX=29459 GN=BK187_08405 PE=4 SV=1	BK187_08405	34.717	30.9	45	6	6	8	7	7	4	9	10	5	6	6	6	6	6	5	6	6	6	6	6	563890	532020	581430	491550	505160	432160	By MS/MS	By MS/MS	By MS/MS	By MS/MS	By MS/MS	By MS/MS	1.089	1.028	1.123	0.949	0.976	0.835	0.852	0.041223
A0A1Z1ZMQ1	Aminotransferase DegT OS=Brucella melitensis OX=29459 GN=BK187_08245 PE=3 SV=1	BK187_08245	40.539	49.2	121	16	16	18	27	22	16	20	18	13	16	15	13	15	14	13	16	15	13	15	14	3499600	3436700	3503800	2758700	2535300	2685800	By MS/MS	By MS/MS	By MS/MS	By MS/MS	By MS/MS	By MS/MS	1.14	1.119	1.141	0.899	0.826	0.875	0.765	0.00047836
A0A1Z1ZMQ2	Succinate-semialdehyde dehydrogenase (NADP(+)) OS=Brucella melitensis OX=29459 GN=gabD PE=3 SV=1	gabD	51.269	40.4	69	14	14	9	14	14	8	15	9	10	12	12	10	14	13	10	12	12	10	14	13	1286800	1170600	1455200	1165000	1143500	1145400	By MS/MS	By MS/MS	By MS/MS	By MS/MS	By MS/MS	By MS/MS	1.048	0.953	1.185	0.949	0.931	0.933	0.883	0.197398
A0A1Z1ZMQ3	Myosin-14 species=Brucella melitensis biotype 2 (strain ATCC 23457) taxid=546272 gene=BMEA_A1647(predicted) OS=Brucella melitensis OX=29459 GN=BK187_08220 PE=4 SV=1	BK187_08220	34.024	39.3	47	10	10	6	8	9	9	8	7	7	9	9	10	8	10	7	9	9	10	8	10	712210	610780	715630	675550	518700	511480	By MS/MS	By MS/MS	By MS/MS	By MS/MS	By MS/MS	By MS/MS	1.141	0.979	1.147	1.083	0.831	0.82	0.837	0.153037
A0A1Z1ZMQ7	DNA primase OS=Brucella melitensis OX=29459 GN=dnaG PE=3 SV=1	dnaG	71.93	25	35	12	12	6	3	5	8	6	7	10	9	8	10	8	9	10	9	8	10	8	9	298290	246120	308740	380770	291980	389440	By MS/MS	By MS/MS	By MS/MS	By MS/MS	By MS/MS	By MS/MS	0.934	0.771	0.967	1.193	0.915	1.22	1.246	0.13634
A0A1Z1ZMS8	RNA polymerase OS=Brucella melitensis OX=29459 GN=BK187_08565 PE=4 SV=1	BK187_08565	8.4515	76	8	5	5	0	0	1	3	2	2	2	2	2	5	5	4	2	2	2	5	5	4	0	0	0	340480	364690	327550	By MS/MS	By MS/MS	By MS/MS	By MS/MS	By MS/MS	By MS/MS				0.989	1.059	0.952
A0A1Z1ZMU2	UPF0335 protein BK187_08995 OS=Brucella melitensis OX=29459 GN=BK187_08995 PE=3 SV=1	BK187_08995	9.9332	36	10	2	2	1	3	1	1	2	2	2	2	2	2	2	2	2	2	2	2	2	2	0	201070	0	0	140270	106540	By MS/MS	By MS/MS	By MS/MS	By MS/MS	By MS/MS	By MS/MS		1.347			0.94	0.714	0.614
A0A1Z1ZMV0	Phosphoserine transaminase OS=Brucella melitensis OX=29459 GN=BK187_08690 PE=3 SV=1	BK187_08690	42.38	49.1	64	17	16	9	12	9	12	12	10	14	14	14	12	12	12	14	14	14	12	12	12	1015500	1110300	1115300	1042300	1046200	1146800	By MS/MS	By MS/MS	By MS/MS	By MS/MS	By MS/MS	By MS/MS	0.941	1.029	1.033	0.966	0.969	1.062	0.998	0.96456
A0A1Z1ZMV9	MFS transporter OS=Brucella melitensis OX=29459 GN=BK187_08665 PE=4 SV=1	BK187_08665	48.444	7.6	3	3	3	0	0	0	0	0	3	1	1	1	1	0	3	1	1	1	1	0	3	0	0	0	0	0	48828	By matching	By matching	By matching	By matching		By MS/MS
A0A1Z1ZMW3	Tol-Pal system protein TolB OS=Brucella melitensis OX=29459 GN=tolB PE=3 SV=1	tolB	48.528	52.4	131	18	18	19	30	21	16	26	19	15	17	18	14	17	16	15	17	18	14	17	16	6702900	4575000	5304600	4935000	3866200	4606100	By MS/MS	By MS/MS	By MS/MS	By MS/MS	By MS/MS	By MS/MS	1.341	0.915	1.061	0.987	0.774	0.922	0.809	0.197844
A0A1Z1ZMX5	Cell division coordinator CpoB OS=Brucella melitensis OX=29459 GN=cpoB PE=3 SV=1	cpoB	51.908	43.2	49	14	14	7	8	9	9	9	7	13	12	12	11	14	13	13	12	12	11	14	13	1185500	1186000	1294300	1021700	823740	1096800	By MS/MS	By MS/MS	By MS/MS	By MS/MS	By MS/MS	By MS/MS	1.076	1.077	1.175	0.928	0.748	0.996	0.803	0.067865
A0A1Z1ZMX8	DNA-binding transcriptional regulator OS=Brucella melitensis OX=29459 GN=BK187_08915 PE=4 SV=1	BK187_08915	26.817	19.7	15	4	4	2	3	2	3	3	2	3	4	3	3	4	3	3	4	3	3	4	3	53676	42400	45010	48978	47921	47545	By MS/MS	By MS/MS	By MS/MS	By MS/MS	By MS/MS	By MS/MS	1.128	0.891	0.946	1.029	1.007	0.999	1.024	0.72948
A0A1Z1ZMY3	DUF4164 domain-containing protein species=Brucella suis taxid=29461 gene=CS875_08570(predicted) OS=Brucella melitensis OX=29459 GN=BK187_08875 PE=4 SV=1	BK187_08875	10.337	54.4	39	6	6	5	7	6	3	9	9	5	5	5	3	6	6	5	5	5	3	6	6	1910200	1258900	1703200	1703600	1470100	1470200	By MS/MS	By MS/MS	By MS/MS	By MS/MS	By MS/MS	By MS/MS	1.204	0.794	1.074	1.074	0.927	0.927	0.953	0.80334
A0A1Z1ZMY8	ATP-dependent zinc metalloprotease FtsH OS=Brucella melitensis OX=29459 GN=ftsH PE=3 SV=1	ftsH	70.199	41.5	132	22	22	20	28	18	21	22	23	19	21	20	19	20	19	19	21	20	19	20	19	4599900	3689500	4625000	3710900	3043900	2925000	By MS/MS	By MS/MS	By MS/MS	By MS/MS	By MS/MS	By MS/MS	1.222	0.98	1.228	0.985	0.808	0.777	0.749	0.050704
A0A1Z1ZN02	RNA-binding protein species=Brucella abortus bv. 5 str. B3196 taxid=520453 gene=BAYG_03032(predicted) OS=Brucella melitensis OX=29459 GN=BK187_08850 PE=4 SV=1	BK187_08850	26.48	3.2	0	1	1	0	0	0	0	0	0	1	1	0	1	1	1	1	1	0	1	1	1	0	0	0	0	0	0	By matching	By MS/MS		By MS/MS	By MS/MS	By MS/MS
A0A1Z1ZN03	Transketolase OS=Brucella melitensis OX=29459 GN=BK187_08880 PE=3 SV=1	BK187_08880	71.517	43.9	131	19	19	19	31	20	20	19	22	15	18	15	15	17	16	15	18	15	15	17	16	2215200	3469400	3131100	2412800	3570500	3116900	By MS/MS	By MS/MS	By MS/MS	By MS/MS	By MS/MS	By MS/MS	0.742	1.162	1.049	0.808	1.196	1.044	1.032	0.84774
A0A1Z1ZN30	tRNA glutamyl-Q(34) synthetase GluQRS OS=Brucella melitensis OX=29459 GN=BK187_08505 PE=3 SV=1	BK187_08505	32.448	26.8	30	5	5	5	4	4	4	6	7	3	3	4	3	3	4	3	3	4	3	3	4	75964	81028	93889	56945	62991	74039	By MS/MS	By MS/MS	By MS/MS	By MS/MS	By MS/MS	By MS/MS	1.025	1.093	1.266	0.768	0.85	0.999	0.773	0.058779
A0A1Z1ZN45	LysR family transcriptional regulator OS=Brucella melitensis OX=29459 GN=BK187_09355 PE=3 SV=1	BK187_09355	32.325	5.1	6	1	1	1	1	1	1	1	1	1	1	1	1	1	1	1	1	1	1	1	1	0	0	0	0	0	9767	By MS/MS	By MS/MS	By MS/MS	By MS/MS	By MS/MS	By MS/MS
A0A1Z1ZN47	Metalloprotease OS=Brucella melitensis OX=29459 GN=BK187_09035 PE=4 SV=1	BK187_09035	52.844	48.9	96	18	18	12	23	12	14	19	16	14	17	14	14	17	16	14	17	14	14	17	16	4710000	3235100	4080500	3814900	3231500	3560200	By MS/MS	By MS/MS	By MS/MS	By MS/MS	By MS/MS	By MS/MS	1.249	0.858	1.082	1.011	0.857	0.944	0.882	0.38518
A0A1Z1ZN55	Gamma-glutamyl phosphate reductase OS=Brucella melitensis OX=29459 GN=proA PE=3 SV=1	proA	44.725	47.1	69	14	13	10	13	9	13	13	11	10	14	12	14	13	11	10	13	11	13	13	11	1654000	1591500	1621100	1401100	1247500	1370300	By MS/MS	By MS/MS	By MS/MS	By MS/MS	By MS/MS	By MS/MS	1.117	1.075	1.095	0.946	0.842	0.925	0.825	0.0066586
A0A1Z1ZN57	3-hydroxybutyrate dehydrogenase OS=Brucella melitensis OX=29459 GN=BK187_09115 PE=4 SV=1	BK187_09115	27.781	9.9	17	2	2	3	2	2	3	3	4	2	2	1	2	2	2	2	2	1	2	2	2	194730	94550	222390	244150	214160	173060	By MS/MS	By MS/MS	By MS/MS	By MS/MS	By MS/MS	By MS/MS	1.022	0.496	1.167	1.282	1.124	0.908	1.234	0.40458
A0A1Z1ZN59	Uncharacterized protein OS=Brucella melitensis OX=29459 GN=BK187_09345 PE=4 SV=1	BK187_09345	10.478	23.2	5	1	1	1	1	1	0	1	1	1	1	1	1	1	1	1	1	1	1	1	1	0	0	0	0	0	22518	By MS/MS	By MS/MS	By MS/MS	By matching	By MS/MS	By MS/MS
A0A1Z1ZN62	GNAT family N-acetyltransferase OS=Brucella melitensis OX=29459 GN=BK187_08680 PE=4 SV=1	BK187_08680	18.942	33.7	29	5	5	5	6	4	5	5	4	5	5	5	5	5	5	5	5	5	5	5	5	1035200	722300	811140	1078400	769330	990620	By MS/MS	By MS/MS	By MS/MS	By MS/MS	By MS/MS	By MS/MS	1.149	0.802	0.9	1.197	0.854	1.099	1.105	0.52822
A0A1Z1ZN64	Ribosomal silencing factor RsfS OS=Brucella melitensis OX=29459 GN=rsfS PE=3 SV=1	rsfS	13.721	30.1	24	3	3	4	4	4	4	3	5	3	3	3	3	3	3	3	3	3	3	3	3	122320	95148	126330	229140	190090	182140	By MS/MS	By MS/MS	By MS/MS	By MS/MS	By MS/MS	By MS/MS	0.776	0.604	0.802	1.455	1.207	1.156	1.75	0.0078637
A0A1Z1ZN71	Release factor glutamine methyltransferase OS=Brucella melitensis OX=29459 GN=prmC PE=3 SV=1	prmC	31.747	40	46	9	9	6	12	9	5	8	6	7	8	7	7	8	7	7	8	7	7	8	7	366500	250650	336130	196790	181590	196350	By MS/MS	By MS/MS	By MS/MS	By MS/MS	By MS/MS	By MS/MS	1.439	0.984	1.32	0.773	0.713	0.771	0.603	0.0138951
A0A1Z1ZN85	MarR family transcriptional regulator OS=Brucella melitensis OX=29459 GN=BK187_09185 PE=4 SV=1	BK187_09185	16.343	40.7	12	4	4	2	2	1	3	2	2	4	4	4	3	3	4	4	4	4	3	3	4	209400	319380	230760	141620	170260	248800	By MS/MS	By MS/MS	By MS/MS	By MS/MS	By MS/MS	By MS/MS	0.952	1.451	1.049	0.644	0.774	1.131	0.738	0.20682
A0A1Z1ZN95	Probable nicotinate-nucleotide adenylyltransferase OS=Brucella melitensis OX=29459 GN=nadD PE=3 SV=1	nadD	25.366	13.8	6	3	3	2	0	1	2	0	1	2	3	3	2	3	3	2	3	3	2	3	3	110700	85016	106460	150180	86200	91510	By MS/MS	By matching	By MS/MS	By MS/MS	By matching	By MS/MS	1.054	0.81	1.014	1.43	0.821	0.871	1.085	0.78912
A0A1Z1ZN97	GNAT family N-acetyltransferase OS=Brucella melitensis OX=29459 GN=BK187_09925 PE=4 SV=1	BK187_09925	48.776	17.8	32	7	7	3	4	3	8	7	7	5	6	4	6	7	6	5	6	4	6	7	6	65386	82139	77972	87949	90187	102970	By MS/MS	By MS/MS	By MS/MS	By MS/MS	By MS/MS	By MS/MS	0.774	0.973	0.923	1.042	1.068	1.22	1.247	0.05802
A0A1Z1ZNA9	Electron transfer flavoprotein subunit alpha OS=Brucella melitensis OX=29459 GN=BK187_10035 PE=4 SV=1	BK187_10035	31.682	25.9	11	7	7	3	3	1	1	2	1	7	7	7	7	7	7	7	7	7	7	7	7	630730	0	422610	0	0	387170	By MS/MS	By MS/MS	By MS/MS	By MS/MS	By MS/MS	By MS/MS	1.314		0.88			0.806	0.735
A0A1Z1ZNB3	Glyoxalase OS=Brucella melitensis OX=29459 GN=BK187_09690 PE=4 SV=1	BK187_09690	13.491	29.3	1	3	1	0	0	0	1	0	0	3	3	3	3	3	3	1	1	1	1	1	1	0	0	0	0	0	40952	By matching	By matching	By matching	By MS/MS	By matching	By matching
A0A1Z1ZNB4	Transpeptidase OS=Brucella melitensis OX=29459 GN=BK187_09530 PE=4 SV=1	BK187_09530	51.242	32.7	35	10	10	2	4	4	7	7	11	6	7	7	7	9	10	6	7	7	7	9	10	204420	153410	171240	411300	275690	331190	By MS/MS	By MS/MS	By MS/MS	By MS/MS	By MS/MS	By MS/MS	0.793	0.595	0.664	1.595	1.069	1.284	1.924	0.0105
A0A1Z1ZNB9	Cytoplasmic protein species=Brucella sp. BO2 taxid=693750 gene=BIBO2_1247(predicted) OS=Brucella melitensis OX=29459 GN=BK187_08955 PE=4 SV=1	BK187_08955	7.6349	23.9	15	2	2	3	3	2	3	3	1	1	2	1	1	1	1	1	2	1	1	1	1	0	347670	0	0	0	0	By MS/MS	By MS/MS	By MS/MS	By MS/MS	By MS/MS	By MS/MS
A0A1Z1ZNC4	Heme biosynthesis protein HemY OS=Brucella melitensis OX=29459 GN=BK187_09615 PE=4 SV=1	BK187_09615	56.584	41.7	110	19	19	15	19	20	18	21	17	15	18	17	17	18	18	15	18	17	17	18	18	2460100	2103100	2421600	2068700	1830000	1993000	By MS/MS	By MS/MS	By MS/MS	By MS/MS	By MS/MS	By MS/MS	1.146	0.98	1.128	0.964	0.853	0.929	0.844	0.05188
A0A1Z1ZND3	Gamma-glutamylcyclotransferase OS=Brucella melitensis OX=29459 GN=BK187_10145 PE=3 SV=1	BK187_10145	21.011	9.1	4	1	1	0	1	1	0	1	1	0	1	1	0	1	1	0	1	1	0	1	1	0	0	0	0	0	18274		By MS/MS	By MS/MS		By MS/MS	By MS/MS
A0A1Z1ZND8	YdcF family protein species=Brucella suis taxid=29461 gene=CS875_09870(predicted) OS=Brucella melitensis OX=29459 GN=BK187_10170 PE=4 SV=1	BK187_10170	33.325	38.7	28	8	8	4	6	4	3	6	5	6	8	5	5	7	5	6	8	5	5	7	5	232320	173910	212540	239040	192500	200780	By MS/MS	By MS/MS	By MS/MS	By MS/MS	By MS/MS	By MS/MS	1.114	0.834	1.019	1.146	0.923	0.963	1.022	0.83268
A0A1Z1ZNF1	Short-chain dehydrogenase OS=Brucella melitensis OX=29459 GN=BK187_10070 PE=4 SV=1	BK187_10070	30.387	14.3	8	3	3	2	3	3	0	0	0	1	3	2	1	1	1	1	3	2	1	1	1	45028	37368	46303	0	0	0	By MS/MS	By MS/MS	By MS/MS	By matching	By matching	By matching	1.05	0.871	1.079
A0A1Z1ZNF4	Glycoprotein X species=Brucella melitensis biotype 2 (strain ATCC 23457) taxid=546272 gene=BMEA_A2072(predicted) OS=Brucella melitensis OX=29459 GN=BK187_10250 PE=4 SV=1	BK187_10250	54.809	4.8	1	2	1	0	0	0	0	0	1	0	2	1	0	1	2	0	1	0	0	0	1	0	0	0	0	0	4056.8		By matching	By matching		By matching	By MS/MS
A0A1Z1ZNG5	Malate dehydrogenase OS=Brucella melitensis OX=29459 GN=mdh PE=3 SV=1	mdh	33.676	55.9	129	13	13	19	38	19	14	20	19	12	13	12	12	12	12	12	13	12	12	12	12	11638000	10656000	10798000	8827000	9823500	8860900	By MS/MS	By MS/MS	By MS/MS	By MS/MS	By MS/MS	By MS/MS	1.152	1.055	1.069	0.874	0.973	0.877	0.832	0.0142838
A0A1Z1ZNG7	2-octaprenyl-6-methoxyphenyl hydroxylase OS=Brucella melitensis OX=29459 GN=BK187_09685 PE=4 SV=1	BK187_09685	44.921	24.2	47	8	8	6	8	7	8	8	10	8	7	7	8	6	6	8	7	7	8	6	6	147650	236830	222510	169010	167100	167420	By MS/MS	By MS/MS	By MS/MS	By MS/MS	By MS/MS	By MS/MS	0.798	1.28	1.202	0.913	0.903	0.905	0.83	0.379
A0A1Z1ZNH2	Signal recognition particle receptor FtsY OS=Brucella melitensis OX=29459 GN=ftsY PE=3 SV=1	ftsY	49.301	32.3	67	10	10	7	19	9	13	11	8	9	9	10	8	10	9	9	9	10	8	10	9	1169100	837130	881400	1021800	895590	834960	By MS/MS	By MS/MS	By MS/MS	By MS/MS	By MS/MS	By MS/MS	1.244	0.891	0.938	1.087	0.953	0.888	0.953	0.74988
A0A1Z1ZNI6	Glyceraldehyde 3-phosphate dehydrogenase species=Brucella neotomae taxid=29460 gene=NCTC10084_01928(predicted) OS=Brucella melitensis OX=29459 GN=BK187_10245 PE=4 SV=1	BK187_10245	12.825	43.5	19	4	4	4	3	2	3	4	3	4	4	4	3	4	4	4	4	4	3	4	4	331160	232140	304180	379920	317490	350610	By MS/MS	By MS/MS	By MS/MS	By MS/MS	By MS/MS	By MS/MS	1.037	0.727	0.953	1.19	0.994	1.098	1.208	0.172841
A0A1Z1ZNJ0	ABC transporter permease OS=Brucella melitensis OX=29459 GN=BK187_10455 PE=4 SV=1	BK187_10455	33.247	65.7	126	19	19	18	24	20	20	22	22	15	16	16	16	18	18	15	16	16	16	18	18	4124500	3298800	3420800	5593600	4193000	4765200	By MS/MS	By MS/MS	By MS/MS	By MS/MS	By MS/MS	By MS/MS	0.974	0.779	0.808	1.322	0.991	1.126	1.343	0.054003
A0A1Z1ZNJ1	SAM-dependent methyltransferase OS=Brucella melitensis OX=29459 GN=BK187_10120 PE=4 SV=1	BK187_10120	28.885	51.7	58	11	11	10	11	7	11	9	10	10	9	6	9	6	9	10	9	6	9	6	9	478440	707140	518200	424270	667580	684570	By MS/MS	By MS/MS	By MS/MS	By MS/MS	By MS/MS	By MS/MS	0.825	1.219	0.893	0.731	1.151	1.18	1.043	0.87282
A0A1Z1ZNK2	6-carboxy-5,6,7,8-tetrahydropterin synthase OS=Brucella melitensis OX=29459 GN=BK187_10050 PE=3 SV=1	BK187_10050	14.144	7.4	4	1	1	0	1	0	1	1	1	0	1	1	1	1	1	0	1	1	1	1	1	0	0	0	0	0	18251		By MS/MS	By matching	By MS/MS	By MS/MS	By MS/MS
A0A1Z1ZNM2	1-acyl-sn-glycerol-3-phosphate acyltransferase OS=Brucella melitensis OX=29459 GN=BK187_10165 PE=4 SV=1	BK187_10165	29.764	23.1	12	4	4	2	2	1	3	2	2	2	3	2	3	3	2	2	3	2	3	3	2	36323	49367	39267	31561	43283	38261	By MS/MS	By MS/MS	By MS/MS	By MS/MS	By MS/MS	By MS/MS	0.915	1.244	0.99	0.795	1.091	0.964	0.905	0.48758
A0A1Z1ZNN6	Diaminopimelate decarboxylase OS=Brucella melitensis OX=29459 GN=lysA PE=3 SV=1	lysA	45.641	35.9	58	12	12	7	8	9	10	11	13	9	10	11	11	11	11	9	10	11	11	11	11	568640	714730	620680	505630	693910	637680	By MS/MS	By MS/MS	By MS/MS	By MS/MS	By MS/MS	By MS/MS	0.912	1.146	0.995	0.811	1.113	1.023	0.965	0.7493
A0A1Z1ZNP8	Exodeoxyribonuclease III OS=Brucella melitensis OX=29459 GN=BK187_10205 PE=4 SV=1	BK187_10205	30.453	35.1	45	7	7	5	7	5	8	11	9	3	4	4	5	7	7	3	4	4	5	7	7	223770	200170	222220	204760	182860	208970	By MS/MS	By MS/MS	By MS/MS	By MS/MS	By MS/MS	By MS/MS	1.08	0.966	1.073	0.989	0.883	1.009	0.924	0.2209
A0A1Z1ZNQ5	Chromosome partitioning protein ParB OS=Brucella melitensis OX=29459 GN=BK187_10480 PE=3 SV=1	BK187_10480	32.57	50.9	107	15	15	17	18	14	18	21	19	14	14	13	13	15	14	14	14	13	13	15	14	2923300	2492200	2995500	3554100	3246400	3549900	By MS/MS	By MS/MS	By MS/MS	By MS/MS	By MS/MS	By MS/MS	0.935	0.797	0.958	1.137	1.038	1.135	1.23	0.032175
A0A1Z1ZNQ9	Aminopeptidase OS=Brucella melitensis OX=29459 GN=BK187_10940 PE=4 SV=1	BK187_10940	44.751	47.5	104	14	14	18	19	17	12	21	17	12	14	14	10	13	14	12	14	14	10	13	14	4098700	3461500	4006900	2555300	2118100	2259600	By MS/MS	By MS/MS	By MS/MS	By MS/MS	By MS/MS	By MS/MS	1.329	1.123	1.3	0.829	0.687	0.733	0.599	0.0025755
A0A1Z1ZNS0	Isoprenylcysteine carboxyl methyltransferase OS=Brucella melitensis OX=29459 GN=BK187_10800 PE=4 SV=1	BK187_10800	23.075	19.6	22	3	3	3	4	4	4	3	4	3	3	3	3	3	3	3	3	3	3	3	3	142340	108660	131360	143500	89583	123320	By MS/MS	By MS/MS	By MS/MS	By MS/MS	By MS/MS	By MS/MS	1.156	0.883	1.067	1.165	0.728	1.002	0.932	0.63242
A0A1Z1ZNT0	Phosphate starvation-inducible protein PhoH OS=Brucella melitensis OX=29459 GN=BK187_10970 PE=4 SV=1	BK187_10970	35.788	56.6	111	15	14	17	14	16	23	18	23	11	13	15	12	14	14	11	12	14	12	14	13	1495400	1177200	1307500	2072800	1821600	2012400	By MS/MS	By MS/MS	By MS/MS	By MS/MS	By MS/MS	By MS/MS	0.908	0.714	0.793	1.258	1.105	1.221	1.484	0.0075647
A0A1Z1ZNT2	3-ketoacyl-ACP reductase OS=Brucella melitensis OX=29459 GN=BK187_10405 PE=4 SV=1	BK187_10405	26.672	8.7	4	2	2	2	0	2	0	0	0	2	2	2	2	2	2	2	2	2	2	2	2	25568	28543	36606	40532	36341	38538	By MS/MS	By matching	By MS/MS	By matching	By matching	By matching	0.744	0.831	1.066	1.18	1.058	1.122	1.272	0.086144
A0A1Z1ZNU3	Ribosomal-protein-alanine N-acetyltransferase OS=Brucella melitensis OX=29459 GN=BK187_10955 PE=4 SV=1	BK187_10955	18.68	19.9	9	3	3	0	0	0	2	4	3	0	1	1	2	3	2	0	1	1	2	3	2	0	0	0	54372	34469	29978		By matching	By matching	By MS/MS	By MS/MS	By MS/MS				1.373	0.87	0.757
A0A1Z1ZNV7	Oxidoreductase OS=Brucella melitensis OX=29459 GN=BK187_10830 PE=4 SV=1	BK187_10830	35.679	49.4	43	10	10	7	9	7	7	7	6	9	10	9	9	9	9	9	10	9	9	9	9	880690	762980	978020	602700	1200400	1162800	By MS/MS	By MS/MS	By MS/MS	By MS/MS	By MS/MS	By MS/MS	0.946	0.819	1.05	0.647	1.289	1.249	1.131	0.74454
A0A1Z1ZNV8	Beta-ketoacyl-[acyl-carrier-protein] synthase I OS=Brucella melitensis OX=29459 GN=BK187_11060 PE=3 SV=1	BK187_11060	43.31	48.2	71	12	12	9	18	12	7	15	10	8	10	8	7	10	7	8	10	8	7	10	7	2832400	2936800	2751800	2120100	2202300	2474500	By MS/MS	By MS/MS	By MS/MS	By MS/MS	By MS/MS	By MS/MS	1.109	1.15	1.078	0.83	0.863	0.969	0.798	0.0104563
A0A1Z1ZNW6	Glutathione synthetase OS=Brucella melitensis OX=29459 GN=gshB PE=3 SV=1	gshB	35.415	42	43	10	10	5	9	8	4	10	7	7	9	7	5	9	7	7	9	7	5	9	7	983160	1351700	1170900	1466900	1870100	1347100	By MS/MS	By MS/MS	By MS/MS	By MS/MS	By MS/MS	By MS/MS	0.72	0.99	0.858	1.075	1.37	0.987	1.336	0.098697
A0A1Z1ZNX2	NADH oxidase OS=Brucella melitensis OX=29459 GN=BK187_00840 PE=4 SV=1	BK187_00840	8.904	24.7	9	1	1	1	1	0	1	3	3	1	1	1	1	1	1	1	1	1	1	1	1	33394	34246	0	0	81563	88481	By MS/MS	By MS/MS	By matching	By MS/MS	By MS/MS	By MS/MS	0.562	0.576			1.373	1.489	2.515	0.0021041
A0A1Z1ZNY0	DNA starvation/stationary phase protection protein Dps OS=Brucella melitensis OX=29459 GN=BK187_10945 PE=3 SV=1	BK187_10945	18.254	71.5	313	11	2	56	61	64	38	53	41	11	11	11	11	11	11	2	2	2	2	2	2	49526000	59611000	50586000	18486000	40566000	20913000	By MS/MS	By MS/MS	By MS/MS	By MS/MS	By MS/MS	By MS/MS	1.24	1.492	1.266	0.463	1.015	0.524	0.501	0.040081
A0A1Z1ZNY8	Universal stress protein UspA OS=Brucella melitensis OX=29459 GN=BK187_00730 PE=4 SV=1	BK187_00730	17.537	24.1	18	3	3	2	4	3	4	2	3	3	3	2	2	2	3	3	3	2	2	2	3	324210	375820	308900	336060	284260	257100	By MS/MS	By MS/MS	By MS/MS	By MS/MS	By MS/MS	By MS/MS	1.031	1.195	0.983	1.069	0.904	0.818	0.87	0.21934
A0A1Z1ZNZ6	Methionine adenosyltransferase OS=Brucella melitensis OX=29459 GN=BK187_10995 PE=3 SV=1	BK187_10995	45.69	64.8	228	23	23	36	40	43	31	35	43	19	22	18	20	21	18	19	22	18	20	21	18	7671100	6668600	7821900	8839500	7131700	7529700	By MS/MS	By MS/MS	By MS/MS	By MS/MS	By MS/MS	By MS/MS	1.008	0.876	1.028	1.162	0.937	0.989	1.06	0.52546
A0A1Z1ZNZ9	Uncharacterized protein OS=Brucella melitensis OX=29459 GN=BK187_01835 PE=4 SV=1	BK187_01835	7.1589	77	17	5	5	2	3	2	3	4	3	4	5	4	5	5	4	4	5	4	5	5	4	517550	96014	156880	320120	251560	241380	By MS/MS	By MS/MS	By MS/MS	By MS/MS	By MS/MS	By MS/MS	1.961	0.364	0.594	1.213	0.953	0.915	1.055	0.5808
A0A1Z1ZP01	SAM-dependent methyltransferase OS=Brucella melitensis OX=29459 GN=BK187_02440 PE=4 SV=1	BK187_02440	48.318	21.6	19	6	6	2	5	3	2	4	3	3	6	4	3	6	4	3	6	4	3	6	4	157700	151450	225710	236150	215130	220490	By MS/MS	By MS/MS	By MS/MS	By MS/MS	By MS/MS	By MS/MS	0.784	0.753	1.122	1.174	1.07	1.096	1.256	0.133345
A0A1Z1ZP02	Putative lipoprotein species=Brucella ovis (strain ATCC 25840 / 63/290 / NCTC 10512) taxid=444178 gene=BOV_2060(predicted) OS=Brucella melitensis OX=29459 GN=BK187_10935 PE=4 SV=1	BK187_10935	10.71	40.9	2	2	2	0	2	0	0	0	0	1	2	1	1	1	1	1	2	1	1	1	1	0	163390	0	0	0	0	By MS/MS	By MS/MS	By MS/MS	By MS/MS	By MS/MS	By MS/MS		1
A0A1Z1ZP05	D-glycerate dehydrogenase OS=Brucella melitensis OX=29459 GN=BK187_11085 PE=3 SV=1	BK187_11085	36.857	35.6	61	8	8	11	13	10	10	8	9	7	8	7	6	6	6	7	8	7	6	6	6	1004900	879400	1048200	736680	658790	666000	By MS/MS	By MS/MS	By MS/MS	By MS/MS	By MS/MS	By MS/MS	1.207	1.057	1.259	0.885	0.792	0.8	0.703	0.005243
A0A1Z1ZP11	Acetaldehyde dehydrogenase OS=Brucella melitensis OX=29459 GN=BK187_01060 PE=4 SV=1	BK187_01060	12.624	46.2	21	3	3	3	4	3	3	4	4	3	3	3	3	3	3	3	3	3	3	3	3	63736	133290	82355	87903	187570	139040	By MS/MS	By MS/MS	By MS/MS	By MS/MS	By MS/MS	By MS/MS	0.551	1.153	0.712	0.76	1.622	1.202	1.483	0.26966
A0A1Z1ZP12	Apolipoprotein N-acyltransferase OS=Brucella melitensis OX=29459 GN=lnt PE=3 SV=1	lnt	57.511	14.8	7	6	6	0	1	1	1	1	3	2	4	3	4	4	5	2	4	3	4	4	5	72716	74413	82961	66392	55837	49570	By matching	By MS/MS	By MS/MS	By MS/MS	By MS/MS	By MS/MS	1.086	1.111	1.239	0.991	0.834	0.74	0.747	0.033904
A0A1Z1ZP13	LacI family transcriptional regulator OS=Brucella melitensis OX=29459 GN=BK187_10435 PE=4 SV=1	BK187_10435	37.318	19.6	9	4	4	1	0	0	2	3	3	2	0	1	2	3	2	2	0	1	2	3	2	0	0	0	0	17732	20367	By MS/MS		By matching	By MS/MS	By MS/MS	By MS/MS					0.931	1.069
A0A1Z1ZP16	Phosphate regulon transcriptional regulatory protein PhoB OS=Brucella melitensis OX=29459 GN=BK187_10925 PE=4 SV=1	BK187_10925	25.868	29.4	20	5	5	2	3	2	4	4	5	3	4	3	4	5	5	3	4	3	4	5	5	85184	125350	130820	74331	105680	106240	By MS/MS	By MS/MS	By MS/MS	By MS/MS	By MS/MS	By MS/MS	0.814	1.198	1.251	0.711	1.01	1.016	0.839	0.39626
A0A1Z1ZP20	Polyprenyl synthetase OS=Brucella melitensis OX=29459 GN=BK187_02195 PE=3 SV=1	BK187_02195	36.167	42.9	51	12	12	5	9	6	10	12	9	7	10	9	8	10	9	7	10	9	8	10	9	667650	680370	675180	764950	908130	879340	By MS/MS	By MS/MS	By MS/MS	By MS/MS	By MS/MS	By MS/MS	0.875	0.892	0.885	1.003	1.191	1.153	1.262	0.049183
A0A1Z1ZP22	Polysaccharide deacetylase OS=Brucella melitensis OX=29459 GN=BK187_01820 PE=4 SV=1	BK187_01820	26.416	29.2	20	5	5	4	3	4	3	3	3	4	4	4	3	3	4	4	4	4	3	3	4	196790	136260	208530	170020	183640	204850	By MS/MS	By MS/MS	By MS/MS	By MS/MS	By MS/MS	By MS/MS	1.073	0.743	1.137	0.927	1.002	1.117	1.031	0.76984
A0A1Z1ZP23	Chromosome partitioning protein ParA OS=Brucella melitensis OX=29459 GN=BK187_10485 PE=4 SV=1	BK187_10485	28.727	17.4	18	4	4	2	4	3	3	3	3	2	4	3	3	3	4	2	4	3	3	3	4	71361	61145	76097	225470	164840	192140	By MS/MS	By MS/MS	By MS/MS	By MS/MS	By MS/MS	By MS/MS	0.541	0.464	0.577	1.71	1.25	1.457	2.792	0.00077805
A0A1Z1ZP27	Endoribonuclease YbeY OS=Brucella melitensis OX=29459 GN=ybeY PE=3 SV=1	ybeY	17.312	54.4	12	6	6	2	3	3	1	1	2	5	6	5	3	3	4	5	6	5	3	3	4	434020	383860	1113100	0	0	271450	By MS/MS	By MS/MS	By MS/MS	By MS/MS	By MS/MS	By MS/MS	0.788	0.697	2.022			0.493	0.422
A0A1Z1ZP30	MBL fold metallo-hydrolase OS=Brucella melitensis OX=29459 GN=BK187_02715 PE=4 SV=1	BK187_02715	32.533	24.9	21	5	5	3	6	2	2	6	2	4	5	3	2	5	3	4	5	3	2	5	3	138340	116250	119660	146120	112820	165710	By MS/MS	By MS/MS	By MS/MS	By MS/MS	By MS/MS	By MS/MS	1.039	0.873	0.899	1.097	0.847	1.245	1.134	0.40548
A0A1Z1ZP31	LPS export ABC transporter periplasmic protein LptC OS=Brucella melitensis OX=29459 GN=BK187_00805 PE=4 SV=1	BK187_00805	25.336	25.4	6	4	4	1	1	0	1	2	1	4	3	3	3	4	3	4	3	3	3	4	3	123860	0	0	0	40138	0	By MS/MS	By MS/MS	By MS/MS	By MS/MS	By MS/MS	By MS/MS	1.511				0.489		0.324
A0A1Z1ZP32	DNA polymerase III subunit epsilon OS=Brucella melitensis OX=29459 GN=dnaQ PE=4 SV=1	dnaQ	25.614	37.2	22	6	6	3	5	4	3	5	2	5	5	5	4	6	4	5	5	5	4	6	4	105410	97273	103200	179860	132490	144180	By MS/MS	By MS/MS	By MS/MS	By MS/MS	By MS/MS	By MS/MS	0.83	0.766	0.812	1.415	1.043	1.135	1.492	0.0139998
A0A1Z1ZP48	Signal peptide protein species=Brucella sp. BO2 taxid=693750 gene=BIBO2_2402(predicted) OS=Brucella melitensis OX=29459 GN=BK187_00410 PE=4 SV=1	BK187_00410	17.813	71.9	26	10	10	3	6	4	4	6	3	8	10	8	8	9	8	8	10	8	8	9	8	1653500	592360	1124200	592270	640720	694120	By MS/MS	By MS/MS	By MS/MS	By MS/MS	By MS/MS	By MS/MS	1.873	0.671	1.273	0.671	0.726	0.786	0.572	0.25614
A0A1Z1ZP50	DNA polymerase III subunit chi OS=Brucella melitensis OX=29459 GN=BK187_03660 PE=4 SV=1	BK187_03660	17.187	33.6	22	4	4	2	7	2	3	6	2	1	4	1	3	3	2	1	4	1	3	3	2	316220	220960	282480	323940	198530	241230	By MS/MS	By MS/MS	By MS/MS	By MS/MS	By MS/MS	By MS/MS	1.198	0.837	1.07	1.228	0.752	0.914	0.932	0.67572
A0A1Z1ZP52	PTS fructose transporter subunit IIA OS=Brucella melitensis OX=29459 GN=BK187_10675 PE=4 SV=1	BK187_10675	14.395	17.3	16	3	3	2	2	2	3	4	3	3	2	3	3	3	3	3	2	3	3	3	3	175340	143050	172480	157820	115160	106800	By MS/MS	By MS/MS	By MS/MS	By MS/MS	By MS/MS	By MS/MS	1.208	0.986	1.189	1.088	0.794	0.736	0.774	0.121721
A0A1Z1ZP58	Thiamine biosynthesis protein ThiF OS=Brucella melitensis OX=29459 GN=BK187_00020 PE=4 SV=1	BK187_00020	26.897	46.1	64	12	12	10	14	10	7	12	11	8	11	6	10	12	10	8	11	6	10	12	10	2760000	2087400	2463700	2327600	1794500	2002300	By MS/MS	By MS/MS	By MS/MS	By MS/MS	By MS/MS	By MS/MS	1.233	0.932	1.1	1.039	0.801	0.894	0.837	0.186184
A0A1Z1ZP62	Oxidoreductase OS=Brucella melitensis OX=29459 GN=BK187_02410 PE=3 SV=1	BK187_02410	26.673	31.7	39	7	7	7	10	5	3	8	6	6	6	4	3	6	5	6	6	4	3	6	5	1037100	879470	1066000	767620	664050	777320	By MS/MS	By MS/MS	By MS/MS	By MS/MS	By MS/MS	By MS/MS	1.199	1.016	1.232	0.887	0.767	0.898	0.74	0.0189844
A0A1Z1ZP63	Polyphosphate kinase OS=Brucella melitensis OX=29459 GN=ppk PE=3 SV=1	ppk	84.123	19.2	42	13	13	6	4	6	5	12	9	9	11	9	10	11	11	9	11	9	10	11	11	235410	174760	216840	319830	388510	410990	By MS/MS	By MS/MS	By MS/MS	By MS/MS	By MS/MS	By MS/MS	0.809	0.6	0.745	1.099	1.335	1.412	1.786	0.0076576
A0A1Z1ZP68	Fis family transcriptional regulator OS=Brucella melitensis OX=29459 GN=BK187_01045 PE=4 SV=1	BK187_01045	34.675	18.9	9	4	4	0	2	1	2	2	2	1	3	2	3	3	3	1	3	2	3	3	3	0	0	0	70568	48679	0	By matching	By MS/MS	By MS/MS	By MS/MS	By MS/MS	By MS/MS				1.184	0.816
A0A1Z1ZP75	Clp protease OS=Brucella melitensis OX=29459 GN=BK187_00800 PE=4 SV=1	BK187_00800	35.486	21.7	22	5	5	4	4	4	3	3	4	5	5	5	5	5	5	5	5	5	5	5	5	449580	364120	418240	395030	353910	446170	By MS/MS	By MS/MS	By MS/MS	By MS/MS	By MS/MS	By MS/MS	1.111	0.9	1.034	0.977	0.875	1.103	0.97	0.75298
A0A1Z1ZP83	Uncharacterized protein OS=Brucella melitensis OX=29459 GN=BK187_05605 PE=4 SV=1	BK187_05605	35.943	32.7	14	8	6	1	1	0	3	5	4	5	5	3	5	5	5	4	4	2	5	5	5	50540	37728	43215	171220	153710	198770	By MS/MS	By MS/MS	By matching	By MS/MS	By MS/MS	By MS/MS	0.463	0.346	0.396	1.568	1.408	1.82	3.98	0.00025513
A0A1Z1ZP99	CreA family protein OS=Brucella melitensis OX=29459 GN=BK187_07310 PE=4 SV=1	BK187_07310	17.993	36.4	11	4	4	1	2	2	1	3	2	3	4	3	2	4	3	3	4	3	2	4	3	97679	75155	114590	0	60820	82705	By MS/MS	By MS/MS	By MS/MS	By MS/MS	By MS/MS	By MS/MS	1.133	0.872	1.33		0.706	0.96	0.749	0.2409
A0A1Z1ZPA1	tRNA (Adenosine(37)-N6)-threonylcarbamoyltransferase complex dimerization subunit type 1 TsaB OS=Brucella melitensis OX=29459 GN=BK187_10950 PE=4 SV=1	BK187_10950	23.79	44.5	49	9	9	7	7	8	10	10	7	8	9	8	9	9	7	8	9	8	9	9	7	432340	316020	469860	359560	424090	473430	By MS/MS	By MS/MS	By MS/MS	By MS/MS	By MS/MS	By MS/MS	1.048	0.766	1.139	0.872	1.028	1.148	1.032	0.79902
A0A1Z1ZPA5	Cysteine desufuration protein SufE OS=Brucella melitensis OX=29459 GN=BK187_03110 PE=4 SV=1	BK187_03110	15.893	50.4	50	9	9	11	10	9	6	7	7	8	8	8	8	7	8	8	8	8	8	7	8	1682500	1015900	1390700	926790	733580	813670	By MS/MS	By MS/MS	By MS/MS	By MS/MS	By MS/MS	By MS/MS	1.538	0.929	1.271	0.847	0.671	0.744	0.605	0.039756
A0A1Z1ZPA8	1-carboxy-3-chloro-3,4-dihydroxycyclo hexa-1,5-diene dehydrogenase OS=Brucella melitensis OX=29459 GN=BK187_06975 PE=4 SV=1	BK187_06975	40.889	45.8	48	11	11	8	10	10	6	7	7	9	11	9	6	10	9	9	11	9	6	10	9	325010	408560	415650	292230	310880	319010	By MS/MS	By MS/MS	By MS/MS	By MS/MS	By MS/MS	By MS/MS	0.941	1.183	1.204	0.846	0.901	0.924	0.803	0.062282
A0A1Z1ZPB0	Cytokinin riboside 5'-monophosphate phosphoribohydrolase OS=Brucella melitensis OX=29459 GN=BK187_02380 PE=3 SV=1	BK187_02380	21.913	37.5	44	7	7	6	6	6	8	11	7	6	6	5	6	7	5	6	6	5	6	7	5	1032700	885910	1063500	1498400	1227600	1328600	By MS/MS	By MS/MS	By MS/MS	By MS/MS	By MS/MS	By MS/MS	0.881	0.755	0.907	1.278	1.047	1.133	1.36	0.0194209
A0A1Z1ZPB1	Accessory factor UbiK family protein species=Ochrobactrum sp. BO-7 taxid=2448455 gene=D8666_04740(predicted) OS=Brucella melitensis OX=29459 GN=BK187_07880 PE=4 SV=1	BK187_07880	11.374	21.7	8	2	2	0	3	0	1	4	0	1	2	1	2	2	2	1	2	1	2	2	2	0	0	0	0	0	21740	By MS/MS	By MS/MS	By MS/MS	By MS/MS	By MS/MS	By MS/MS
A0A1Z1ZPB4	Protein translocase subunit SecE OS=Brucella melitensis OX=29459 GN=secE PE=3 SV=1	secE	7.4177	16.7	6	1	1	1	1	1	1	1	1	1	1	1	1	1	1	1	1	1	1	1	1	0	0	0	0	0	1081200	By MS/MS	By MS/MS	By MS/MS	By MS/MS	By MS/MS	By MS/MS
A0A1Z1ZPB5	Hypothetical cytosolic protein species=Brucella melitensis biotype 1 (strain 16M / ATCC 23456 / NCTC 10094) taxid=224914 gene=BMEI1230(predicted) OS=Brucella melitensis OX=29459 GN=BK187_03830 PE=4 SV=1	BK187_03830	21.883	43.4	0	7	0	0	0	0	0	0	0	4	6	6	6	6	5	0	0	0	0	0	0	0	0	0	0	0	0	By matching	By matching	By matching	By matching	By matching	By matching
A0A1Z1ZPB6	7-alpha-hydroxysteroid dehydrogenase OS=Brucella melitensis OX=29459 GN=BK187_08350 PE=4 SV=1	BK187_08350	26.227	55.7	58	10	10	7	12	8	8	13	10	7	9	8	7	7	7	7	9	8	7	7	7	542990	1301500	969940	2348300	1478600	1109100	By MS/MS	By MS/MS	By MS/MS	By MS/MS	By MS/MS	By MS/MS	0.42	1.008	0.751	1.818	1.145	0.859	1.754	0.163176
A0A1Z1ZPC7	MerR family transcriptional regulator OS=Brucella melitensis OX=29459 GN=BK187_04115 PE=4 SV=1	BK187_04115	20.279	41.3	46	7	7	8	9	6	7	8	8	6	7	6	5	6	6	6	7	6	5	6	6	987670	942940	979600	1359800	1155100	1257000	By MS/MS	By MS/MS	By MS/MS	By MS/MS	By MS/MS	By MS/MS	0.887	0.847	0.88	1.221	1.037	1.129	1.296	0.00644
A0A1Z1ZPD4	Glycosyl transferase, family 25 species=Brucella abortus bv. 5 str. B3196 taxid=520453 gene=BAYG_00926(predicted) OS=Brucella melitensis OX=29459 GN=BK187_03310 PE=4 SV=1	BK187_03310	79.132	8.4	16	4	4	2	2	2	2	5	3	3	3	4	2	4	3	3	3	4	2	4	3	41643	55967	42601	51067	52926	22717	By MS/MS	By MS/MS	By MS/MS	By MS/MS	By MS/MS	By MS/MS	0.936	1.258	0.958	1.148	1.19	0.511	0.904	0.61278
A0A1Z1ZPD5	CoA transferase OS=Brucella melitensis OX=29459 GN=BK187_05720 PE=4 SV=1	BK187_05720	41.339	25.5	23	8	8	3	3	2	4	7	4	6	7	5	7	8	6	6	7	5	7	8	6	141160	112790	142620	239200	212520	222510	By MS/MS	By MS/MS	By MS/MS	By MS/MS	By MS/MS	By MS/MS	0.791	0.632	0.799	1.34	1.191	1.247	1.7	0.003096
A0A1Z1ZPD7	30S ribosomal protein S2 OS=Brucella melitensis OX=29459 GN=rpsB PE=3 SV=1	rpsB	27.999	46.5	47	12	11	4	12	7	7	11	6	8	9	8	8	9	9	8	9	8	8	9	8	3523700	4143000	3012900	2909600	2694700	2823900	By MS/MS	By MS/MS	By MS/MS	By MS/MS	By MS/MS	By MS/MS	1.106	1.301	0.946	0.914	0.846	0.887	0.789	0.073344
A0A1Z1ZPE1	6,7-dimethyl-8-ribityllumazine synthase OS=Brucella melitensis OX=29459 GN=ribH PE=3 SV=1	ribH	16.275	35.3	61	5	5	8	9	15	7	11	11	4	4	5	4	4	4	4	4	5	4	4	4	445310	633350	473410	391060	470060	300010	By MS/MS	By MS/MS	By MS/MS	By MS/MS	By MS/MS	By MS/MS	0.985	1.401	1.047	0.865	1.039	0.663	0.748	0.157003
A0A1Z1ZPE5	GTPase HflX OS=Brucella melitensis OX=29459 GN=hflX PE=3 SV=1	hflX	52.022	27.8	54	10	10	8	7	9	10	10	10	7	5	8	7	8	9	7	5	8	7	8	9	975310	632330	847260	688580	551380	611490	By MS/MS	By MS/MS	By MS/MS	By MS/MS	By MS/MS	By MS/MS	1.359	0.881	1.18	0.959	0.768	0.852	0.754	0.131181
A0A1Z1ZPE6	Branched-chain amino acid ABC transporter ATP-binding protein OS=Brucella melitensis OX=29459 GN=BK187_09150 PE=4 SV=1	BK187_09150	47.298	36.1	0	15	1	0	0	0	0	0	0	11	15	12	13	14	11	0	1	1	0	1	0	0	0	0	0	0	0	By matching	By MS/MS	By MS/MS	By matching	By MS/MS	By matching
A0A1Z1ZPE8	LysR family transcriptional regulator OS=Brucella melitensis OX=29459 GN=BK187_06845 PE=3 SV=1	BK187_06845	33.533	10.5	5	2	2	0	1	0	1	1	2	0	1	0	1	1	2	0	1	0	1	1	2	0	0	0	0	0	14502		By MS/MS		By MS/MS	By MS/MS	By MS/MS
A0A1Z1ZPF7	Cobaltochelatase subunit CobS OS=Brucella melitensis OX=29459 GN=BK187_10300 PE=4 SV=1	BK187_10300	36.729	31.4	32	8	8	4	5	6	6	5	6	7	7	7	7	7	7	7	7	7	7	7	7	846360	604930	793990	870390	743240	826690	By MS/MS	By MS/MS	By MS/MS	By MS/MS	By MS/MS	By MS/MS	1.084	0.775	1.017	1.115	0.952	1.059	1.087	0.4634
A0A1Z1ZPG5	LuxR family transcriptional regulator OS=Brucella melitensis OX=29459 GN=BK187_05215 PE=4 SV=1	BK187_05215	29.061	35.4	45	7	7	5	12	9	4	6	9	4	7	6	4	5	6	4	7	6	4	5	6	240210	206240	234430	225600	160160	189090	By MS/MS	By MS/MS	By MS/MS	By MS/MS	By MS/MS	By MS/MS	1.148	0.985	1.12	1.078	0.765	0.903	0.844	0.182281
A0A1Z1ZPG9	Putative pyruvate, phosphate dikinase regulatory protein OS=Brucella melitensis OX=29459 GN=BK187_10535 PE=3 SV=1	BK187_10535	30.481	22.2	24	5	5	4	4	4	4	4	4	4	5	5	5	5	5	4	5	5	5	5	5	195350	138440	192940	280230	185450	197950	By MS/MS	By MS/MS	By MS/MS	By MS/MS	By MS/MS	By MS/MS	0.985	0.698	0.973	1.412	0.935	0.998	1.259	0.25592
A0A1Z1ZPH5	Glutaredoxin OS=Brucella melitensis OX=29459 GN=BK187_09590 PE=3 SV=1	BK187_09590	9.646	38.6	22	4	4	3	3	3	4	6	3	3	3	3	2	4	2	3	3	3	2	4	2	838820	364690	540310	561590	450150	310780	By MS/MS	By MS/MS	By MS/MS	By MS/MS	By MS/MS	By MS/MS	1.641	0.714	1.057	1.099	0.881	0.608	0.758	0.44936
A0A1Z1ZPI6	CarD family transcriptional regulator OS=Brucella melitensis OX=29459 GN=BK187_09060 PE=4 SV=1	BK187_09060	21.361	35.6	27	4	4	5	4	5	2	6	5	3	3	3	3	4	3	3	3	3	3	4	3	201470	206070	192980	93963	158590	163910	By MS/MS	By MS/MS	By MS/MS	By MS/MS	By MS/MS	By MS/MS	1.189	1.216	1.139	0.554	0.936	0.967	0.693	0.16064
A0A1Z1ZPI9	DNA-binding response regulator OS=Brucella melitensis OX=29459 GN=BK187_07855 PE=4 SV=1	BK187_07855	26.397	48.9	108	11	8	19	22	15	16	19	17	11	11	10	11	11	11	8	8	7	8	8	8	6460500	5992700	5980700	4960200	4518500	5082800	By MS/MS	By MS/MS	By MS/MS	By MS/MS	By MS/MS	By MS/MS	1.175	1.09	1.088	0.902	0.822	0.924	0.79	0.0056576
A0A1Z1ZPK2	Nucleoside hydrolase OS=Brucella melitensis OX=29459 GN=BK187_11150 PE=4 SV=1	BK187_11150	33.62	16.4	7	3	3	1	3	0	1	1	1	1	3	1	1	1	1	1	3	1	1	1	1	0	114280	0	0	0	0	By MS/MS	By MS/MS	By matching	By MS/MS	By MS/MS	By MS/MS
A0A1Z1ZPL4	Putative lipoprotein species=Brucella neotomae taxid=29460 gene=NCTC10084_01903(predicted) OS=Brucella melitensis OX=29459 GN=BK187_10095 PE=4 SV=1	BK187_10095	6.3884	55	55	2	2	16	9	7	7	5	11	2	2	2	2	2	2	2	2	2	2	2	2	1224300	518230	737390	981760	576760	649240	By MS/MS	By MS/MS	By MS/MS	By MS/MS	By MS/MS	By MS/MS	1.567	0.663	0.944	1.257	0.738	0.831	0.89	0.80052
A0A1Z1ZPL5	Condensation protein OS=Brucella melitensis OX=29459 GN=BK187_11205 PE=4 SV=1	BK187_11205	50.404	24.4	45	10	10	9	10	6	5	9	6	10	10	9	9	10	9	10	10	9	9	10	9	366860	391490	397850	338990	345390	331500	By MS/MS	By MS/MS	By MS/MS	By MS/MS	By MS/MS	By MS/MS	1.013	1.081	1.099	0.936	0.954	0.916	0.879	0.0094423
A0A1Z1ZPL8	Dihydroxyacetone kinase subunit L OS=Brucella melitensis OX=29459 GN=BK187_08385 PE=4 SV=1	BK187_08385	22.944	25.6	39	3	3	7	8	6	5	7	6	3	3	3	3	3	3	3	3	3	3	3	3	290630	298880	312510	138070	203290	227720	By MS/MS	By MS/MS	By MS/MS	By MS/MS	By MS/MS	By MS/MS	1.185	1.219	1.275	0.563	0.829	0.929	0.631	0.087724
A0A1Z1ZPN6	P-type conjugative transfer protein VirB9 OS=Brucella melitensis OX=29459 GN=BK187_11435 PE=4 SV=1	BK187_11435	31.951	41.5	30	8	8	5	5	4	6	5	5	7	7	8	7	7	8	7	7	8	7	7	8	146170	128220	167720	122980	104210	130110	By MS/MS	By MS/MS	By MS/MS	By MS/MS	By MS/MS	By MS/MS	1.097	0.962	1.259	0.923	0.782	0.977	0.808	0.108301
A0A1Z1ZPP1	2,3-dihydro-2,3-dihydroxybenzoate dehydrogenase OS=Brucella melitensis OX=29459 GN=BK187_11185 PE=4 SV=1	BK187_11185	27.147	15.9	7	3	3	1	2	1	1	1	1	3	1	2	2	1	2	3	1	2	2	1	2	159180	0	0	0	0	0	By MS/MS	By MS/MS	By MS/MS	By MS/MS	By MS/MS	By MS/MS
A0A1Z1ZPP2	RNA polymerase subunit sigma-24 OS=Brucella melitensis OX=29459 GN=BK187_11225 PE=3 SV=1	BK187_11225	19.053	18.2	6	2	2	1	2	2	0	1	0	1	2	2	0	2	0	1	2	2	0	2	0	0	42516	13505	0	13171	0	By MS/MS	By MS/MS	By MS/MS		By MS/MS			1.843	0.586		0.571		0.47
A0A1Z1ZPP6	D-arabinose 5-phosphate OS=Brucella melitensis OX=29459 GN=BK187_11495 PE=3 SV=1	BK187_11495	34.992	27.9	33	8	7	5	5	4	6	7	6	8	7	7	8	6	7	7	6	6	7	6	6	318120	241140	334560	397180	354920	401480	By MS/MS	By MS/MS	By MS/MS	By MS/MS	By MS/MS	By MS/MS	0.932	0.707	0.98	1.164	1.04	1.177	1.291	0.072638
A0A1Z1ZPQ4	Tyrosine recombinase XerD OS=Brucella melitensis OX=29459 GN=xerD PE=3 SV=1	xerD	33.925	46.9	47	10	10	8	8	7	6	9	9	7	9	7	7	10	7	7	9	7	7	10	7	247350	208840	205570	320730	266550	294620	By MS/MS	By MS/MS	By MS/MS	By MS/MS	By MS/MS	By MS/MS	0.961	0.812	0.799	1.247	1.036	1.145	1.333	0.022502
A0A1Z1ZPQ6	Histidinol-phosphatase OS=Brucella melitensis OX=29459 GN=BK187_11350 PE=4 SV=1	BK187_11350	27.636	31.4	40	6	6	7	9	6	5	7	6	4	6	5	4	6	4	4	6	5	4	6	4	780390	739130	787500	644440	576910	598860	By MS/MS	By MS/MS	By MS/MS	By MS/MS	By MS/MS	By MS/MS	1.134	1.075	1.145	0.937	0.839	0.871	0.789	0.0033185
A0A1Z1ZPQ7	Keto-deoxy-phosphogluconate aldolase OS=Brucella melitensis OX=29459 GN=BK187_11555 PE=4 SV=1	BK187_11555	21.958	71.2	28	11	11	5	5	5	4	4	5	8	11	9	8	10	9	8	11	9	8	10	9	2025700	1226800	1957800	1688600	1212700	1631800	By MS/MS	By MS/MS	By MS/MS	By MS/MS	By MS/MS	By MS/MS	1.247	0.755	1.206	1.04	0.747	1.005	0.87	0.55314
A0A1Z1ZPR3	Cell envelope biogenesis protein OmpA OS=Brucella melitensis OX=29459 GN=BK187_06295 PE=3 SV=1	BK187_06295	22.964	65.9	67	10	10	9	22	10	9	10	7	9	10	10	8	9	9	9	10	10	8	9	9	5093100	4812100	4272800	4556600	3301100	3380800	By MS/MS	By MS/MS	By MS/MS	By MS/MS	By MS/MS	By MS/MS	1.202	1.136	1.009	1.076	0.779	0.798	0.793	0.106404
A0A1Z1ZPR9	GntR family transcriptional regulator OS=Brucella melitensis OX=29459 GN=BK187_11235 PE=4 SV=1	BK187_11235	27.426	54.1	51	11	11	6	10	5	8	11	11	8	10	7	8	9	9	8	10	7	8	9	9	848530	675350	908590	1207200	1103300	1163400	By MS/MS	By MS/MS	By MS/MS	By MS/MS	By MS/MS	By MS/MS	0.862	0.686	0.923	1.226	1.121	1.182	1.428	0.017659
A0A1Z1ZPU7	D-3-phosphoglycerate dehydrogenase OS=Brucella melitensis OX=29459 GN=BK187_08685 PE=3 SV=1	BK187_08685	56.922	42.8	109	19	19	18	20	16	16	19	20	16	18	15	15	18	17	16	18	15	15	18	17	1841200	1795800	1977400	1611000	1552300	1457500	By MS/MS	By MS/MS	By MS/MS	By MS/MS	By MS/MS	By MS/MS	1.079	1.053	1.159	0.944	0.91	0.854	0.823	0.0089636
A0A1Z1ZPV7	Amino acid transporter OS=Brucella melitensis OX=29459 GN=BK187_11405 PE=4 SV=1	BK187_11405	51.469	2.8	6	1	1	1	1	1	1	1	1	1	1	1	1	1	1	1	1	1	1	1	1	0	0	0	0	0	22196	By MS/MS	By MS/MS	By MS/MS	By MS/MS	By MS/MS	By MS/MS
A0A1Z1ZPV8	Aldolase OS=Brucella melitensis OX=29459 GN=BK187_11825 PE=4 SV=1	BK187_11825	22.88	26.2	26	5	5	5	6	5	3	4	3	5	5	5	4	5	4	5	5	5	4	5	4	210390	175520	190910	112090	150590	165620	By MS/MS	By MS/MS	By MS/MS	By MS/MS	By MS/MS	By MS/MS	1.256	1.048	1.14	0.669	0.899	0.989	0.742	0.074738
A0A1Z1ZPV9	ABC transporter ATP-binding protein OS=Brucella melitensis OX=29459 GN=BK187_09145 PE=4 SV=1	BK187_09145	27.383	51.6	87	10	10	15	18	15	7	16	16	8	9	8	8	9	7	8	9	8	8	9	7	2507200	2040000	2535700	2074700	1858600	2084100	By MS/MS	By MS/MS	By MS/MS	By MS/MS	By MS/MS	By MS/MS	1.148	0.934	1.161	0.95	0.851	0.955	0.85	0.117682
A0A1Z1ZPW6	Oxidoreductase OS=Brucella melitensis OX=29459 GN=BK187_11850 PE=4 SV=1	BK187_11850	30.7	14.7	16	3	3	3	2	3	2	3	3	3	3	3	2	2	3	3	3	3	2	2	3	52939	40723	119870	72047	68565	38293	By MS/MS	By MS/MS	By MS/MS	By MS/MS	By MS/MS	By MS/MS	0.809	0.623	1.833	1.102	1.048	0.585	0.838	0.79902
A0A1Z1ZPX4	Nickel/cobalt efflux system OS=Brucella melitensis OX=29459 GN=BK187_11605 PE=3 SV=1	BK187_11605	38.581	4.1	3	1	1	0	1	0	0	1	1	0	1	0	1	1	1	0	1	0	1	1	1	0	0	0	0	0	6720.8		By MS/MS		By matching	By MS/MS	By MS/MS
A0A1Z1ZPX5	Cysteine synthase A OS=Brucella melitensis OX=29459 GN=BK187_10015 PE=4 SV=1	BK187_10015	34.363	47.4	61	10	10	9	16	7	8	11	10	7	9	6	7	9	8	7	9	6	7	9	8	4324200	4056800	4334200	3919000	3831900	3597700	By MS/MS	By MS/MS	By MS/MS	By MS/MS	By MS/MS	By MS/MS	1.078	1.012	1.081	0.977	0.955	0.897	0.892	0.026742
A0A1Z1ZPX9	Transcriptional regulator OS=Brucella melitensis OX=29459 GN=BK187_11815 PE=4 SV=1	BK187_11815	16.536	30.3	24	4	4	4	3	3	4	5	5	4	2	3	4	4	4	4	2	3	4	4	4	96234	89123	101840	395210	286670	335130	By MS/MS	By MS/MS	By MS/MS	By MS/MS	By MS/MS	By MS/MS	0.443	0.41	0.469	1.818	1.319	1.542	3.539	0.00023756
A0A1Z1ZPZ2	FAD-binding oxidoreductase OS=Brucella melitensis OX=29459 GN=BK187_12005 PE=4 SV=1	BK187_12005	53.781	29.1	25	9	9	3	5	3	3	7	4	4	7	6	7	8	6	4	7	6	7	8	6	98493	83937	75706	106240	113250	145210	By MS/MS	By MS/MS	By MS/MS	By MS/MS	By MS/MS	By MS/MS	0.949	0.809	0.729	1.023	1.091	1.399	1.413	0.049145
A0A1Z1ZPZ8	Protein dehydratase OS=Brucella melitensis OX=29459 GN=BK187_11930 PE=4 SV=1	BK187_11930	30.988	44.6	26	12	11	3	2	5	5	6	5	8	9	8	10	12	8	7	8	7	9	11	8	159330	142480	151500	211300	209120	264530	By MS/MS	By MS/MS	By MS/MS	By MS/MS	By MS/MS	By MS/MS	0.84	0.751	0.799	1.114	1.102	1.394	1.51	0.0080557
A0A1Z1ZQ12	2,5-diketo-D-gluconic acid reductase OS=Brucella melitensis OX=29459 GN=BK187_12020 PE=4 SV=1	BK187_12020	30.64	55.3	50	12	12	6	11	8	8	10	7	8	12	10	9	10	9	8	12	10	9	10	9	4529100	2251600	3417300	2809600	2250500	2332800	By MS/MS	By MS/MS	By MS/MS	By MS/MS	By MS/MS	By MS/MS	1.545	0.768	1.166	0.958	0.768	0.796	0.725	0.25214
A0A1Z1ZQ17	MFS transporter OS=Brucella melitensis OX=29459 GN=BK187_11820 PE=4 SV=1	BK187_11820	47.421	4.2	0	1	1	0	0	0	0	0	0	1	1	1	1	1	1	1	1	1	1	1	1	0	0	0	0	0	0	By MS/MS	By MS/MS	By MS/MS	By MS/MS	By MS/MS	By MS/MS
A0A1Z1ZQ19	3-oxo-tetronate kinase species=Brucella melitensis biotype 1 (strain 16M / ATCC 23456 / NCTC 10094) taxid=224914 gene=otnK(predicted) OS=Brucella melitensis OX=29459 GN=BK187_11845 PE=4 SV=1	BK187_11845	44.671	32.1	55	9	9	9	10	9	8	10	9	8	8	8	7	8	8	8	8	8	7	8	8	320790	380050	367250	320370	387620	404060	By MS/MS	By MS/MS	By MS/MS	By MS/MS	By MS/MS	By MS/MS	0.883	1.046	1.011	0.882	1.067	1.112	1.041	0.68868
A0A1Z1ZQ26	16S rRNA (Guanine(966)-N(2))-methyltransferase RsmD OS=Brucella melitensis OX=29459 GN=BK187_12140 PE=4 SV=1	BK187_12140	20.441	32.1	20	5	5	3	5	3	2	5	2	3	5	5	4	4	3	3	5	5	4	4	3	149350	136740	120700	164520	115770	91716	By MS/MS	By MS/MS	By MS/MS	By MS/MS	By MS/MS	By MS/MS	1.151	1.053	0.93	1.267	0.892	0.707	0.914	0.55966
A0A1Z1ZQ28	Riboflavin biosynthesis protein OS=Brucella melitensis OX=29459 GN=BK187_12110 PE=3 SV=1	BK187_12110	36.363	40.1	33	9	9	3	4	5	3	12	6	7	8	7	6	9	8	7	8	7	6	9	8	95229	116600	131900	151080	139340	141500	By MS/MS	By MS/MS	By MS/MS	By MS/MS	By MS/MS	By MS/MS	0.737	0.902	1.02	1.169	1.078	1.095	1.257	0.072882
A0A1Z1ZQ45	Modulator protein OS=Brucella melitensis OX=29459 GN=BK187_12165 PE=4 SV=1	BK187_12165	46.815	38.3	72	12	12	15	14	13	6	12	12	10	11	11	10	10	9	10	11	11	10	10	9	972410	765610	903620	1012300	899790	953270	By MS/MS	By MS/MS	By MS/MS	By MS/MS	By MS/MS	By MS/MS	1.059	0.834	0.985	1.103	0.98	1.039	1.085	0.3392
A0A1Z1ZQ48	Cytochrome B OS=Brucella melitensis OX=29459 GN=BK187_12125 PE=4 SV=1	BK187_12125	20.648	10.2	4	2	2	0	1	0	1	1	1	0	1	1	1	2	2	0	1	1	1	2	2	0	0	0	0	0	5570.9		By MS/MS	By matching	By MS/MS	By MS/MS	By MS/MS
A0A1Z1ZQ68	Potassium transporter TrkA OS=Brucella melitensis OX=29459 GN=BK187_12160 PE=3 SV=1	BK187_12160	65.654	2	4	1	1	0	1	0	1	1	1	1	1	1	1	1	1	1	1	1	1	1	1	0	0	0	0	0	18529	By matching	By MS/MS	By matching	By MS/MS	By MS/MS	By MS/MS
A0A1Z1ZQ71	Crp/Fnr family transcriptional regulator OS=Brucella melitensis OX=29459 GN=BK187_12500 PE=4 SV=1	BK187_12500	25.768	31.9	19	5	5	3	2	2	3	6	3	4	4	2	4	5	4	4	4	2	4	5	4	95931	80825	81129	102820	96553	95769	By MS/MS	By MS/MS	By MS/MS	By MS/MS	By MS/MS	By MS/MS	1.041	0.877	0.88	1.116	1.048	1.039	1.145	0.086224
A0A1Z1ZQ72	LysR family transcriptional regulator OS=Brucella melitensis OX=29459 GN=BK187_12000 PE=3 SV=1	BK187_12000	33.583	39.2	30	9	9	5	6	3	4	7	5	7	9	6	7	9	8	7	9	6	7	9	8	375990	287840	335550	321600	259560	269410	By MS/MS	By MS/MS	By MS/MS	By MS/MS	By MS/MS	By MS/MS	1.219	0.934	1.088	1.043	0.842	0.874	0.851	0.191238
A0A1Z1ZQ77	Outer membrane beta-barrel domain protein species=Ochrobactrum rhizosphaerae taxid=571254 gene=CEV32_2926(predicted) OS=Brucella melitensis OX=29459 GN=BK187_11490 PE=4 SV=1	BK187_11490	55.115	13.3	14	4	4	3	2	2	2	2	3	3	4	3	4	3	3	3	4	3	4	3	3	113120	52605	94206	116380	81510	123130	By MS/MS	By MS/MS	By MS/MS	By MS/MS	By MS/MS	By MS/MS	1.168	0.543	0.973	1.202	0.842	1.272	1.235	0.40672
A0A1Z1ZQ84	Amidase OS=Brucella melitensis OX=29459 GN=BK187_11620 PE=3 SV=1	BK187_11620	42.344	46.1	51	12	12	4	9	7	9	14	8	4	9	6	8	9	9	4	9	6	8	9	9	565260	646290	664910	713060	713460	660890	By MS/MS	By MS/MS	By MS/MS	By MS/MS	By MS/MS	By MS/MS	0.856	0.978	1.006	1.079	1.08	1	1.112	0.125081
A0A1Z1ZQ88	ABC transporter substrate-binding protein OS=Brucella melitensis OX=29459 GN=BK187_12515 PE=4 SV=1	BK187_12515	36.849	20.5	7	4	1	1	4	1	0	0	1	2	4	2	2	3	2	1	1	1	1	1	1	115000	160110	106060	0	54727	46318	By MS/MS	By MS/MS	By MS/MS	By matching	By matching	By MS/MS	1.192	1.66	1.1		0.567	0.48	0.397	0.0136154
A0A1Z1ZQA5	Transcriptional regulator OS=Brucella melitensis OX=29459 GN=ftrB PE=4 SV=1	ftrB	26.101	49.2	29	7	7	6	6	6	3	3	5	6	7	7	5	6	6	6	7	7	5	6	6	587430	809210	588520	567080	585370	711030	By MS/MS	By MS/MS	By MS/MS	By MS/MS	By MS/MS	By MS/MS	0.916	1.262	0.917	0.884	0.913	1.108	0.939	0.68038
A0A1Z1ZQA7	CoA transferase OS=Brucella melitensis OX=29459 GN=BK187_12235 PE=4 SV=1	BK187_12235	44.8	12.1	18	3	3	2	5	3	2	2	4	2	3	2	2	2	2	2	3	2	2	2	2	52543	68662	65069	77357	71621	87806	By MS/MS	By MS/MS	By MS/MS	By MS/MS	By MS/MS	By MS/MS	0.745	0.974	0.923	1.097	1.016	1.245	1.271	0.074155
A0A1Z1ZQD4	Uncharacterized protein OS=Brucella melitensis OX=29459 GN=BK187_12740 PE=4 SV=1	BK187_12740	20.283	17.7	3	2	2	0	2	0	0	0	1	1	2	1	0	2	2	1	2	1	0	2	2	0	29663	0	0	20319	17528	By matching	By MS/MS	By matching		By matching	By MS/MS		1.318			0.903	0.779	0.638
A0A1Z1ZQF0	GntR family transcriptional regulator OS=Brucella melitensis OX=29459 GN=BK187_12920 PE=4 SV=1	BK187_12920	24.928	50.7	83	12	12	14	18	14	11	14	12	8	11	9	9	9	9	8	11	9	9	9	9	936770	623580	841710	816630	594880	766510	By MS/MS	By MS/MS	By MS/MS	By MS/MS	By MS/MS	By MS/MS	1.227	0.817	1.103	1.07	0.779	1.004	0.907	0.58286
A0A1Z1ZQF1	Phenylacetic acid degradation protein OS=Brucella melitensis OX=29459 GN=BK187_12860 PE=4 SV=1	BK187_12860	16.388	30.5	5	3	3	0	1	1	1	2	0	1	2	1	2	3	1	1	2	1	2	3	1	0	23588	0	0	13446	0	By matching	By MS/MS	By MS/MS	By MS/MS	By MS/MS	By matching		1.274			0.726		0.57
A0A1Z1ZQF2	Inosine-5'-monophosphate dehydrogenase OS=Brucella melitensis OX=29459 GN=guaB PE=3 SV=1	guaB	52.337	47.1	90	17	17	12	24	14	13	15	12	12	17	13	12	14	13	12	17	13	12	14	13	1912800	1732500	2130800	1789200	1762800	1699500	By MS/MS	By MS/MS	By MS/MS	By MS/MS	By MS/MS	By MS/MS	1.041	0.943	1.159	0.973	0.959	0.925	0.909	0.20822
A0A1Z1ZQG2	Branched-chain amino acid ABC transporter ATP-binding protein OS=Brucella melitensis OX=29459 GN=livF PE=4 SV=1	livF	25.661	70.5	105	16	16	14	30	15	15	14	17	12	15	11	11	13	13	12	15	11	11	13	13	2992200	2774600	2925800	1973300	1922300	1657200	By MS/MS	By MS/MS	By MS/MS	By MS/MS	By MS/MS	By MS/MS	1.26	1.169	1.232	0.831	0.81	0.698	0.639	0.00155725
A0A1Z1ZQH4	3-oxoacyl-[acyl-carrier-protein] reductase OS=Brucella melitensis OX=29459 GN=BK187_12950 PE=4 SV=1	BK187_12950	28.051	56.2	55	13	13	7	16	9	8	7	8	10	12	11	10	10	10	10	12	11	10	10	10	1662900	1394700	1648700	882670	895400	879550	By MS/MS	By MS/MS	By MS/MS	By MS/MS	By MS/MS	By MS/MS	1.355	1.136	1.343	0.719	0.73	0.717	0.565	0.0101383
A0A1Z1ZQH7	Dihydrodipicolinate synthase family protein OS=Brucella melitensis OX=29459 GN=BK187_13000 PE=3 SV=1	BK187_13000	32.875	29.8	26	6	6	5	4	5	5	5	2	4	6	4	4	5	3	4	6	4	4	5	3	530980	254700	371530	740350	633740	375780	By MS/MS	By MS/MS	By MS/MS	By MS/MS	By MS/MS	By MS/MS	1.096	0.526	0.767	1.528	1.308	0.776	1.512	0.22894
A0A1Z1ZQH8	Dipeptide ABC transporter ATP-binding protein DppD OS=Brucella melitensis OX=29459 GN=dppD PE=3 SV=1	dppD	36.715	18.9	14	3	3	2	3	2	2	3	2	2	3	2	2	3	2	2	3	2	2	3	2	47456	34332	38033	53411	60080	49138	By MS/MS	By MS/MS	By MS/MS	By MS/MS	By MS/MS	By MS/MS	1.008	0.729	0.808	1.135	1.276	1.044	1.358	0.04962
A0A1Z1ZQJ2	3-deoxy-D-manno-octulosonic acid transferase OS=Brucella melitensis OX=29459 GN=BK187_12185 PE=3 SV=1	BK187_12185	48.919	13.5	37	4	4	6	6	7	6	6	6	4	4	4	4	4	4	4	4	4	4	4	4	414920	366980	444770	367340	292740	331460	By MS/MS	By MS/MS	By MS/MS	By MS/MS	By MS/MS	By MS/MS	1.122	0.993	1.203	0.994	0.792	0.897	0.809	0.068682
A0A1Z1ZQJ9	Transcriptional regulator OS=Brucella melitensis OX=29459 GN=BK187_13200 PE=3 SV=1	BK187_13200	32.122	21.7	23	4	4	3	3	3	5	5	4	3	3	3	4	4	4	3	3	3	4	4	4	87112	94826	98775	125760	111990	119160	By MS/MS	By MS/MS	By MS/MS	By MS/MS	By MS/MS	By MS/MS	0.82	0.892	0.929	1.183	1.054	1.121	1.271	0.0083776
A0A1Z1ZQL1	HlyD family secretion protein OS=Brucella melitensis OX=29459 GN=BK187_13295 PE=4 SV=1	BK187_13295	33.103	18.8	14	3	3	2	4	2	2	2	2	2	3	2	2	2	2	2	3	2	2	2	2	190820	209150	204960	169440	170220	179710	By MS/MS	By MS/MS	By MS/MS	By MS/MS	By MS/MS	By MS/MS	1.018	1.116	1.094	0.904	0.908	0.959	0.858	0.0107448
A0A1Z1ZQL3	Gene II and X protein species=Brucella abortus (strain S19) taxid=430066 gene=BAbS19_II07220(predicted) OS=Brucella melitensis OX=29459 GN=BK187_13270 PE=4 SV=1	BK187_13270	15.069	10.3	7	1	1	1	0	1	1	3	1	1	0	1	1	1	1	1	0	1	1	1	1	0	0	0	0	10732	0	By MS/MS		By MS/MS	By MS/MS	By MS/MS	By MS/MS
A0A1Z1ZQL9	Putative N-acetylmannosamine-6-phosphate 2-epimerase OS=Brucella melitensis OX=29459 GN=nanE PE=3 SV=1	nanE	52.43	23.6	19	8	8	1	1	1	4	7	5	2	5	3	4	7	5	2	5	3	4	7	5	39829	33578	43878	133630	130330	135450	By MS/MS	By MS/MS	By MS/MS	By MS/MS	By MS/MS	By MS/MS	0.463	0.39	0.51	1.552	1.513	1.573	3.403	0.0041218
A0A1Z1ZQM7	Nitrate ABC transporter ATP-binding protein OS=Brucella melitensis OX=29459 GN=BK187_13320 PE=4 SV=1	BK187_13320	28.582	32.2	27	6	6	5	3	4	3	5	7	5	6	5	5	4	6	5	6	5	5	4	6	166600	153870	165230	122110	109320	129990	By MS/MS	By MS/MS	By MS/MS	By MS/MS	By MS/MS	By MS/MS	1.18	1.09	1.17	0.865	0.774	0.921	0.744	0.0063232
A0A1Z1ZQN0	Transcriptional regulator OS=Brucella melitensis OX=29459 GN=BK187_13260 PE=4 SV=1	BK187_13260	12.089	11.2	2	1	1	1	0	0	1	0	0	1	1	1	1	1	1	1	1	1	1	1	1	0	0	0	0	0	36215	By MS/MS	By matching	By matching	By MS/MS	By matching	By matching
A0A1Z1ZQR6	Sugar ABC transporter substrate-binding protein OS=Brucella melitensis OX=29459 GN=BK187_13545 PE=4 SV=1	BK187_13545	16.019	19.7	3	2	2	0	0	0	0	2	1	2	1	2	2	2	2	2	1	2	2	2	2	0	0	0	0	0	14026	By MS/MS	By MS/MS	By MS/MS	By MS/MS	By MS/MS	By MS/MS
A0A1Z1ZQR8	Cytochrome d terminal oxidase subunit 1 OS=Brucella melitensis OX=29459 GN=BK187_13515 PE=4 SV=1	BK187_13515	57.674	5.5	6	2	2	0	1	1	1	1	2	1	2	2	1	1	2	1	2	2	1	1	2	0	807090	589710	0	0	518870	By matching	By MS/MS	By MS/MS	By MS/MS	By MS/MS	By MS/MS		1.264	0.924			0.813	0.743
A0A1Z1ZQS5	Dihydrolipoyl dehydrogenase OS=Brucella melitensis OX=29459 GN=BK187_13595 PE=3 SV=1	BK187_13595	48.905	36.7	41	11	2	7	8	5	8	7	6	8	10	8	9	8	9	2	2	2	2	2	2	223860	251390	266140	284110	313490	343720	By MS/MS	By MS/MS	By MS/MS	By MS/MS	By MS/MS	By MS/MS	0.798	0.896	0.949	1.013	1.118	1.226	1.27	0.033539
A0A1Z1ZQT1	Microcin ABC transporter ATP-binding protein OS=Brucella melitensis OX=29459 GN=BK187_13640 PE=3 SV=1	BK187_13640	59.647	55.6	154	27	1	19	28	19	28	36	24	22	22	19	25	26	22	1	1	1	1	1	1	2496100	1826900	2122300	4406200	3363700	3383600	By MS/MS	By MS/MS	By MS/MS	By MS/MS	By MS/MS	By MS/MS	0.851	0.623	0.724	1.502	1.147	1.154	1.73	0.0123208
A0A1Z1ZQT6	Bleomycin resistance protein OS=Brucella melitensis OX=29459 GN=BK187_13390 PE=4 SV=1	BK187_13390	27.482	56.4	63	12	11	9	11	8	8	14	13	8	9	8	6	11	10	8	9	8	6	11	10	1053500	1064700	1050000	1028200	1361200	1027000	By MS/MS	By MS/MS	By MS/MS	By MS/MS	By MS/MS	By MS/MS	0.96	0.97	0.957	0.937	1.24	0.936	1.078	0.55198
A0A1Z1ZQT8	Peptide ABC transporter permease OS=Brucella melitensis OX=29459 GN=BK187_13645 PE=3 SV=1	BK187_13645	41.407	31.8	39	9	9	7	4	6	7	7	8	8	8	8	8	8	9	8	8	8	8	8	9	208070	204470	232570	594080	605400	553750	By MS/MS	By MS/MS	By MS/MS	By MS/MS	By MS/MS	By MS/MS	0.521	0.512	0.582	1.486	1.515	1.385	2.716	3.6359e-05
A0A1Z1ZQU2	ABC transporter OS=Brucella melitensis OX=29459 GN=BK187_13650 PE=3 SV=1	BK187_13650	33.125	9.4	14	3	3	0	2	3	3	4	2	2	3	3	3	3	2	2	3	3	3	3	2	41948	37345	40342	119790	93159	59544	By matching	By MS/MS	By MS/MS	By MS/MS	By MS/MS	By MS/MS	0.642	0.571	0.617	1.833	1.425	0.911	2.278	0.0193772
A0A1Z1ZQU5	GMP synthase [glutamine-hydrolyzing] OS=Brucella melitensis OX=29459 GN=guaA PE=3 SV=1	guaA	57.169	44.4	157	23	23	19	34	23	24	33	24	19	22	17	19	20	19	19	22	17	19	20	19	2049900	1852900	2231300	2365000	1951000	2208000	By MS/MS	By MS/MS	By MS/MS	By MS/MS	By MS/MS	By MS/MS	0.972	0.878	1.058	1.121	0.925	1.047	1.064	0.47446
A0A1Z1ZQV1	Bacterioferritin OS=Brucella melitensis OX=29459 GN=BK187_13800 PE=3 SV=1	BK187_13800	18.639	27.3	7	3	3	0	1	1	1	3	1	0	1	1	2	2	2	0	1	1	2	2	2	0	0	0	79225	193260	61094		By MS/MS	By MS/MS	By MS/MS	By MS/MS	By MS/MS				0.712	1.738	0.549
A0A1Z1ZQV3	NAD(P)H-quinone oxidoreductase OS=Brucella melitensis OX=29459 GN=BK187_12925 PE=4 SV=1	BK187_12925	35.192	24.8	38	7	7	5	7	8	5	8	5	6	7	7	6	7	6	6	7	7	6	7	6	736860	579140	663380	578710	460000	559380	By MS/MS	By MS/MS	By MS/MS	By MS/MS	By MS/MS	By MS/MS	1.236	0.971	1.113	0.971	0.771	0.938	0.807	0.09916
A0A1Z1ZQX2	2-octaprenyl-6-methoxyphenyl hydroxylase OS=Brucella melitensis OX=29459 GN=BK187_13840 PE=4 SV=1	BK187_13840	45.217	27.8	34	10	10	3	11	3	3	8	6	3	10	6	4	7	6	3	10	6	4	7	6	352850	241770	304790	299280	195780	274940	By MS/MS	By MS/MS	By MS/MS	By MS/MS	By MS/MS	By MS/MS	1.268	0.869	1.095	1.076	0.704	0.988	0.856	0.40192
A0A1Z1ZQY2	ABC transporter substrate-binding protein OS=Brucella melitensis OX=29459 GN=BK187_13660 PE=4 SV=1	BK187_13660	58.602	59.2	155	25	25	20	30	20	26	28	31	21	23	22	21	21	23	21	23	22	21	21	23	8004600	5918600	6899100	9011500	7897800	8946500	By MS/MS	By MS/MS	By MS/MS	By MS/MS	By MS/MS	By MS/MS	1.029	0.761	0.887	1.158	1.015	1.15	1.241	0.084178
A0A1Z1ZR00	Multidrug ABC transporter ATP-binding protein OS=Brucella melitensis OX=29459 GN=BK187_13300 PE=4 SV=1	BK187_13300	33.673	12.4	8	3	3	0	1	1	0	3	3	1	1	2	0	3	2	1	1	2	0	3	2	0	0	20399	0	33193	26649	By matching	By MS/MS	By MS/MS		By MS/MS	By MS/MS			0.763		1.241	0.996	1.466
A0A1Z1ZR01	Succinate dehydrogenase assembly factor 2 OS=Brucella melitensis OX=29459 GN=BK187_13875 PE=4 SV=1	BK187_13875	11.338	45.3	12	3	3	2	2	2	2	2	2	3	3	3	3	3	3	3	3	3	3	3	3	406790	559750	432640	245070	420660	435640	By MS/MS	By MS/MS	By MS/MS	By MS/MS	By MS/MS	By MS/MS	0.976	1.343	1.038	0.588	1.009	1.045	0.787	0.2807
A0A1Z1ZR10	3-oxoadipyl-CoA thiolase OS=Brucella melitensis OX=29459 GN=BK187_14150 PE=3 SV=1	BK187_14150	41.602	21.8	23	7	7	2	6	3	3	5	4	5	5	5	4	5	6	5	5	5	4	5	6	84293	79616	88678	104620	87906	92174	By MS/MS	By MS/MS	By MS/MS	By MS/MS	By MS/MS	By MS/MS	0.941	0.889	0.99	1.168	0.982	1.029	1.127	0.12236
A0A1Z1ZR13	AsnC family transcriptional regulator OS=Brucella melitensis OX=29459 GN=BK187_14140 PE=4 SV=1	BK187_14140	15.689	38	6	4	4	0	4	0	1	1	0	1	3	1	2	2	1	1	3	1	2	2	1	0	1250000	0	0	0	0	By matching	By MS/MS	By matching	By MS/MS	By MS/MS	By matching
A0A1Z1ZR20	Branched chain amino acid aminotransferase OS=Brucella melitensis OX=29459 GN=BK187_14295 PE=3 SV=1	BK187_14295	31.473	54.2	53	14	14	8	8	7	9	12	9	11	12	12	12	13	12	11	12	12	12	13	12	2493100	1703600	2022800	2427300	1732300	2063900	By MS/MS	By MS/MS	By MS/MS	By MS/MS	By MS/MS	By MS/MS	1.202	0.821	0.975	1.17	0.835	0.995	1.001	0.98262
A0A1Z1ZR42	Cysteine ABC transporter permease OS=Brucella melitensis OX=29459 GN=BK187_14365 PE=3 SV=1	BK187_14365	24.888	6.6	5	1	1	0	1	1	1	1	1	1	1	1	1	1	1	1	1	1	1	1	1	0	0	0	0	0	31511	By matching	By MS/MS	By MS/MS	By MS/MS	By MS/MS	By MS/MS
A0A1Z1ZR59	Protein of uncharacterized function (DUF1612) species=Brucella neotomae taxid=29460 gene=NCTC10084_02242(predicted) OS=Brucella melitensis OX=29459 GN=BK187_14515 PE=4 SV=1	BK187_14515	42.186	22.7	25	7	7	4	4	3	5	5	4	6	5	5	6	6	6	6	5	5	6	6	6	95959	73236	76262	98207	68373	82258	By MS/MS	By MS/MS	By MS/MS	By MS/MS	By MS/MS	By MS/MS	1.165	0.889	0.926	1.192	0.83	0.998	1.013	0.9458
A0A1Z1ZR64	ArsR family transcriptional regulator OS=Brucella melitensis OX=29459 GN=BK187_14575 PE=4 SV=1	BK187_14575	18.638	46.3	13	6	6	3	3	1	3	2	1	4	3	3	3	4	2	4	3	3	3	4	2	59187	97645	50646	43089	24177	63487	By MS/MS	By MS/MS	By MS/MS	By MS/MS	By MS/MS	By MS/MS	1.05	1.732	0.898	0.764	0.429	1.126	0.63	0.22218
A0A1Z1ZR68	Iron ABC transporter substrate-binding protein OS=Brucella melitensis OX=29459 GN=BK187_14565 PE=4 SV=1	BK187_14565	37.196	22.3	40	7	7	8	10	6	6	5	5	5	7	5	5	6	5	5	7	5	5	6	5	2588900	1884600	2423100	1439000	1182700	1600100	By MS/MS	By MS/MS	By MS/MS	By MS/MS	By MS/MS	By MS/MS	1.397	1.017	1.308	0.777	0.638	0.863	0.612	0.02024
A0A1Z1ZR72	Cell division protein FtsK OS=Brucella melitensis OX=29459 GN=BK187_13615 PE=3 SV=1	BK187_13615	88.98	18.6	39	11	9	3	4	5	8	11	8	5	8	7	9	11	9	4	7	6	7	9	7	178740	156500	184850	269880	226380	264310	By MS/MS	By MS/MS	By MS/MS	By MS/MS	By MS/MS	By MS/MS	0.837	0.733	0.866	1.264	1.061	1.238	1.463	0.0071828
A0A1Z1ZR83	5-oxoprolinase OS=Brucella melitensis OX=29459 GN=BK187_14355 PE=4 SV=1	BK187_14355	129.41	32.7	2	29	1	0	0	0	1	1	0	25	25	24	25	27	26	1	1	1	1	1	1	0	0	0	0	0	27812	By matching	By matching	By matching	By MS/MS	By MS/MS	By matching
A0A1Z1ZR91	ABC transporter permease OS=Brucella melitensis OX=29459 GN=BK187_14415 PE=3 SV=1	BK187_14415	32.657	9.9	5	2	2	1	2	0	2	0	0	2	2	1	2	1	1	2	2	1	2	1	1	39376	63293	0	41772	0	0	By MS/MS	By MS/MS	By matching	By MS/MS	By matching	By matching	0.818	1.315		0.868			0.814
A0A1Z1ZR93	Alanine racemase OS=Brucella melitensis OX=29459 GN=BK187_14670 PE=4 SV=1	BK187_14670	38.371	14.1	13	3	3	2	3	1	2	3	2	2	3	1	2	3	2	2	3	1	2	3	2	50329	67976	0	81773	77110	73474	By MS/MS	By MS/MS	By MS/MS	By MS/MS	By MS/MS	By MS/MS	0.718	0.969		1.166	1.099	1.048	1.309	0.0996
A0A1Z1ZR95	Glycine/betaine ABC transporter ATP-binding protein OS=Brucella melitensis OX=29459 GN=BK187_14655 PE=4 SV=1	BK187_14655	42.325	37.4	40	10	10	5	8	8	5	6	8	6	9	7	5	6	7	6	9	7	5	6	7	554250	390660	508520	531590	409710	415080	By MS/MS	By MS/MS	By MS/MS	By MS/MS	By MS/MS	By MS/MS	1.184	0.834	1.086	1.135	0.875	0.886	0.933	0.65134
A0A1Z1ZRC0	Oxidoreductase OS=Brucella melitensis OX=29459 GN=BK187_14800 PE=4 SV=1	BK187_14800	47.115	24.8	32	7	7	4	5	5	7	5	6	4	6	6	6	6	6	4	6	6	6	6	6	210640	201810	225600	276640	233080	225320	By MS/MS	By MS/MS	By MS/MS	By MS/MS	By MS/MS	By MS/MS	0.92	0.882	0.986	1.209	1.018	0.985	1.152	0.124184
A0A1Z1ZRC7	6-phosphogluconolactonase OS=Brucella melitensis OX=29459 GN=pgl PE=3 SV=1	pgl	25.212	45.3	27	6	6	5	7	5	2	5	3	6	6	5	3	6	6	6	6	5	3	6	6	2339600	2390000	2425100	1295300	1334600	609740	By MS/MS	By MS/MS	By MS/MS	By MS/MS	By MS/MS	By MS/MS	1.351	1.38	1.4	0.748	0.77	0.352	0.453	0.079923
A0A1Z1ZRC9	PleD family two-component system response regulator OS=Brucella melitensis OX=29459 GN=BK187_14035 PE=4 SV=1	BK187_14035	50.792	32.5	2	12	1	1	0	1	0	0	0	8	9	9	7	9	6	1	0	1	0	0	0	0	0	11792	0	0	0	By MS/MS	By matching	By MS/MS	By matching	By matching	By matching
A0A1Z1ZRD4	Pyrroline-5-carboxylate reductase OS=Brucella melitensis OX=29459 GN=proC PE=3 SV=1	proC	28.133	22.9	19	4	4	4	2	4	3	3	3	3	4	3	3	4	3	3	4	3	3	4	3	317240	262410	273700	183570	150240	147380	By MS/MS	By MS/MS	By MS/MS	By MS/MS	By MS/MS	By MS/MS	1.426	1.18	1.231	0.825	0.675	0.663	0.564	0.003158
A0A1Z1ZRE0	Acyl-CoA dehydrogenase OS=Brucella melitensis OX=29459 GN=BK187_14935 PE=3 SV=1	BK187_14935	64.878	32.8	43	14	13	5	11	5	6	9	7	9	12	8	8	11	10	9	12	8	8	11	10	427120	593320	523180	439710	820770	578830	By MS/MS	By MS/MS	By MS/MS	By MS/MS	By MS/MS	By MS/MS	0.758	1.052	0.928	0.78	1.456	1.027	1.192	0.49908
A0A1Z1ZRF4	Uncharacterized protein OS=Brucella melitensis OX=29459 GN=BK187_14895 PE=4 SV=1	BK187_14895	13.098	8.8	7	1	1	1	2	1	1	1	1	1	1	1	1	1	1	1	1	1	1	1	1	0	0	0	0	0	136680	By MS/MS	By MS/MS	By MS/MS	By MS/MS	By MS/MS	By MS/MS
A0A1Z1ZRF5	ABC transporter substrate-binding protein OS=Brucella melitensis OX=29459 GN=BK187_15030 PE=4 SV=1	BK187_15030	43.315	40.7	60	11	11	10	16	9	8	10	7	6	10	7	6	8	6	6	10	7	6	8	6	2523300	2376800	2007800	1776400	1486400	1946900	By MS/MS	By MS/MS	By MS/MS	By MS/MS	By MS/MS	By MS/MS	1.249	1.177	0.994	0.88	0.736	0.964	0.754	0.053684
A0A1Z1ZRH9	Type I restriction endonuclease subunit M OS=Brucella melitensis OX=29459 GN=BK187_15195 PE=4 SV=1	BK187_15195	56.746	29.3	48	13	13	5	7	7	8	9	12	7	9	9	11	13	13	7	9	9	11	13	13	147240	189270	189570	317560	354960	374350	By MS/MS	By MS/MS	By MS/MS	By MS/MS	By MS/MS	By MS/MS	0.562	0.722	0.723	1.211	1.354	1.428	1.99	0.002021
A0A1Z1ZRI1	Acetyl-CoA acetyltransferase OS=Brucella melitensis OX=29459 GN=BK187_14930 PE=3 SV=1	BK187_14930	42.655	38.6	64	12	12	9	15	9	10	11	10	9	12	7	10	10	9	9	12	7	10	10	9	1290100	1240300	1633700	1338500	2103800	1448800	By MS/MS	By MS/MS	By MS/MS	By MS/MS	By MS/MS	By MS/MS	0.855	0.822	1.082	0.887	1.394	0.96	1.175	0.4158
A0A1Z1ZRI2	Type I restriction enzyme R Protein OS=Brucella melitensis OX=29459 GN=BK187_15205 PE=3 SV=1	BK187_15205	110.61	27.7	76	21	21	7	8	9	15	22	15	14	14	14	19	18	18	14	14	14	19	18	18	413120	329570	384540	466170	480520	437420	By MS/MS	By MS/MS	By MS/MS	By MS/MS	By MS/MS	By MS/MS	0.987	0.787	0.919	1.114	1.148	1.045	1.228	0.044619
A0A1Z1ZRJ1	2-nitropropane dioxygenase OS=Brucella melitensis OX=29459 GN=BK187_15135 PE=4 SV=1	BK187_15135	34.054	19.6	23	6	6	2	4	4	5	5	3	5	4	4	5	5	3	5	4	4	5	5	3	184860	147750	224290	248110	215950	179120	By MS/MS	By MS/MS	By MS/MS	By MS/MS	By MS/MS	By MS/MS	0.924	0.739	1.121	1.24	1.08	0.896	1.155	0.38238
A0A1Z1ZRJ2	Nickel ABC transporter permease subunit NikB OS=Brucella melitensis OX=29459 GN=BK187_14990 PE=3 SV=1	BK187_14990	34.92	14.6	14	4	4	2	1	2	2	4	3	2	2	2	3	4	4	2	2	2	3	4	4	60754	67647	53704	147370	128420	108740	By MS/MS	By MS/MS	By MS/MS	By MS/MS	By MS/MS	By MS/MS	0.643	0.716	0.569	1.56	1.36	1.151	2.112	0.0025023
A0A1Z1ZRJ3	Ribose-5-phosphate isomerase OS=Brucella melitensis OX=29459 GN=BK187_15345 PE=4 SV=1	BK187_15345	15.664	63.6	25	8	8	5	6	3	3	5	3	7	7	7	7	6	7	7	7	7	7	6	7	1174300	876800	1168800	983820	720310	771480	By MS/MS	By MS/MS	By MS/MS	By MS/MS	By MS/MS	By MS/MS	1.237	0.924	1.231	1.036	0.759	0.813	0.769	0.123116
A0A1Z1ZRK1	GntR family transcriptional regulator OS=Brucella melitensis OX=29459 GN=BK187_15055 PE=4 SV=1	BK187_15055	28.725	33.5	28	6	6	4	8	3	4	5	4	5	6	4	4	4	4	5	6	4	4	4	4	237210	184250	207840	310880	247530	266980	By MS/MS	By MS/MS	By MS/MS	By MS/MS	By MS/MS	By MS/MS	0.978	0.76	0.857	1.282	1.021	1.101	1.312	0.051321
A0A1Z1ZRL2	DeoR family transcriptional regulator OS=Brucella melitensis OX=29459 GN=BK187_15280 PE=4 SV=1	BK187_15280	32.825	13.3	6	2	2	1	1	1	1	1	1	1	2	1	1	2	2	1	2	1	1	2	2	0	0	0	0	0	25321	By MS/MS	By MS/MS	By MS/MS	By MS/MS	By MS/MS	By MS/MS
A0A1Z1ZRL7	Organic hydroperoxide resistance protein OS=Brucella melitensis OX=29459 GN=BK187_15420 PE=4 SV=1	BK187_15420	14.232	45	55	6	6	9	10	9	8	10	9	6	6	6	6	6	6	6	6	6	6	6	6	2720400	2248900	2845000	2213300	1918800	2240900	By MS/MS	By MS/MS	By MS/MS	By MS/MS	By MS/MS	By MS/MS	1.15	0.951	1.203	0.936	0.811	0.948	0.816	0.083562
A0A1Z1ZRM1	RpiR family transcriptional regulator OS=Brucella melitensis OX=29459 GN=BK187_14675 PE=4 SV=1	BK187_14675	30.951	28	32	5	5	5	4	6	7	5	5	5	4	5	5	5	4	5	4	5	5	5	4	76712	76100	84926	93237	93293	102320	By MS/MS	By MS/MS	By MS/MS	By MS/MS	By MS/MS	By MS/MS	0.874	0.867	0.968	1.062	1.063	1.166	1.215	0.0143961
A0A1Z1ZRM5	FAD-dependent oxidoreductase OS=Brucella melitensis OX=29459 GN=BK187_15530 PE=4 SV=1	BK187_15530	45.973	12.6	7	4	4	1	1	0	1	3	1	1	3	1	2	4	2	1	3	1	2	4	2	0	239260	0	63640	125340	0	By MS/MS	By MS/MS	By matching	By MS/MS	By MS/MS	By MS/MS		1.676		0.446	0.878		0.395
A0A1Z1ZRN3	Alanine racemase OS=Brucella melitensis OX=29459 GN=BK187_15625 PE=3 SV=1	BK187_15625	42.727	24.8	3	7	1	0	0	0	1	1	1	6	5	6	6	7	7	0	0	0	1	1	1	0	0	0	0	0	27608	By matching	By matching	By matching	By MS/MS	By MS/MS	By MS/MS
A0A1Z1ZRN6	Uncharacterized protein OS=Brucella melitensis OX=29459 GN=BK187_15245 PE=4 SV=1	BK187_15245	16.764	68.2	44	8	8	6	8	4	7	11	8	8	8	8	8	8	8	8	8	8	8	8	8	552010	419510	524250	945770	632260	878600	By MS/MS	By MS/MS	By MS/MS	By MS/MS	By MS/MS	By MS/MS	0.838	0.637	0.796	1.436	0.96	1.334	1.642	0.031004
A0A1Z1ZRN8	Ribose import ATP-binding protein rbsA 1 species=Brucella abortus NCTC 8038 taxid=575591 gene=BAUG_0424(predicted) OS=Brucella melitensis OX=29459 GN=BK187_15305 PE=4 SV=1	BK187_15305	23.084	56.9	27	10	10	4	4	4	5	5	5	9	9	9	10	9	10	9	9	9	10	9	10	1110100	853430	1009100	1126300	920400	1033700	By MS/MS	By MS/MS	By MS/MS	By MS/MS	By MS/MS	By MS/MS	1.1	0.846	1	1.116	0.912	1.025	1.036	0.71322
A0A1Z1ZRN9	3-isopropylmalate dehydrogenase OS=Brucella melitensis OX=29459 GN=leuB PE=3 SV=1	leuB	39.713	55.1	103	16	16	15	17	18	15	18	20	12	14	14	12	14	14	12	14	14	12	14	14	2575900	3240700	2878100	1982000	2436500	2372100	By MS/MS	By MS/MS	By MS/MS	By MS/MS	By MS/MS	By MS/MS	0.998	1.256	1.115	0.768	0.944	0.919	0.781	0.056243
A0A1Z1ZRQ2	Dihydroxy-acid dehydratase OS=Brucella melitensis OX=29459 GN=BK187_15710 PE=3 SV=1	BK187_15710	65.116	23.1	47	9	9	7	9	7	8	8	8	8	8	7	8	8	7	8	8	7	8	8	7	308140	292100	335930	178030	145240	170030	By MS/MS	By MS/MS	By MS/MS	By MS/MS	By MS/MS	By MS/MS	1.293	1.226	1.41	0.747	0.61	0.714	0.527	0.00095702
A0A1Z1ZRQ3	Aspartate-semialdehyde dehydrogenase OS=Brucella melitensis OX=29459 GN=asd PE=3 SV=1	asd	37.496	51.5	40	12	12	4	7	3	8	11	7	6	9	7	9	10	10	6	9	7	9	10	10	503600	370730	506570	1086800	1050500	835960	By MS/MS	By MS/MS	By MS/MS	By MS/MS	By MS/MS	By MS/MS	0.694	0.511	0.698	1.498	1.448	1.152	2.153	0.0042822
A0A1Z1ZRQ8	MarR family transcriptional regulator OS=Brucella melitensis OX=29459 GN=BK187_15425 PE=4 SV=1	BK187_15425	17.235	15.9	6	2	2	1	0	2	1	1	1	1	0	2	1	1	2	1	0	2	1	1	2	0	0	28006	0	0	45197	By MS/MS		By MS/MS	By MS/MS	By MS/MS	By MS/MS			0.765			1.235	1.614
A0A1Z1ZRR4	LysR family transcriptional regulator OS=Brucella melitensis OX=29459 GN=BK187_15770 PE=3 SV=1	BK187_15770	34.994	15.5	17	4	4	3	3	3	2	2	4	3	3	2	2	2	4	3	3	2	2	2	4	30164	28428	28596	28476	31226	38640	By MS/MS	By MS/MS	By MS/MS	By MS/MS	By MS/MS	By MS/MS	0.975	0.919	0.925	0.921	1.01	1.25	1.128	0.28888
A0A1Z1ZRR8	ABC transporter ATP-binding protein OS=Brucella melitensis OX=29459 GN=BK187_15785 PE=4 SV=1	BK187_15785	26.502	39.4	37	7	7	5	5	4	6	9	8	4	5	3	5	7	6	4	5	3	5	7	6	625020	793240	649550	1677000	2033900	1889000	By MS/MS	By MS/MS	By MS/MS	By MS/MS	By MS/MS	By MS/MS	0.489	0.621	0.508	1.312	1.592	1.478	2.708	0.00042399
A0A1Z1ZRS6	Homoserine dehydrogenase OS=Brucella melitensis OX=29459 GN=BK187_15870 PE=4 SV=1	BK187_15870	46.627	39.5	53	13	13	8	9	7	9	9	11	10	13	10	11	12	10	10	13	10	11	12	10	301740	278720	335390	327370	290480	308780	By MS/MS	By MS/MS	By MS/MS	By MS/MS	By MS/MS	By MS/MS	0.983	0.908	1.092	1.066	0.946	1.006	1.012	0.84408
A0A1Z1ZRT2	Methionine import ATP-binding protein MetN OS=Brucella melitensis OX=29459 GN=metN PE=3 SV=1	metN	37.571	17	40	4	4	7	6	7	7	6	7	4	4	4	4	4	4	4	4	4	4	4	4	497440	605340	473900	387030	396950	410580	By MS/MS	By MS/MS	By MS/MS	By MS/MS	By MS/MS	By MS/MS	1.077	1.311	1.026	0.838	0.859	0.889	0.757	0.023958
A0A1Z1ZRT6	2-hydroxyacid dehydrogenase OS=Brucella melitensis OX=29459 GN=BK187_15925 PE=3 SV=1	BK187_15925	34.68	40.1	63	11	11	10	14	9	9	11	10	8	9	8	7	8	8	8	9	8	7	8	8	1946100	1317500	1667300	2091500	1624600	2008000	By MS/MS	By MS/MS	By MS/MS	By MS/MS	By MS/MS	By MS/MS	1.096	0.742	0.939	1.178	0.915	1.131	1.161	0.32114
A0A1Z1ZRT8	Transcriptional regulator OS=Brucella melitensis OX=29459 GN=BK187_15930 PE=4 SV=1	BK187_15930	36.842	31.3	24	8	8	3	3	3	7	5	3	7	7	7	8	8	7	7	7	7	8	8	7	827000	894020	710120	814960	772830	592290	By MS/MS	By MS/MS	By MS/MS	By MS/MS	By MS/MS	By MS/MS	1.076	1.163	0.924	1.06	1.006	0.771	0.897	0.39532
A0A1Z1ZRU1	D-galactose 1-dehydrogenase OS=Brucella melitensis OX=29459 GN=BK187_15715 PE=4 SV=1	BK187_15715	34.088	24.4	13	4	4	2	3	2	1	3	2	2	3	2	1	3	2	2	3	2	1	3	2	72840	89406	50162	0	32915	39599	By MS/MS	By MS/MS	By MS/MS	By MS/MS	By MS/MS	By MS/MS	1.278	1.569	0.88		0.578	0.695	0.512	0.066897
A0A1Z1ZRU4	GGDEF-domain containing protein OS=Brucella melitensis OX=29459 GN=BK187_15905 PE=4 SV=1	BK187_15905	60.741	4.8	8	2	2	1	0	0	2	3	2	1	1	1	1	2	1	1	1	1	1	2	1	0	0	9726.3	38873	29921	31125	By MS/MS	By matching	By matching	By MS/MS	By MS/MS	By MS/MS			0.355	1.418	1.092	1.135	3.423
A0A1Z1ZRU6	ABC transporter permease OS=Brucella melitensis OX=29459 GN=BK187_15775 PE=4 SV=1	BK187_15775	43.159	50.4	129	15	15	17	21	15	22	28	26	11	12	12	14	15	14	11	12	12	14	15	14	3429700	3163200	3420000	9079100	9245000	10463000	By MS/MS	By MS/MS	By MS/MS	By MS/MS	By MS/MS	By MS/MS	0.53	0.489	0.529	1.404	1.43	1.618	2.876	3.7216e-05
A0A1Z1ZRV1	FAH family protein OS=Brucella melitensis OX=29459 GN=BK187_15720 PE=4 SV=1	BK187_15720	35.22	26.1	17	6	6	2	4	4	2	3	2	5	5	5	4	5	3	5	5	5	4	5	3	89906	79272	95742	44956	39047	50489	By MS/MS	By MS/MS	By MS/MS	By MS/MS	By MS/MS	By MS/MS	1.351	1.191	1.438	0.675	0.587	0.758	0.508	0.00180455
A0A1Z1ZRV2	Gamma-glutamyl-gamma-aminobutyrate hydrolase OS=Brucella melitensis OX=29459 GN=BK187_15920 PE=4 SV=1	BK187_15920	28.035	23.3	12	4	4	0	1	0	3	4	4	1	1	1	3	4	4	1	1	1	3	4	4	0	0	0	175210	221650	232770	By matching	By MS/MS	By matching	By MS/MS	By MS/MS	By MS/MS				0.835	1.056	1.109
A0A1Z1ZRW3	3-oxoacyl-ACP reductase OS=Brucella melitensis OX=29459 GN=fabG PE=4 SV=1	fabG	26.391	55.6	38	10	10	7	8	5	7	6	5	8	7	8	8	6	6	8	7	8	8	6	6	648470	531880	600890	574040	496330	459460	By MS/MS	By MS/MS	By MS/MS	By MS/MS	By MS/MS	By MS/MS	1.175	0.964	1.089	1.04	0.899	0.833	0.859	0.152744
A0A1Z1ZRW5	Extradiol dioxygenase OS=Brucella melitensis OX=29459 GN=BK187_16020 PE=4 SV=1	BK187_16020	13.987	20.3	23	2	2	5	3	3	3	4	5	2	2	2	2	2	2	2	2	2	2	2	2	1170200	831430	1029300	1109300	987070	1026400	By MS/MS	By MS/MS	By MS/MS	By MS/MS	By MS/MS	By MS/MS	1.141	0.811	1.004	1.082	0.962	1.001	1.03	0.73522
A0A1Z1ZRY2	Aldehyde dehydrogenase OS=Brucella melitensis OX=29459 GN=BK187_16090 PE=3 SV=1	BK187_16090	52.286	15.8	21	6	6	2	4	3	3	5	4	5	4	5	3	6	4	5	4	5	3	6	4	91424	69348	91983	62444	59909	66503	By MS/MS	By MS/MS	By MS/MS	By MS/MS	By MS/MS	By MS/MS	1.242	0.942	1.25	0.848	0.814	0.904	0.747	0.0444
A0A1Z1ZRY8	Undecaprenyl-diphosphatase OS=Brucella melitensis OX=29459 GN=uppP PE=3 SV=1	uppP	26.814	6.5	6	1	1	1	1	1	1	1	1	1	1	1	1	1	1	1	1	1	1	1	1	0	0	0	0	0	18160	By MS/MS	By MS/MS	By MS/MS	By MS/MS	By MS/MS	By MS/MS
A0A1Z1ZRZ8	Peptide deformylase OS=Brucella melitensis OX=29459 GN=def PE=3 SV=1	def	19.66	36	35	6	6	5	6	7	6	6	5	4	5	4	5	6	4	4	5	4	5	6	4	517530	385200	508030	450240	379610	400990	By MS/MS	By MS/MS	By MS/MS	By MS/MS	By MS/MS	By MS/MS	1.175	0.875	1.154	1.023	0.862	0.911	0.873	0.29484
A0A1Z1ZRZ9	ABC transporter substrate-binding protein OS=Brucella melitensis OX=29459 GN=BK187_16080 PE=4 SV=1	BK187_16080	53.658	35.8	109	17	17	15	29	15	16	18	16	16	17	16	15	17	16	16	17	16	15	17	16	1860100	1669100	1975900	1120300	1222000	1479700	By MS/MS	By MS/MS	By MS/MS	By MS/MS	By MS/MS	By MS/MS	1.197	1.074	1.271	0.721	0.786	0.952	0.694	0.0182007
A0A1Z1ZS02	4-hydroxy-tetrahydrodipicolinate reductase OS=Brucella melitensis OX=29459 GN=dapB PE=3 SV=1	dapB	28.738	42.3	58	9	9	9	11	10	8	11	9	8	7	6	6	7	5	8	7	6	6	7	5	515330	389260	475120	470770	385190	406960	By MS/MS	By MS/MS	By MS/MS	By MS/MS	By MS/MS	By MS/MS	1.17	0.884	1.079	1.069	0.875	0.924	0.915	0.45268
A0A1Z1ZS03	Coenzyme A biosynthesis bifunctional protein CoaBC OS=Brucella melitensis OX=29459 GN=BK187_16335 PE=3 SV=1	BK187_16335	43.007	48	71	14	13	14	13	14	7	11	12	11	14	12	10	13	10	10	13	11	10	12	10	1150100	1057600	1237500	697260	735170	763010	By MS/MS	By MS/MS	By MS/MS	By MS/MS	By MS/MS	By MS/MS	1.223	1.125	1.316	0.742	0.782	0.812	0.638	0.00101681
A0A1Z1ZS10	ABC transporter ATP-binding protein OS=Brucella melitensis OX=29459 GN=BK187_16270 PE=4 SV=1	BK187_16270	67.548	21.3	38	9	9	5	6	7	6	8	6	7	9	7	5	9	7	7	9	7	5	9	7	277170	213750	285860	346120	273400	304000	By MS/MS	By MS/MS	By MS/MS	By MS/MS	By MS/MS	By MS/MS	0.978	0.754	1.009	1.221	0.965	1.073	1.189	0.198244
A0A1Z1ZS16	Cardiolipin synthase OS=Brucella melitensis OX=29459 GN=BK187_16320 PE=3 SV=1	BK187_16320	53.625	18.9	21	6	6	3	4	3	3	4	4	4	5	4	3	4	4	4	5	4	3	4	4	156190	128970	167800	202470	163590	170130	By MS/MS	By MS/MS	By MS/MS	By MS/MS	By MS/MS	By MS/MS	0.947	0.782	1.018	1.228	0.992	1.032	1.184	0.171358
A0A1Z1ZS20	Probable protein kinase UbiB OS=Brucella melitensis OX=29459 GN=BK187_16340 PE=3 SV=1	BK187_16340	59.087	35.5	87	15	15	15	15	12	14	15	16	10	11	10	12	10	13	10	11	10	12	10	13	863190	929370	925470	682540	750650	752800	By MS/MS	By MS/MS	By MS/MS	By MS/MS	By MS/MS	By MS/MS	1.056	1.137	1.132	0.835	0.918	0.921	0.804	0.0055167
A0A1Z1ZS32	5,6-dimethylbenzimidazole synthase OS=Brucella melitensis OX=29459 GN=BK187_16295 PE=4 SV=1	BK187_16295	23.444	38.2	26	7	7	5	7	5	3	2	4	5	6	6	3	2	3	5	6	6	3	2	3	208900	232090	258920	144240	154770	156030	By MS/MS	By MS/MS	By MS/MS	By MS/MS	By MS/MS	By MS/MS	1.085	1.206	1.345	0.749	0.804	0.811	0.65	0.0030847
A0A1Z1ZS45	Protein SlyX homolog OS=Brucella melitensis OX=29459 GN=slyX PE=3 SV=1	slyX	7.8728	50	10	2	2	1	2	1	2	1	3	2	2	2	1	2	2	2	2	2	1	2	2	73414	300390	86350	0	185810	315290	By MS/MS	By MS/MS	By MS/MS	By MS/MS	By MS/MS	By MS/MS	0.382	1.562	0.449		0.966	1.64	1.634	0.35108
A0A1Z1ZS54	GntR family transcriptional regulator OS=Brucella melitensis OX=29459 GN=BK187_15730 PE=4 SV=1	BK187_15730	26.006	32.8	11	5	4	1	3	2	1	2	2	1	4	3	2	3	2	1	3	2	1	2	1	0	164190	87966	0	0	0	By MS/MS	By MS/MS	By MS/MS	By MS/MS	By MS/MS	By MS/MS		1.302	0.698
A0A1Z1ZS69	Zinc import ATP-binding protein ZnuC OS=Brucella melitensis OX=29459 GN=znuC PE=3 SV=1	znuC	32.302	23.8	17	5	5	2	2	2	3	5	3	3	3	3	4	5	3	3	3	3	4	5	3	127900	111510	129470	155360	150020	175460	By MS/MS	By MS/MS	By MS/MS	By MS/MS	By MS/MS	By MS/MS	0.903	0.787	0.914	1.097	1.059	1.239	1.304	0.0171573
A0A1Z1ZS70	Pilus assembly protein PilZ OS=Brucella melitensis OX=29459 GN=BK187_16680 PE=4 SV=1	BK187_16680	13.204	30.6	17	3	3	3	2	2	3	4	3	2	1	1	3	2	2	2	1	1	3	2	2	194180	172610	191010	136080	151010	170200	By MS/MS	By MS/MS	By MS/MS	By MS/MS	By MS/MS	By MS/MS	1.148	1.02	1.129	0.804	0.893	1.006	0.82	0.053919
A0A1Z1ZS81	Glutamate-1-semialdehyde 2,1-aminomutase OS=Brucella melitensis OX=29459 GN=BK187_16425 PE=3 SV=1	BK187_16425	43.973	29.2	23	8	8	3	3	3	6	5	3	5	4	5	8	8	7	5	4	5	8	8	7	63023	84905	61477	73389	126960	102600	By MS/MS	By MS/MS	By MS/MS	By MS/MS	By MS/MS	By MS/MS	0.738	0.994	0.72	0.859	1.487	1.202	1.447	0.135122
A0A1Z1ZSC6	ABC transporter ATP-binding protein OS=Brucella melitensis OX=29459 GN=BK187_11255 PE=4 SV=1	BK187_11255	27.885	26	24	6	6	6	4	3	4	4	3	5	6	5	5	6	4	5	6	5	5	6	4	302110	216840	311500	343890	323970	305850	By MS/MS	By MS/MS	By MS/MS	By MS/MS	By MS/MS	By MS/MS	1.005	0.721	1.036	1.144	1.077	1.017	1.172	0.23086
A0A1Z1ZSC8	Glutamate synthase OS=Brucella melitensis OX=29459 GN=gltD PE=4 SV=1	gltD	52.971	51.4	81	16	16	15	16	17	8	15	10	14	16	14	10	14	14	14	16	14	10	14	14	698970	687390	847290	465950	426390	379600	By MS/MS	By MS/MS	By MS/MS	By MS/MS	By MS/MS	By MS/MS	1.196	1.177	1.45	0.797	0.73	0.65	0.569	0.0032603
A0A1Z1ZSE1	NAD(P)-dependent oxidoreductase OS=Brucella melitensis OX=29459 GN=BK187_16250 PE=4 SV=1	BK187_16250	31.931	32.9	22	7	7	2	6	4	1	5	4	4	6	5	2	6	5	4	6	5	2	6	5	294640	234810	296700	261950	289160	244170	By MS/MS	By MS/MS	By MS/MS	By MS/MS	By MS/MS	By MS/MS	1.09	0.869	1.098	0.969	1.07	0.904	0.963	0.72268
A0A1Z1ZSE4	UTP--glucose-1-phosphate uridylyltransferase OS=Brucella melitensis OX=29459 GN=BK187_11485 PE=3 SV=1	BK187_11485	32.435	50.7	66	11	11	9	15	11	8	13	10	11	11	10	10	11	11	11	11	10	10	11	11	1914400	1628700	2072700	1264700	1136300	1251000	By MS/MS	By MS/MS	By MS/MS	By MS/MS	By MS/MS	By MS/MS	1.239	1.054	1.342	0.819	0.736	0.81	0.651	0.0056571
A0A1Z1ZSF0	ATP phosphoribosyltransferase regulatory subunit OS=Brucella melitensis OX=29459 GN=hisZ PE=3 SV=1	hisZ	40.658	40.4	41	12	12	5	7	5	8	9	7	5	9	7	9	11	9	5	9	7	9	11	9	181850	307160	238950	264460	333630	296930	By MS/MS	By MS/MS	By MS/MS	By MS/MS	By MS/MS	By MS/MS	0.672	1.136	0.883	0.978	1.233	1.098	1.23	0.24598
A0A1Z1ZSF1	Chloride channel protein OS=Brucella melitensis OX=29459 GN=BK187_12820 PE=4 SV=1	BK187_12820	47.468	1.8	3	1	1	0	0	0	1	1	1	1	0	0	1	1	1	1	0	0	1	1	1	0	0	0	0	0	7001.5	By matching			By MS/MS	By MS/MS	By MS/MS
A0A1Z1ZSG2	Ribonucleoside-diphosphate reductase subunit beta OS=Brucella melitensis OX=29459 GN=BK187_12670 PE=3 SV=1	BK187_12670	37.676	57.4	107	19	19	12	13	13	19	28	22	13	14	13	14	19	14	13	14	13	14	19	14	644000	592350	633770	3324900	2819700	3096500	By MS/MS	By MS/MS	By MS/MS	By MS/MS	By MS/MS	By MS/MS	0.348	0.32	0.342	1.795	1.523	1.672	4.941	3.9065e-06
A0A1Z1ZSG4	HAD family hydrolase OS=Brucella melitensis OX=29459 GN=BK187_12105 PE=4 SV=1	BK187_12105	30.741	24.1	20	5	5	3	3	3	4	4	3	5	5	5	5	5	4	5	5	5	5	5	4	101050	91138	142340	190780	177650	218170	By MS/MS	By MS/MS	By MS/MS	By MS/MS	By MS/MS	By MS/MS	0.658	0.594	0.927	1.243	1.157	1.421	1.754	0.0173804
A0A1Z1ZSH3	Site-determining protein OS=Brucella melitensis OX=29459 GN=BK187_12685 PE=3 SV=1	BK187_12685	29.383	49.8	77	12	12	11	13	14	13	12	14	10	11	11	11	11	10	10	11	11	11	11	10	652500	535100	679960	1955600	1781500	1636700	By MS/MS	By MS/MS	By MS/MS	By MS/MS	By MS/MS	By MS/MS	0.541	0.443	0.563	1.62	1.476	1.356	2.878	0.00030019
A0A1Z1ZSH9	ATP-dependent DNA helicase RecG OS=Brucella melitensis OX=29459 GN=recG PE=3 SV=1	recG	77.053	22.1	52	13	13	5	11	8	8	10	10	8	11	10	10	12	11	8	11	10	10	12	11	336620	343340	312360	354150	301810	348590	By MS/MS	By MS/MS	By MS/MS	By MS/MS	By MS/MS	By MS/MS	1.011	1.032	0.939	1.064	0.907	1.047	1.012	0.86852
A0A1Z1ZSJ0	Uncharacterized protein OS=Brucella melitensis OX=29459 GN=BK187_14090 PE=4 SV=1	BK187_14090	7.2639	72.3	28	4	4	5	5	2	4	6	6	3	3	2	2	4	3	3	3	2	2	4	3	193070	200370	163460	335650	330950	346600	By MS/MS	By MS/MS	By MS/MS	By MS/MS	By MS/MS	By MS/MS	0.738	0.766	0.625	1.283	1.265	1.325	1.819	0.00071636
A0A1Z1ZSJ5	Ribulokinase OS=Brucella melitensis OX=29459 GN=BK187_12440 PE=4 SV=1	BK187_12440	56.314	13.1	17	5	5	2	4	3	4	3	1	5	4	5	4	4	3	5	4	5	4	4	3	148250	150140	115560	222220	338140	122370	By MS/MS	By MS/MS	By MS/MS	By MS/MS	By MS/MS	By MS/MS	0.811	0.821	0.632	1.216	1.85	0.669	1.65	0.2389
A0A1Z1ZSJ6	Uncharacterized protein OS=Brucella melitensis OX=29459 GN=BK187_14080 PE=4 SV=1	BK187_14080	11.162	65.3	23	8	8	4	5	2	3	5	4	7	8	7	5	7	7	7	8	7	5	7	7	257690	189300	244620	406000	361650	287260	By MS/MS	By MS/MS	By MS/MS	By MS/MS	By MS/MS	By MS/MS	0.885	0.65	0.84	1.395	1.242	0.987	1.526	0.039077
A0A1Z1ZSK9	Glycine cleavage system H protein OS=Brucella melitensis OX=29459 GN=gcvH PE=3 SV=1	gcvH	12.918	14.8	11	2	2	2	1	1	4	1	2	2	2	1	1	1	1	2	2	1	1	1	1	5416700	4751100	0	0	0	0	By MS/MS	By MS/MS	By MS/MS	By MS/MS	By MS/MS	By MS/MS	1.065	0.935
A0A1Z1ZSL5	N-acetylglucosamine-6-phosphate deacetylase OS=Brucella melitensis OX=29459 GN=BK187_15565 PE=3 SV=1	BK187_15565	41.331	53	87	14	14	13	18	15	12	12	17	11	12	11	9	10	12	11	12	11	9	10	12	560280	980340	683180	433960	708450	595570	By MS/MS	By MS/MS	By MS/MS	By MS/MS	By MS/MS	By MS/MS	0.849	1.485	1.035	0.657	1.073	0.902	0.781	0.33288
A0A1Z1ZSL7	AsnC family transcriptional regulator OS=Brucella melitensis OX=29459 GN=BK187_15510 PE=4 SV=1	BK187_15510	15.906	34.5	27	4	4	4	4	5	4	5	5	4	4	4	4	4	4	4	4	4	4	4	4	785330	435680	638980	818970	564870	724210	By MS/MS	By MS/MS	By MS/MS	By MS/MS	By MS/MS	By MS/MS	1.187	0.659	0.966	1.238	0.854	1.095	1.133	0.5243
A0A1Z1ZSL9	DUF2384 domain-containing protein species=Brucella suis taxid=29461 gene=CS875_11830(predicted) OS=Brucella melitensis OX=29459 GN=BK187_12450 PE=4 SV=1	BK187_12450	19.351	22.9	14	4	4	1	1	1	4	4	3	2	2	2	4	4	3	2	2	2	4	4	3	150320	178880	138030	136480	169420	128490	By MS/MS	By MS/MS	By MS/MS	By MS/MS	By MS/MS	By MS/MS	1	1.19	0.919	0.908	1.127	0.855	0.93	0.5472
A0A1Z1ZSN4	RrF2 family transcriptional regulator species=Brucella sp. 10RB9215 taxid=1149953 gene=BR10RB9215_C20889(predicted) OS=Brucella melitensis OX=29459 GN=BK187_16650 PE=4 SV=1	BK187_16650	15.421	46.2	25	4	4	4	5	5	2	4	5	4	4	4	2	3	4	4	4	4	2	3	4	127420	144180	161200	153390	113950	127000	By MS/MS	By MS/MS	By MS/MS	By MS/MS	By MS/MS	By MS/MS	0.924	1.046	1.169	1.113	0.827	0.921	0.911	0.43404
A0A1Z1ZSN7	Xylose import ATP-binding protein XylG OS=Brucella melitensis OX=29459 GN=xylG PE=3 SV=1	xylG	55.89	11.7	11	4	4	1	2	2	2	2	2	2	3	3	3	3	3	2	3	3	3	3	3	21314	24963	30676	40792	39239	36634	By MS/MS	By MS/MS	By MS/MS	By MS/MS	By MS/MS	By MS/MS	0.66	0.774	0.951	1.264	1.216	1.135	1.516	0.0181019
A0A1Z1ZSP1	Spermidine/putrescine ABC transporter ATP-binding protein OS=Brucella melitensis OX=29459 GN=BK187_16430 PE=3 SV=1	BK187_16430	39.142	3.6	4	1	1	0	1	0	1	1	1	0	1	0	1	1	1	0	1	0	1	1	1	0	0	0	0	0	8163.4		By MS/MS		By MS/MS	By MS/MS	By MS/MS
A0A1Z1ZSP5	DNA alkylation response protein OS=Brucella melitensis OX=29459 GN=BK187_13975 PE=3 SV=1	BK187_13975	59.221	45	85	18	18	11	19	13	12	16	14	13	16	15	12	17	15	13	16	15	12	17	15	1005000	934760	925220	1191600	1027600	1043200	By MS/MS	By MS/MS	By MS/MS	By MS/MS	By MS/MS	By MS/MS	0.984	0.915	0.906	1.167	1.006	1.022	1.139	0.075101
A0A1Z1ZSS2	Thymidylate synthase species=Brucella neotomae taxid=29460 gene=yigZ(predicted) OS=Brucella melitensis OX=29459 GN=BK187_15365 PE=4 SV=1	BK187_15365	21.139	20.5	8	2	2	1	1	1	2	2	1	2	2	2	2	2	2	2	2	2	2	2	2	50172	46510	55361	62659	30591	50386	By MS/MS	By MS/MS	By MS/MS	By MS/MS	By MS/MS	By MS/MS	1.018	0.944	1.123	1.271	0.621	1.022	0.945	0.67908
A0A1Z1ZST2	Alpha-hydroxy-acid oxidizing enzyme OS=Brucella melitensis OX=29459 GN=lldD PE=3 SV=1	lldD	41.992	18.4	13	7	7	1	2	0	4	4	2	2	4	0	5	6	5	2	4	0	5	6	5	101800	32482	0	77351	40815	45389	By MS/MS	By MS/MS		By MS/MS	By MS/MS	By MS/MS	1.709	0.545		1.299	0.685	0.762	0.812	0.862
A0A1Z1ZSX6	AraC family transcriptional regulator OS=Brucella melitensis OX=29459 GN=BK187_13715 PE=4 SV=1	BK187_13715	44.888	4.9	0	1	1	0	0	0	0	0	0	0	0	1	1	1	1	0	0	1	1	1	1	0	0	0	0	0	0			By MS/MS	By MS/MS	By MS/MS	By MS/MS
A0A1Z1ZT02	Protein of uncharacterized function (DUF3775) species=Brucella neotomae taxid=29460 gene=NCTC10084_02206(predicted) OS=Brucella melitensis OX=29459 GN=BK187_14315 PE=4 SV=1	BK187_14315	14.854	63.4	29	7	7	5	8	5	3	5	3	5	7	6	5	6	5	5	7	6	5	6	5	1531800	1234200	1176700	944970	737370	869670	By MS/MS	By MS/MS	By MS/MS	By MS/MS	By MS/MS	By MS/MS	1.415	1.14	1.087	0.873	0.681	0.803	0.647	0.0164811
A0A1Z1ZT10	Acyl-CoA dehydrogenase OS=Brucella melitensis OX=29459 GN=BK187_14970 PE=3 SV=1	BK187_14970	42.501	46.4	57	16	16	8	11	8	7	11	12	15	15	15	13	15	15	15	15	15	13	15	15	1932700	2027000	2165800	2141500	2170400	2150700	By MS/MS	By MS/MS	By MS/MS	By MS/MS	By MS/MS	By MS/MS	0.921	0.966	1.032	1.021	1.035	1.025	1.055	0.2393
A0A1Z1ZT35	Thiamine pyrophosphate-binding protein OS=Brucella melitensis OX=29459 GN=BK187_15735 PE=3 SV=1	BK187_15735	60.745	56.3	106	22	22	15	23	14	16	22	16	17	22	16	18	21	17	17	22	16	18	21	17	1237800	1365200	1303300	998470	934410	943340	By MS/MS	By MS/MS	By MS/MS	By MS/MS	By MS/MS	By MS/MS	1.095	1.208	1.153	0.883	0.827	0.835	0.736	0.00094151
A0A223QU51	Ribonucleoside-diphosphate reductase OS=Brucella melitensis OX=29459 GN=BK187_12665 PE=3 SV=1	BK187_12665	83.236	45	106	25	25	10	8	11	19	30	28	12	13	12	19	24	24	12	13	12	19	24	24	321470	263850	326070	1719300	1573600	1627300	By MS/MS	By MS/MS	By MS/MS	By MS/MS	By MS/MS	By MS/MS	0.331	0.271	0.335	1.769	1.619	1.674	5.402	2.0551e-05
A0A234ZHI5	Hypothetical membrane spanning protein species=Brucella melitensis biotype 1 (strain 16M / ATCC 23456 / NCTC 10094) taxid=224914 gene=BMEI1165(predicted) OS=Brucella melitensis OX=29459 GN=BK187_04200 PE=4 SV=1	BK187_04200	14.571	10.9	6	1	1	1	1	1	1	1	1	1	1	1	1	1	1	1	1	1	1	1	1	0	0	0	0	0	427710	By MS/MS	By MS/MS	By MS/MS	By MS/MS	By MS/MS	By MS/MS
A0A234ZHQ2	Citrate synthase OS=Brucella melitensis OX=29459 GN=BK187_06040 PE=3 SV=1	BK187_06040	48.242	39.1	87	13	13	15	15	13	14	16	14	12	13	12	12	13	12	12	13	12	12	13	12	3923700	3118400	3973300	4141400	3522800	3513200	By MS/MS	By MS/MS	By MS/MS	By MS/MS	By MS/MS	By MS/MS	1.061	0.843	1.074	1.12	0.952	0.95	1.015	0.86258
A0A234ZIL2	Cytoplasmic protein OS=Brucella melitensis OX=29459 GN=BK187_14905 PE=4 SV=1	BK187_14905	15.404	40.4	55	6	6	8	13	8	7	10	9	5	6	5	4	5	5	5	6	5	4	5	5	5313300	5692100	5055000	2897400	3407600	3486500	By MS/MS	By MS/MS	By MS/MS	By MS/MS	By MS/MS	By MS/MS	1.233	1.321	1.173	0.672	0.791	0.809	0.61	0.00184366
A0A234ZQE5	Uncharacterized protein OS=Brucella melitensis OX=29459 GN=BK187_04455 PE=4 SV=1	BK187_04455	7.1124	14.1	4	1	1	0	1	0	1	1	1	0	1	1	1	1	1	0	1	1	1	1	1	0	0	0	0	0	55654		By MS/MS	By matching	By MS/MS	By MS/MS	By MS/MS
A0A234ZQK0	Peptide chain release factor 2 OS=Brucella melitensis OX=29459 GN=prfB PE=3 SV=1	prfB	38.719	37.2	53	9	9	7	10	7	7	10	12	6	8	7	6	7	8	6	8	7	6	7	8	298840	274190	313160	359710	333120	346970	By MS/MS	By MS/MS	By MS/MS	By MS/MS	By MS/MS	By MS/MS	0.931	0.854	0.976	1.121	1.038	1.081	1.173	0.023158
A0A234ZRK1	BA14K family protein OS=Brucella melitensis OX=29459 GN=BK187_00975 PE=4 SV=1	BK187_00975	15.661	10.1	4	1	1	0	2	0	1	1	0	0	1	0	1	1	0	0	1	0	1	1	0	0	0	0	0	123510	0		By MS/MS		By MS/MS	By MS/MS
A0A234ZS54	Nicotinate-nucleotide--dimethylbenzimidazole phosphoribosyltransferase OS=Brucella melitensis OX=29459 GN=cobT PE=3 SV=1	cobT	35.126	39.8	60	9	9	9	13	8	10	9	11	7	9	8	8	9	7	7	9	8	8	9	7	412680	350320	421130	495150	418850	453570	By MS/MS	By MS/MS	By MS/MS	By MS/MS	By MS/MS	By MS/MS	0.97	0.824	0.99	1.164	0.985	1.067	1.155	0.126681
A0A234ZUE2	Fructose reductase OS=Brucella melitensis OX=29459 GN=BK187_10430 PE=4 SV=1	BK187_10430	34.949	24.3	41	5	5	8	8	6	6	6	7	5	5	5	5	5	5	5	5	5	5	5	5	192820	157350	197980	174290	183740	166000	By MS/MS	By MS/MS	By MS/MS	By MS/MS	By MS/MS	By MS/MS	1.079	0.881	1.108	0.975	1.028	0.929	0.956	0.62664
A0A234ZUG4	Probable potassium transport system protein kup OS=Brucella melitensis OX=29459 GN=trkD PE=3 SV=1	trkD	70.47	17.2	28	8	8	2	4	5	6	5	6	5	8	6	8	7	8	5	8	6	8	7	8	126980	150890	174770	232710	200700	211090	By MS/MS	By MS/MS	By MS/MS	By MS/MS	By MS/MS	By MS/MS	0.694	0.825	0.956	1.273	1.098	1.154	1.424	0.024378
A0A234ZUP1	Cold-shock protein OS=Brucella melitensis OX=29459 GN=BK187_07815 PE=4 SV=1	BK187_07815	7.5244	14.1	9	2	2	0	0	0	3	3	3	0	1	0	2	2	2	0	1	0	2	2	2	0	0	0	71672	77237	62068		By matching		By MS/MS	By MS/MS	By MS/MS				1.019	1.098	0.883
A0A235A4N2	Sigma-54-dependent Fis family transcriptional regulator OS=Brucella melitensis OX=29459 GN=BK187_11540 PE=4 SV=1	BK187_11540	53.966	39.1	32	12	1	1	2	0	8	12	9	2	7	0	8	11	8	0	1	0	0	1	1	0	51259	0	95230	100260	95900	By MS/MS	By MS/MS		By MS/MS	By MS/MS	By MS/MS		0.598		1.112	1.17	1.12	1.896
A0A235A4X8	Aldehyde dehydrogenase family protein OS=Brucella melitensis OX=29459 GN=BK187_14320 PE=3 SV=1	BK187_14320	51.636	34.9	61	13	12	9	10	7	9	13	13	10	11	11	11	13	12	10	11	11	11	12	11	2836400	2870500	2939400	3164400	3001300	3378600	By MS/MS	By MS/MS	By MS/MS	By MS/MS	By MS/MS	By MS/MS	0.936	0.947	0.97	1.044	0.99	1.114	1.103	0.052637
A0A235A5W6	DNA topoisomerase 1 OS=Brucella melitensis OX=29459 GN=topA PE=3 SV=1	topA	95.953	34.1	113	23	23	18	21	21	15	20	18	16	21	17	18	20	18	16	21	17	18	20	18	2031200	1546400	1887200	2044300	1702400	1920100	By MS/MS	By MS/MS	By MS/MS	By MS/MS	By MS/MS	By MS/MS	1.095	0.834	1.017	1.102	0.918	1.035	1.037	0.70254
A0A235A9P3	Uncharacterized protein OS=Brucella melitensis OX=29459 GN=BK187_13610 PE=4 SV=1	BK187_13610	6.876	28.8	3	2	2	0	3	0	0	0	0	2	2	2	1	1	2	2	2	2	1	1	2	305390	779840	240470	0	0	294090	By matching	By MS/MS	By matching	By matching	By matching	By matching	0.754	1.926	0.594			0.726	0.665
C0RE04	ABC cobalt transporter, periplasmic binding protein CbiN OS=Brucella melitensis biotype 2 (strain ATCC 23457) OX=546272 GN=BMEA_A1411 PE=4 SV=1	BMEA_A1411	28.06	40.5	20	6	6	3	5	3	3	3	3	5	6	6	4	6	5	5	6	6	4	6	5	993890	1161900	1002100	699170	961210	621350	By MS/MS	By MS/MS	By MS/MS	By MS/MS	By MS/MS	By MS/MS	1.096	1.282	1.105	0.771	1.06	0.685	0.722	0.072041
C0RE18	Transcriptional regulator GntR family protein OS=Brucella melitensis biotype 2 (strain ATCC 23457) OX=546272 GN=BMEA_A1425 PE=4 SV=1	BMEA_A1425	44.714	46.8	51	14	14	4	11	7	11	9	9	9	13	11	10	12	10	9	13	11	10	12	10	1907900	2394700	1623000	2225900	2614900	2864900	By MS/MS	By MS/MS	By MS/MS	By MS/MS	By MS/MS	By MS/MS	0.84	1.054	0.714	0.98	1.151	1.261	1.301	0.11552
C0RE27	Exodeoxyribonuclease V species=Brucella abortus bv. 5 str. B3196 taxid=520453 gene=BAYG_01635(predicted) OS=Brucella melitensis biotype 2 (strain ATCC 23457) OX=546272 GN=BMEA_A1434 PE=4 SV=1	BMEA_A1434	43.627	25.8	35	8	8	5	7	5	5	7	6	6	7	6	7	6	6	6	7	6	7	6	6	310790	284670	314530	401530	332820	376070	By MS/MS	By MS/MS	By MS/MS	By MS/MS	By MS/MS	By MS/MS	0.923	0.845	0.934	1.192	0.988	1.117	1.22	0.036059
C0RE33	Periplasmic serine endoprotease DegP-like OS=Brucella melitensis biotype 2 (strain ATCC 23457) OX=546272 GN=degP PE=3 SV=1	degP	55.236	32.8	51	15	15	8	9	9	7	11	7	15	15	15	13	14	14	15	15	15	13	14	14	1815600	1203500	1543000	1156600	1000500	962700	By MS/MS	By MS/MS	By MS/MS	By MS/MS	By MS/MS	By MS/MS	1.418	0.94	1.205	0.903	0.781	0.752	0.684	0.0488
C0RE39	Cytoplasmic protein species=Brucella sp. BO2 taxid=693750 gene=BIBO2_3018(predicted) OS=Brucella melitensis biotype 2 (strain ATCC 23457) OX=546272 GN=BMEA_A1447 PE=4 SV=1	BMEA_A1447	11.497	75.7	290	17	3	60	53	48	36	38	55	15	14	14	13	15	15	2	1	2	2	3	2	24981000	16103000	22331000	21466000	16882000	18209000	By MS/MS	By MS/MS	By MS/MS	By MS/MS	By MS/MS	By MS/MS	1.249	0.805	1.117	1.074	0.844	0.911	0.892	0.5313
C0RE42	Transcriptional regulator, TetR family protein OS=Brucella melitensis biotype 2 (strain ATCC 23457) OX=546272 GN=BMEA_A1451 PE=4 SV=1	BMEA_A1451	22.765	24	1	3	1	0	1	0	0	0	0	1	2	1	1	2	1	0	1	0	0	0	0	0	5318.5	0	0	0	0	By matching	By MS/MS	By matching	By matching	By matching	By matching		1
C0RE59	DNA ligase OS=Brucella melitensis biotype 2 (strain ATCC 23457) OX=546272 GN=ligA PE=3 SV=1	ligA	78.622	39.9	113	24	24	17	20	19	17	22	18	19	21	18	18	21	17	19	21	18	18	21	17	742260	860790	827230	992250	1020700	1004200	By MS/MS	By MS/MS	By MS/MS	By MS/MS	By MS/MS	By MS/MS	0.818	0.948	0.911	1.093	1.124	1.106	1.241	0.0082378
C0RE60	DNA repair protein RecN OS=Brucella melitensis biotype 2 (strain ATCC 23457) OX=546272 GN=recN PE=3 SV=1	recN	60.618	37.7	90	19	19	12	10	9	19	22	18	15	14	12	18	18	17	15	14	12	18	18	17	513150	309800	443220	910720	720300	806270	By MS/MS	By MS/MS	By MS/MS	By MS/MS	By MS/MS	By MS/MS	0.831	0.502	0.718	1.475	1.167	1.306	1.925	0.0149794
C0RE66	Cell division protein FtsQ OS=Brucella melitensis biotype 2 (strain ATCC 23457) OX=546272 GN=ftsQ PE=3 SV=1	ftsQ	31.747	25.3	14	6	5	2	2	1	4	3	2	5	3	4	6	4	3	4	3	4	5	4	3	46555	24986	38721	107730	71230	55085	By MS/MS	By MS/MS	By MS/MS	By MS/MS	By MS/MS	By MS/MS	0.811	0.435	0.675	1.877	1.241	0.96	2.123	0.049999
C0RE94	ABC transporter ATP-binding protein species=Brucella abortus str. 2308 A taxid=641140 gene=BAAA_2000387(predicted) OS=Brucella melitensis biotype 2 (strain ATCC 23457) OX=546272 GN=BMEA_A1506 PE=4 SV=1	BMEA_A1506	60.864	31.3	74	13	13	11	15	12	9	12	15	13	13	11	13	13	13	13	13	11	13	13	13	989730	796430	976330	1136800	963720	950100	By MS/MS	By MS/MS	By MS/MS	By MS/MS	By MS/MS	By MS/MS	1.022	0.822	1.008	1.173	0.995	0.981	1.104	0.33032
C0REA5	Penicillin acylase OS=Brucella melitensis biotype 2 (strain ATCC 23457) OX=546272 GN=BMEA_A1518 PE=4 SV=1	BMEA_A1518	40.337	58.9	60	16	16	9	12	6	7	19	7	11	16	13	12	14	13	11	16	13	12	14	13	8327800	7856000	7831300	7711000	7617200	9201800	By MS/MS	By MS/MS	By MS/MS	By MS/MS	By MS/MS	By MS/MS	1.029	0.971	0.968	0.953	0.941	1.137	1.021	0.79758
C0REB7	RNA polymerase sigma factor RpoD OS=Brucella melitensis biotype 2 (strain ATCC 23457) OX=546272 GN=rpoD PE=3 SV=1	rpoD	76.517	36.2	140	21	21	20	36	20	19	21	24	16	19	17	15	16	17	16	19	17	15	16	17	5392500	4592900	4964300	4209700	3546600	3457900	By MS/MS	By MS/MS	By MS/MS	By MS/MS	By MS/MS	By MS/MS	1.237	1.053	1.138	0.965	0.813	0.793	0.75	0.020022
C0REC0	Na+ cotransporter OS=Brucella melitensis biotype 2 (strain ATCC 23457) OX=546272 GN=BMEA_A1534 PE=4 SV=1	BMEA_A1534	61.298	15.9	35	8	8	6	4	4	6	8	7	5	5	6	7	7	7	5	5	6	7	7	7	770080	546470	690670	1024700	838140	901000	By MS/MS	By MS/MS	By MS/MS	By MS/MS	By MS/MS	By MS/MS	0.968	0.687	0.869	1.289	1.054	1.133	1.377	0.049378
C0REE5	Extensin family protein OS=Brucella melitensis biotype 2 (strain ATCC 23457) OX=546272 GN=BMEA_A1560 PE=4 SV=1	BMEA_A1560	32.999	13.5	13	2	2	2	2	2	2	3	2	2	2	2	2	2	2	2	2	2	2	2	2	795150	663660	736770	478060	346060	476450	By MS/MS	By MS/MS	By MS/MS	By MS/MS	By MS/MS	By MS/MS	1.365	1.139	1.264	0.82	0.594	0.818	0.592	0.0111434
C0REG7	Lipoprotein species=Brucella sp. F5/99 taxid=437701 gene=BATG_02910(predicted) OS=Brucella melitensis biotype 2 (strain ATCC 23457) OX=546272 GN=BMEA_A1586 PE=4 SV=1	BMEA_A1586	19.337	52.7	34	5	5	4	5	6	5	7	7	5	5	5	5	5	5	5	5	5	5	5	5	1349500	1522400	1548400	1504300	979640	1344900	By MS/MS	By MS/MS	By MS/MS	By MS/MS	By MS/MS	By MS/MS	0.982	1.107	1.126	1.094	0.713	0.978	0.866	0.30852
C0REH6	Adenine phosphoribosyltransferase OS=Brucella melitensis biotype 2 (strain ATCC 23457) OX=546272 GN=apt PE=3 SV=1	apt	20.171	51.1	51	8	7	8	9	8	7	10	9	7	5	7	7	8	8	7	5	6	6	7	7	601580	518720	586510	514930	533650	586940	By MS/MS	By MS/MS	By MS/MS	By MS/MS	By MS/MS	By MS/MS	1.08	0.931	1.053	0.924	0.958	1.054	0.958	0.52346
C0REK5	Leucine-responsive regulatory protein OS=Brucella melitensis biotype 2 (strain ATCC 23457) OX=546272 GN=BMEA_A1626 PE=4 SV=1	BMEA_A1626	17.492	52.3	41	6	6	7	6	6	6	7	9	5	6	6	5	6	5	5	6	6	5	6	5	434950	773650	518490	615350	693750	572630	By MS/MS	By MS/MS	By MS/MS	By MS/MS	By MS/MS	By MS/MS	0.723	1.286	0.862	1.023	1.153	0.952	1.09	0.56474
C0REL1	Choline ABC transporter, periplasmic binding protein OS=Brucella melitensis biotype 2 (strain ATCC 23457) OX=546272 GN=choX PE=4 SV=1	choX	34.861	53.7	37	13	13	6	7	5	5	8	6	11	12	10	9	12	11	11	12	10	9	12	11	2251600	3502500	2147600	1730500	1459200	1427900	By MS/MS	By MS/MS	By MS/MS	By MS/MS	By MS/MS	By MS/MS	1.079	1.679	1.029	0.829	0.699	0.684	0.584	0.036781
C0REM2	tRNA-specific 2-thiouridylase MnmA OS=Brucella melitensis biotype 2 (strain ATCC 23457) OX=546272 GN=mnmA PE=3 SV=1	mnmA	43.228	27.1	22	7	7	1	2	2	4	6	7	3	5	4	5	6	7	3	5	4	5	6	7	64751	52476	49534	151100	134560	168140	By MS/MS	By MS/MS	By MS/MS	By MS/MS	By MS/MS	By MS/MS	0.626	0.507	0.479	1.461	1.301	1.626	2.722	0.00063961
C0REP1	Putrescine-binding periplasmic protein OS=Brucella melitensis biotype 2 (strain ATCC 23457) OX=546272 GN=BMEA_A1665 PE=3 SV=1	BMEA_A1665	40.919	61.3	81	18	18	14	16	12	10	14	15	14	18	13	12	13	14	14	18	13	12	13	14	2146000	4361300	2213400	1354000	2755700	2375200	By MS/MS	By MS/MS	By MS/MS	By MS/MS	By MS/MS	By MS/MS	0.847	1.721	0.873	0.534	1.087	0.937	0.743	0.4218
C0REP3	Uncharacterized protein OS=Brucella melitensis biotype 2 (strain ATCC 23457) OX=546272 GN=BMEA_A1668 PE=4 SV=1	BMEA_A1668	8.7098	48.7	0	2	2	0	0	0	0	0	0	2	2	2	2	2	2	2	2	2	2	2	2	0	0	0	0	0	0	By MS/MS	By MS/MS	By MS/MS	By MS/MS	By MS/MS	By MS/MS
C0REP5	7-alpha-hydroxysteroid dehydrogenase species=Brucella melitensis biotype 1 (strain 16M / ATCC 23456 / NCTC 10094) taxid=224914 gene=BMEI0405(predicted) OS=Brucella melitensis biotype 2 (strain ATCC 23457) OX=546272 GN=BMEA_A1671 PE=4 SV=1	BMEA_A1671	27.898	53.4	57	8	8	8	11	10	11	7	10	6	8	5	6	6	6	6	8	5	6	6	6	773640	727660	888060	637450	693830	758820	By MS/MS	By MS/MS	By MS/MS	By MS/MS	By MS/MS	By MS/MS	1.036	0.975	1.19	0.854	0.929	1.016	0.874	0.160424
C0REQ2	Glycerone kinase OS=Brucella melitensis biotype 2 (strain ATCC 23457) OX=546272 GN=BMEA_A1678 PE=4 SV=1	BMEA_A1678	73.946	18.9	33	8	8	4	5	5	6	8	5	7	8	7	6	8	8	7	8	7	6	8	8	225850	304190	190220	305260	303700	329050	By MS/MS	By MS/MS	By MS/MS	By MS/MS	By MS/MS	By MS/MS	0.817	1.101	0.688	1.105	1.099	1.191	1.303	0.112942
C0RES4	Pseudouridine synthase OS=Brucella melitensis biotype 2 (strain ATCC 23457) OX=546272 GN=BMEA_A1707 PE=3 SV=1	BMEA_A1707	38.804	18.7	22	4	4	2	4	3	4	5	4	2	3	3	3	4	3	2	3	3	3	4	3	123960	95140	104120	141510	148850	140370	By MS/MS	By MS/MS	By MS/MS	By MS/MS	By MS/MS	By MS/MS	0.986	0.757	0.829	1.126	1.185	1.117	1.333	0.021275
C0REW0	Protein TsetseEP OS=Brucella melitensis biotype 2 (strain ATCC 23457) OX=546272 GN=BMEA_A1750 PE=4 SV=1	BMEA_A1750	37.679	31.7	67	8	8	12	10	12	10	10	13	8	7	6	7	6	7	8	7	6	7	6	7	1130300	753170	1109900	1116400	771910	859670	By MS/MS	By MS/MS	By MS/MS	By MS/MS	By MS/MS	By MS/MS	1.181	0.787	1.16	1.167	0.807	0.898	0.918	0.6622
C0REW1	Protein TolR OS=Brucella melitensis biotype 2 (strain ATCC 23457) OX=546272 GN=tolR PE=3 SV=1	tolR	16.268	40	13	4	4	2	3	2	2	2	2	3	4	3	3	3	3	3	4	3	3	3	3	286560	316210	298490	185080	253020	241740	By MS/MS	By MS/MS	By MS/MS	By MS/MS	By MS/MS	By MS/MS	1.087	1.2	1.133	0.702	0.96	0.917	0.754	0.046061
C0REW8	AraC family transcriptional regulator species=Brucella melitensis taxid=29459 gene=BK187_08780(predicted) OS=Brucella melitensis biotype 2 (strain ATCC 23457) OX=546272 GN=BMEA_A1758 PE=4 SV=1	BMEA_A1758	18.796	6.5	0	1	1	0	0	0	0	0	0	1	1	0	1	1	1	1	1	0	1	1	1	0	0	0	0	0	0	By matching	By matching		By MS/MS	By MS/MS	By matching
C0REX0	Thiamine monophosphate synthase OS=Brucella melitensis biotype 2 (strain ATCC 23457) OX=546272 GN=BMEA_A1760 PE=4 SV=1	BMEA_A1760	23.242	47.5	55	8	8	8	11	9	8	7	12	7	7	7	7	8	8	7	7	7	7	8	8	1633200	1313700	1493100	1607000	1322700	1425300	By MS/MS	By MS/MS	By MS/MS	By MS/MS	By MS/MS	By MS/MS	1.114	0.896	1.019	1.096	0.902	0.972	0.981	0.83442
C0REX1	Sel1 domain protein repeat-containing protein OS=Brucella melitensis biotype 2 (strain ATCC 23457) OX=546272 GN=BMEA_A1761 PE=4 SV=1	BMEA_A1761	39.68	61.9	95	17	17	15	15	16	16	16	17	14	16	15	14	13	14	14	16	15	14	13	14	1203900	903280	1251300	956140	892250	954400	By MS/MS	By MS/MS	By MS/MS	By MS/MS	By MS/MS	By MS/MS	1.172	0.88	1.219	0.931	0.869	0.929	0.834	0.17828
C0REX3	Inositol-1-monophosphatase OS=Brucella melitensis biotype 2 (strain ATCC 23457) OX=546272 GN=BMEA_A1763 PE=3 SV=1	BMEA_A1763	28.519	61.2	64	13	12	7	23	9	7	10	8	8	11	8	5	10	10	8	11	8	5	10	9	1261900	1250800	1177600	1195600	1283500	1353800	By MS/MS	By MS/MS	By MS/MS	By MS/MS	By MS/MS	By MS/MS	1.006	0.998	0.939	0.954	1.024	1.08	1.039	0.42232
C0REX7	ABC transporter, ATP-binding/permease protein OS=Brucella melitensis biotype 2 (strain ATCC 23457) OX=546272 GN=BMEA_A1767 PE=4 SV=1	BMEA_A1767	63.667	21.5	41	8	8	6	11	8	4	5	7	6	7	7	3	6	6	6	7	7	3	6	6	123800	169940	140470	152550	125930	163790	By MS/MS	By MS/MS	By MS/MS	By MS/MS	By MS/MS	By MS/MS	0.847	1.163	0.962	1.044	0.862	1.121	1.019	0.8715
C0REZ2	Propionate--CoA ligase OS=Brucella melitensis biotype 2 (strain ATCC 23457) OX=546272 GN=BMEA_A1784 PE=4 SV=1	BMEA_A1784	70.024	17.9	16	7	7	1	0	1	4	5	5	1	2	2	5	5	5	1	2	2	5	5	5	0	19681	23981	114430	104160	64777	By MS/MS	By matching	By MS/MS	By MS/MS	By MS/MS	By MS/MS		0.301	0.367	1.75	1.593	0.99	4.324	0.0092004
C0REZ7	Quinone oxidoreductase, PIG3 family protein OS=Brucella melitensis biotype 2 (strain ATCC 23457) OX=546272 GN=BMEA_A1790 PE=4 SV=1	BMEA_A1790	35.887	44.9	54	10	10	8	15	8	6	9	8	7	10	7	6	9	6	7	10	7	6	9	6	1208700	1104900	1189500	862930	876810	946190	By MS/MS	By MS/MS	By MS/MS	By MS/MS	By MS/MS	By MS/MS	1.172	1.071	1.153	0.837	0.85	0.917	0.767	0.0025603
C0RF07	Pyruvate kinase OS=Brucella melitensis biotype 2 (strain ATCC 23457) OX=546272 GN=pyk PE=3 SV=1	pyk	51.707	50.8	133	21	21	20	22	22	21	27	21	19	18	19	18	21	18	19	18	19	18	21	18	5740000	5407700	5777900	5746900	5307200	5576600	By MS/MS	By MS/MS	By MS/MS	By MS/MS	By MS/MS	By MS/MS	1.026	0.967	1.033	1.028	0.949	0.997	0.983	0.60758
C0RF12	ABC transporter related protein OS=Brucella melitensis biotype 2 (strain ATCC 23457) OX=546272 GN=BMEA_A1805 PE=4 SV=1	BMEA_A1805	67.558	35.7	100	19	18	13	15	18	13	18	23	13	14	14	14	17	17	13	14	13	14	17	16	978020	826590	976270	889420	785750	826980	By MS/MS	By MS/MS	By MS/MS	By MS/MS	By MS/MS	By MS/MS	1.111	0.939	1.109	1.01	0.892	0.939	0.899	0.191161
C0RF17	Thiamine import ATP-binding protein ThiQ OS=Brucella melitensis biotype 2 (strain ATCC 23457) OX=546272 GN=thiQ PE=3 SV=1	thiQ	26.171	17	13	3	3	2	4	1	2	1	3	2	3	2	2	2	2	2	3	2	2	2	2	153460	127600	115340	151180	115400	120010	By MS/MS	By MS/MS	By MS/MS	By MS/MS	By MS/MS	By MS/MS	1.176	0.978	0.884	1.158	0.884	0.92	0.975	0.84012
C0RF20	RNA polymerase sigma factor, sigma-70 family protein OS=Brucella melitensis biotype 2 (strain ATCC 23457) OX=546272 GN=BMEA_A1815 PE=3 SV=1	BMEA_A1815	35.514	18.6	6	4	4	1	1	2	2	0	0	4	4	4	4	1	2	4	4	4	4	1	2	250270	156840	264470	193710	0	163050	By MS/MS	By MS/MS	By MS/MS	By MS/MS	By MS/MS	By matching	1.217	0.763	1.286	0.942		0.793	0.797	0.42614
C0RF26	ATP-dependent helicase OS=Brucella melitensis biotype 2 (strain ATCC 23457) OX=546272 GN=BMEA_A1821 PE=4 SV=1	BMEA_A1821	112.98	36.5	146	26	26	24	22	19	28	27	26	22	21	20	21	24	24	22	21	20	21	24	24	1943500	1700100	2111800	2881800	2590000	2531600	By MS/MS	By MS/MS	By MS/MS	By MS/MS	By MS/MS	By MS/MS	0.848	0.741	0.921	1.257	1.129	1.104	1.39	0.0114405
C0RF35	Pyruvate carboxylase OS=Brucella melitensis biotype 2 (strain ATCC 23457) OX=546272 GN=pyc PE=4 SV=1	pyc	127.92	43.9	262	39	39	40	51	40	38	53	40	33	38	32	34	38	35	33	38	32	34	38	35	5192700	5196100	5535900	5729700	5768700	6050300	By MS/MS	By MS/MS	By MS/MS	By MS/MS	By MS/MS	By MS/MS	0.931	0.931	0.992	1.027	1.034	1.084	1.102	0.023076
C0RF36	Leu/Ile/Val-binding protein OS=Brucella melitensis biotype 2 (strain ATCC 23457) OX=546272 GN=BMEA_A1832 PE=4 SV=1	BMEA_A1832	39.516	31.8	30	10	8	2	11	3	5	5	4	7	10	8	8	9	7	5	8	6	6	7	5	1258100	884060	997110	513790	511920	745530	By MS/MS	By MS/MS	By MS/MS	By MS/MS	By MS/MS	By MS/MS	1.537	1.08	1.218	0.628	0.625	0.911	0.564	0.023577
C0RF55	Primosomal protein N' OS=Brucella melitensis biotype 2 (strain ATCC 23457) OX=546272 GN=priA PE=3 SV=1	priA	81.294	25	45	12	12	3	6	5	8	12	11	6	10	8	8	12	11	6	10	8	8	12	11	134870	171280	191080	318000	276090	333310	By MS/MS	By MS/MS	By MS/MS	By MS/MS	By MS/MS	By MS/MS	0.568	0.721	0.805	1.339	1.163	1.404	1.865	0.0058029
C0RF69	NAD-glutamate dehydrogenase OS=Brucella melitensis biotype 2 (strain ATCC 23457) OX=546272 GN=BMEA_A1869 PE=4 SV=1	BMEA_A1869	175.75	38.2	334	50	50	43	63	43	59	64	62	40	46	40	44	46	47	40	46	40	44	46	47	9913400	9696400	10332000	12887000	12388000	13119000	By MS/MS	By MS/MS	By MS/MS	By MS/MS	By MS/MS	By MS/MS	0.87	0.851	0.907	1.132	1.088	1.152	1.283	0.00058268
C0RF74	30S ribosomal protein S16 OS=Brucella melitensis biotype 2 (strain ATCC 23457) OX=546272 GN=rpsP PE=3 SV=1	rpsP	13.605	47.2	89	6	6	10	16	14	12	21	16	5	6	6	6	6	5	5	6	6	6	6	5	8720900	6607800	6867700	7154800	6800100	6753500	By MS/MS	By MS/MS	By MS/MS	By MS/MS	By MS/MS	By MS/MS	1.22	0.924	0.96	1.001	0.951	0.944	0.933	0.52424
C0RF75	Chorismate mutase OS=Brucella melitensis biotype 2 (strain ATCC 23457) OX=546272 GN=BMEA_A1875 PE=4 SV=1	BMEA_A1875	11.475	51.9	19	4	4	2	4	3	2	5	3	2	3	3	3	3	3	2	3	3	3	3	3	518130	526270	359750	369340	401790	414030	By MS/MS	By MS/MS	By MS/MS	By MS/MS	By MS/MS	By MS/MS	1.201	1.219	0.834	0.856	0.931	0.959	0.844	0.29168
C0RF76	Signal recognition particle protein OS=Brucella melitensis biotype 2 (strain ATCC 23457) OX=546272 GN=ffh PE=3 SV=1	ffh	55.117	49.5	149	20	20	23	31	26	19	27	23	19	20	19	16	18	19	19	20	19	16	18	19	2498700	2371200	2381500	2058900	2062800	2121900	By MS/MS	By MS/MS	By MS/MS	By MS/MS	By MS/MS	By MS/MS	1.111	1.054	1.059	0.915	0.917	0.943	0.861	0.00152067
C0RF87	Leucine zipper protein 1 OS=Brucella melitensis biotype 2 (strain ATCC 23457) OX=546272 GN=BMEA_A1888 PE=4 SV=1	BMEA_A1888	48.29	33.4	52	12	12	8	7	8	10	10	9	11	10	9	10	10	12	11	10	9	10	10	12	627840	519480	619000	579470	621450	623730	By MS/MS	By MS/MS	By MS/MS	By MS/MS	By MS/MS	By MS/MS	1.049	0.868	1.034	0.968	1.038	1.042	1.033	0.6171
C0RF93	Glutamate 5-kinase OS=Brucella melitensis biotype 2 (strain ATCC 23457) OX=546272 GN=proB PE=3 SV=1	proB	39.873	37.8	60	11	11	9	9	9	11	10	12	9	8	8	9	9	9	9	8	8	9	9	9	530270	396860	484580	619960	457740	583700	By MS/MS	By MS/MS	By MS/MS	By MS/MS	By MS/MS	By MS/MS	1.035	0.775	0.946	1.21	0.894	1.14	1.177	0.26826
C0RFA0	Cro/CI family transcriptional regulator species=Brucella abortus str. 2308 A taxid=641140 gene=BAAA_4000086(predicted) OS=Brucella melitensis biotype 2 (strain ATCC 23457) OX=546272 GN=BMEA_A1902 PE=4 SV=1	BMEA_A1902	71.165	21.7	33	11	11	2	5	7	6	6	7	7	9	8	9	8	10	7	9	8	9	8	10	94605	113720	117340	131660	167180	160530	By MS/MS	By MS/MS	By MS/MS	By MS/MS	By MS/MS	By MS/MS	0.723	0.869	0.897	1.006	1.278	1.227	1.411	0.026442
C0RFB0	Chaperone protein ClpB OS=Brucella melitensis biotype 2 (strain ATCC 23457) OX=546272 GN=clpB PE=3 SV=1	clpB	96.907	64.8	407	50	50	61	89	67	54	73	63	42	49	44	42	46	42	42	49	44	42	46	42	17168000	16473000	16593000	9843200	9856400	9683200	By MS/MS	By MS/MS	By MS/MS	By MS/MS	By MS/MS	By MS/MS	1.294	1.241	1.25	0.742	0.743	0.73	0.585	1.4326e-06
C0RFB5	Peptide chain release factor 1 OS=Brucella melitensis biotype 2 (strain ATCC 23457) OX=546272 GN=prfA PE=3 SV=1	prfA	39.908	35.4	63	11	11	13	10	12	8	11	9	10	10	10	10	10	9	10	10	10	10	10	9	1523400	1037400	1362200	1061800	830440	921040	By MS/MS	By MS/MS	By MS/MS	By MS/MS	By MS/MS	By MS/MS	1.357	0.924	1.213	0.946	0.74	0.82	0.717	0.073175
C0RFC9	Phage-related protein species=Brucella abortus biovar 1 (strain 9-941) taxid=262698 gene=BruAb1_1862(predicted) OS=Brucella melitensis biotype 2 (strain ATCC 23457) OX=546272 GN=BMEA_A1938 PE=4 SV=1	BMEA_A1938	46.449	68.1	130	21	21	27	20	22	11	23	27	14	21	17	13	19	17	14	21	17	13	19	17	5639900	4213400	4711000	4294800	3943300	3403200	By MS/MS	By MS/MS	By MS/MS	By MS/MS	By MS/MS	By MS/MS	1.291	0.965	1.079	0.983	0.903	0.779	0.799	0.111016
C0RFE4	Glyoxalase/bleomycin resistance protein/dioxygenase OS=Brucella melitensis biotype 2 (strain ATCC 23457) OX=546272 GN=BMEA_A1953 PE=4 SV=1	BMEA_A1953	13.473	30.1	35	5	3	6	6	4	7	6	6	4	5	4	4	5	3	2	3	2	2	3	1	146210	171120	124590	135430	139960	161270	By MS/MS	By MS/MS	By MS/MS	By MS/MS	By MS/MS	By MS/MS	0.998	1.169	0.851	0.925	0.956	1.101	0.988	0.95398
C0RFE6	Succinate dehydrogenase flavoprotein subunit OS=Brucella melitensis biotype 2 (strain ATCC 23457) OX=546272 GN=sdhA PE=3 SV=1	sdhA	66.961	49.3	202	24	24	26	32	37	30	37	40	18	18	20	19	23	22	18	18	20	19	23	22	2322500	2632600	2449700	2831400	2900100	2676500	By MS/MS	By MS/MS	By MS/MS	By MS/MS	By MS/MS	By MS/MS	0.881	0.999	0.93	1.074	1.1	1.016	1.135	0.042215
C0RFG2	GumN family protein OS=Brucella melitensis biotype 2 (strain ATCC 23457) OX=546272 GN=BMEA_A1974 PE=4 SV=1	BMEA_A1974	36.718	34.2	39	7	7	7	9	4	5	7	7	5	6	3	5	5	4	5	6	3	5	5	4	186190	180700	167750	96852	114300	140420	By MS/MS	By MS/MS	By MS/MS	By MS/MS	By MS/MS	By MS/MS	1.261	1.223	1.136	0.656	0.774	0.951	0.658	0.0184187
C0RFG3	Dihydrolipoyl dehydrogenase OS=Brucella melitensis biotype 2 (strain ATCC 23457) OX=546272 GN=lpdA PE=3 SV=1	lpdA	49.051	54.6	128	18	18	16	27	20	21	22	22	14	14	16	14	17	14	14	14	16	14	17	14	4155900	4241800	4181000	3563100	3353200	3395300	By MS/MS	By MS/MS	By MS/MS	By MS/MS	By MS/MS	By MS/MS	1.089	1.112	1.096	0.934	0.879	0.89	0.82	0.00052071
C0RFG4	Hypothetical exported protein species=Brucella melitensis biotype 1 (strain 16M / ATCC 23456 / NCTC 10094) taxid=224914 gene=BMEI0144(predicted) OS=Brucella melitensis biotype 2 (strain ATCC 23457) OX=546272 GN=BMEA_A1976 PE=4 SV=1	BMEA_A1976	19.905	46.7	22	9	9	3	2	3	6	3	5	7	9	8	9	9	9	7	9	8	9	9	9	210360	165240	197510	229440	193160	218430	By MS/MS	By MS/MS	By MS/MS	By MS/MS	By MS/MS	By MS/MS	1.04	0.817	0.976	1.134	0.955	1.079	1.118	0.26578
C0RFH4	AFG1-family ATPase OS=Brucella melitensis biotype 2 (strain ATCC 23457) OX=546272 GN=BMEA_A1986 PE=4 SV=1	BMEA_A1986	43.866	30.5	26	9	9	3	3	3	5	6	6	5	6	6	5	8	7	5	6	6	5	8	7	184480	177560	214940	242380	209400	225750	By MS/MS	By MS/MS	By MS/MS	By MS/MS	By MS/MS	By MS/MS	0.882	0.849	1.028	1.159	1.002	1.08	1.175	0.086678
C0RFL2	Probable 3-hydroxybutyryl-CoA dehydrogenase OS=Brucella melitensis biotype 2 (strain ATCC 23457) OX=546272 GN=BMEA_A2026 PE=4 SV=1	BMEA_A2026	31.564	34	38	10	10	6	9	5	6	6	6	7	10	7	7	6	7	7	10	7	7	6	7	900690	773110	961510	712070	875890	858230	By MS/MS	By MS/MS	By MS/MS	By MS/MS	By MS/MS	By MS/MS	1.063	0.913	1.135	0.841	1.034	1.013	0.928	0.4637
C0RFL8	ATP:cobalamin adenosyltransferase OS=Brucella melitensis biotype 2 (strain ATCC 23457) OX=546272 GN=BMEA_A2032 PE=4 SV=1	BMEA_A2032	21.1	52.3	37	7	7	5	7	5	6	7	7	7	7	6	7	7	7	7	7	6	7	7	7	1458800	1356100	1534600	1421500	1255000	1531700	By MS/MS	By MS/MS	By MS/MS	By MS/MS	By MS/MS	By MS/MS	1.023	0.951	1.076	0.997	0.88	1.074	0.968	0.63466
C0RFM3	Redoxin domain protein OS=Brucella melitensis biotype 2 (strain ATCC 23457) OX=546272 GN=BMEA_A2037 PE=4 SV=1	BMEA_A2037	24.832	40.3	35	7	7	5	6	6	5	7	6	6	7	6	5	4	6	6	7	6	5	4	6	345910	261980	327020	293150	238920	261920	By MS/MS	By MS/MS	By MS/MS	By MS/MS	By MS/MS	By MS/MS	1.2	0.909	1.135	1.017	0.829	0.909	0.849	0.196918
C0RFN5	YGGT family protein OS=Brucella melitensis biotype 2 (strain ATCC 23457) OX=546272 GN=BMEA_A2051 PE=4 SV=1	BMEA_A2051	11.044	11.5	4	1	1	1	0	0	1	1	1	1	0	1	1	1	1	1	0	1	1	1	1	0	0	0	0	0	37544	By MS/MS		By matching	By MS/MS	By MS/MS	By MS/MS
C0RFQ9	Heavy metal translocating P-type ATPase OS=Brucella melitensis biotype 2 (strain ATCC 23457) OX=546272 GN=BMEA_A2078 PE=3 SV=1	BMEA_A2078	83.176	21.3	42	11	11	6	6	5	7	9	9	5	7	6	8	11	9	5	7	6	8	11	9	237440	298710	305920	472550	485620	464750	By MS/MS	By MS/MS	By MS/MS	By MS/MS	By MS/MS	By MS/MS	0.629	0.791	0.81	1.252	1.286	1.231	1.69	0.022836
C0RFR7	BolA protein OS=Brucella melitensis biotype 2 (strain ATCC 23457) OX=546272 GN=BMEA_A2086 PE=3 SV=1	BMEA_A2086	11.375	57.7	15	4	4	1	1	1	3	4	5	2	2	2	3	3	4	2	2	2	3	3	4	81985	68047	67058	402270	271140	364130	By MS/MS	By MS/MS	By MS/MS	By MS/MS	By MS/MS	By MS/MS	0.392	0.325	0.321	1.924	1.297	1.741	4.78	0.00032147
C0RFT4	Enoyl-CoA hydratase/isomerase OS=Brucella melitensis biotype 2 (strain ATCC 23457) OX=546272 GN=BMEA_A2107 PE=4 SV=1	BMEA_A2107	27.639	13.6	7	2	2	1	2	1	1	1	1	1	2	2	1	1	1	1	2	2	1	1	1	0	32579	8354.9	0	0	0	By MS/MS	By MS/MS	By MS/MS	By MS/MS	By MS/MS	By MS/MS		1.592	0.408
C0RFV6	7-methyl-GTP pyrophosphatase OS=Brucella melitensis biotype 2 (strain ATCC 23457) OX=546272 GN=maf PE=3 SV=1	maf	21.6	41.2	21	4	4	2	5	4	1	4	5	3	4	4	3	4	4	3	4	4	3	4	4	209210	623320	197690	95472	260920	186750	By MS/MS	By MS/MS	By MS/MS	By MS/MS	By MS/MS	By MS/MS	0.798	2.377	0.754	0.364	0.995	0.712	0.527	0.29688
C0RFW1	Protein fxsA OS=Brucella melitensis biotype 2 (strain ATCC 23457) OX=546272 GN=BMEA_A2135 PE=4 SV=1	BMEA_A2135	18.381	23	28	3	3	4	5	5	5	4	5	3	3	3	3	3	3	3	3	3	3	3	3	211790	261670	232690	142890	172530	196780	By MS/MS	By MS/MS	By MS/MS	By MS/MS	By MS/MS	By MS/MS	1.043	1.289	1.146	0.704	0.85	0.969	0.725	0.042761
C0RFY5	ATP/GTP-binding protein species=Brucella abortus (strain S19) taxid=430066 gene=BAbS19_I19660(predicted) OS=Brucella melitensis biotype 2 (strain ATCC 23457) OX=546272 GN=BMEA_A2161 PE=4 SV=1	BMEA_A2161	56.619	31.8	42	11	11	4	7	2	7	14	8	4	7	4	5	11	6	4	7	4	5	11	6	110890	138980	88387	133560	227490	187380	By MS/MS	By MS/MS	By MS/MS	By MS/MS	By MS/MS	By MS/MS	0.75	0.94	0.598	0.904	1.539	1.268	1.622	0.078505
C0RFY7	Double-strand break repair protein AddB OS=Brucella melitensis biotype 2 (strain ATCC 23457) OX=546272 GN=addB PE=4 SV=1	addB	115.35	22.8	54	17	17	5	11	7	10	9	12	7	13	8	10	11	9	7	13	8	10	11	9	119800	149620	110840	158950	135120	162240	By MS/MS	By MS/MS	By MS/MS	By MS/MS	By MS/MS	By MS/MS	0.859	1.073	0.795	1.14	0.969	1.164	1.2	0.154518
C0RFZ3	Uncharacterized protein OS=Brucella melitensis biotype 2 (strain ATCC 23457) OX=546272 GN=BMEA_A2169 PE=4 SV=1	BMEA_A2169	16.927	35.5	26	5	5	4	6	5	3	5	3	4	4	3	3	4	3	4	4	3	3	4	3	267980	354470	325330	194100	247660	273900	By MS/MS	By MS/MS	By MS/MS	By MS/MS	By MS/MS	By MS/MS	0.967	1.279	1.173	0.7	0.893	0.988	0.755	0.096363
C0RG01	Translation initiation factor IF-3 OS=Brucella melitensis biotype 2 (strain ATCC 23457) OX=546272 GN=BMEA_A2177 PE=3 SV=1	BMEA_A2177	15.451	30.6	19	4	4	3	2	3	3	4	4	2	2	2	3	4	4	2	2	2	3	4	4	220020	292270	245050	324750	397990	229160	By MS/MS	By MS/MS	By MS/MS	By MS/MS	By MS/MS	By MS/MS	0.772	1.026	0.86	1.14	1.397	0.804	1.257	0.31064
C0RG07	Phenylalanine--tRNA ligase beta subunit OS=Brucella melitensis biotype 2 (strain ATCC 23457) OX=546272 GN=pheT PE=3 SV=1	pheT	85.934	31.8	74	19	18	11	12	11	12	15	13	12	13	16	14	15	15	12	13	15	13	15	15	663720	638990	732060	806210	754310	804160	By MS/MS	By MS/MS	By MS/MS	By MS/MS	By MS/MS	By MS/MS	0.905	0.871	0.998	1.1	1.029	1.097	1.163	0.029761
C0RG09	Chaperone protein DnaK OS=Brucella melitensis biotype 2 (strain ATCC 23457) OX=546272 GN=dnaK PE=2 SV=1	dnaK	68.193	55.9	200	31	31	30	37	32	28	37	36	28	31	29	27	30	30	28	31	29	27	30	30	13697000	12146000	13706000	14232000	12721000	12838000	By MS/MS	By MS/MS	By MS/MS	By MS/MS	By MS/MS	By MS/MS	1.036	0.919	1.037	1.076	0.962	0.971	1.006	0.91728
C0RG32	DNA protection during starvation protein OS=Brucella melitensis biotype 2 (strain ATCC 23457) OX=546272 GN=BMEA_A2209 PE=3 SV=1	BMEA_A2209	18.255	71.5	421	10	1	79	93	87	53	53	56	10	10	10	10	10	10	1	1	1	1	1	1	36976000	28678000	29036000	23767000	20052000	17580000	By MS/MS	By MS/MS	By MS/MS	By MS/MS	By MS/MS	By MS/MS	1.421	1.102	1.116	0.914	0.771	0.676	0.649	0.022716
C0RG39	Hemolysin C OS=Brucella melitensis biotype 2 (strain ATCC 23457) OX=546272 GN=BMEA_A2216 PE=4 SV=1	BMEA_A2216	41.042	22.8	18	6	6	3	3	2	3	4	3	3	5	3	4	6	3	3	5	3	4	6	3	136370	114690	88705	191920	144870	153760	By MS/MS	By MS/MS	By MS/MS	By MS/MS	By MS/MS	By MS/MS	0.985	0.829	0.641	1.387	1.047	1.111	1.444	0.068258
C0RG46	Nucleic-acid-binding protein implicated in transcription termination species=Brucella neotomae taxid=29460 gene=NCTC10084_02069(predicted) OS=Brucella melitensis biotype 2 (strain ATCC 23457) OX=546272 GN=BMEA_A2224 PE=4 SV=1	BMEA_A2224	21.141	7	6	1	1	1	0	1	1	2	1	1	1	1	1	1	1	1	1	1	1	1	1	0	0	0	0	0	10476	By MS/MS	By matching	By MS/MS	By MS/MS	By MS/MS	By MS/MS
C0RG47	Translation initiation factor IF-2 OS=Brucella melitensis biotype 2 (strain ATCC 23457) OX=546272 GN=infB PE=3 SV=1	infB	104.12	39.9	182	27	26	27	37	29	27	30	32	21	25	25	21	25	25	21	25	24	21	24	24	7215000	6650700	6836300	6121600	5887400	5946000	By MS/MS	By MS/MS	By MS/MS	By MS/MS	By MS/MS	By MS/MS	1.12	1.032	1.061	0.95	0.914	0.923	0.867	0.0060236
C0RG65	Formamidopyrimidine-DNA glycosylase OS=Brucella melitensis biotype 2 (strain ATCC 23457) OX=546272 GN=mutM PE=3 SV=1	mutM	32.005	8.5	2	2	2	0	0	0	1	0	1	1	2	2	2	1	2	1	2	2	2	1	2	0	0	0	21151	0	37050	By matching	By matching	By matching	By MS/MS	By matching	By MS/MS				0.727		1.273
C0RG66	Enoyl-CoA hydratase/isomerase OS=Brucella melitensis biotype 2 (strain ATCC 23457) OX=546272 GN=BMEA_A2245 PE=3 SV=1	BMEA_A2245	28.042	33.1	70	9	9	14	12	9	9	14	12	7	7	7	8	9	7	7	7	7	8	9	7	2331300	1957100	2438500	2384000	2369800	2227400	By MS/MS	By MS/MS	By MS/MS	By MS/MS	By MS/MS	By MS/MS	1.02	0.857	1.067	1.043	1.037	0.975	1.038	0.5913
C0RG77	Extracellular solute-binding protein family 5 OS=Brucella melitensis biotype 2 (strain ATCC 23457) OX=546272 GN=BMEA_A0010 PE=4 SV=1	BMEA_A0010	70.66	34.4	108	18	18	17	22	17	15	17	20	14	17	13	14	15	15	14	17	13	14	15	15	2413800	1853100	2498300	1631100	1351200	1668100	By MS/MS	By MS/MS	By MS/MS	By MS/MS	By MS/MS	By MS/MS	1.269	0.974	1.313	0.857	0.71	0.877	0.687	0.032758
C0RG81	Extracellular ligand-binding receptor OS=Brucella melitensis biotype 2 (strain ATCC 23457) OX=546272 GN=BMEA_A0014 PE=4 SV=1	BMEA_A0014	37.914	29.6	219	9	9	29	65	34	19	40	32	9	9	9	8	9	8	9	9	9	8	9	8	5164700	7702800	6380900	4673200	5190800	4913400	By MS/MS	By MS/MS	By MS/MS	By MS/MS	By MS/MS	By MS/MS	0.911	1.358	1.125	0.824	0.915	0.866	0.768	0.101761
C0RG83	Hydroxymethylglutaryl-CoA lyase OS=Brucella melitensis biotype 2 (strain ATCC 23457) OX=546272 GN=BMEA_A0017 PE=4 SV=1	BMEA_A0017	30.252	40.4	29	8	8	4	7	4	2	5	7	5	8	7	5	7	8	5	8	7	5	7	8	371630	269490	289610	648710	597230	267910	By MS/MS	By MS/MS	By MS/MS	By MS/MS	By MS/MS	By MS/MS	0.912	0.661	0.711	1.592	1.466	0.658	1.627	0.2268
C0RG84	Carbamoyl-phosphate synthase L chain ATP-binding OS=Brucella melitensis biotype 2 (strain ATCC 23457) OX=546272 GN=BMEA_A0018 PE=4 SV=1	BMEA_A0018	70.294	42.7	130	23	23	17	26	16	21	26	24	18	22	20	19	22	23	18	22	20	19	22	23	2730100	2273900	2488700	3627800	3345300	3727900	By MS/MS	By MS/MS	By MS/MS	By MS/MS	By MS/MS	By MS/MS	0.9	0.75	0.821	1.196	1.103	1.229	1.428	0.0044374
C0RG98	DNA polymerase III subunit gamma/tau OS=Brucella melitensis biotype 2 (strain ATCC 23457) OX=546272 GN=dnaX PE=3 SV=1	dnaX	65.249	50.8	89	20	18	9	19	14	11	20	16	11	19	18	11	17	15	10	18	16	11	17	14	777040	735980	731420	959760	879970	928650	By MS/MS	By MS/MS	By MS/MS	By MS/MS	By MS/MS	By MS/MS	0.93	0.881	0.875	1.149	1.053	1.112	1.234	0.002777
C0RGC0	Phosphoglucomutase OS=Brucella melitensis biotype 2 (strain ATCC 23457) OX=546272 GN=BMEA_A0059 PE=3 SV=1	BMEA_A0059	58.6	43.8	115	15	15	16	23	20	18	22	16	11	14	13	12	14	12	11	14	13	12	14	12	1500400	1685600	1660000	2195500	1965600	1938300	By MS/MS	By MS/MS	By MS/MS	By MS/MS	By MS/MS	By MS/MS	0.822	0.924	0.91	1.204	1.077	1.063	1.259	0.0129963
C0RGD9	Dual-specificity RNA methyltransferase RlmN OS=Brucella melitensis biotype 2 (strain ATCC 23457) OX=546272 GN=rlmN PE=3 SV=1	rlmN	45.895	32.1	26	8	8	0	4	3	5	7	7	5	7	6	7	8	8	5	7	6	7	8	8	38023	50289	56057	149200	143610	169870	By matching	By MS/MS	By MS/MS	By MS/MS	By MS/MS	By MS/MS	0.376	0.497	0.554	1.475	1.419	1.679	3.205	0.00073977
C0RGF6	Heme exporter protein C OS=Brucella melitensis biotype 2 (strain ATCC 23457) OX=546272 GN=ccmC PE=3 SV=1	ccmC	29.087	4.6	6	1	1	1	1	1	1	1	1	1	1	1	1	1	1	1	1	1	1	1	1	0	0	0	0	0	51339	By MS/MS	By MS/MS	By MS/MS	By MS/MS	By MS/MS	By MS/MS
C0RGG6	Formate/nitrite transporter species=Brucella abortus (strain 2308) taxid=359391 gene=BAB1_0102(predicted) OS=Brucella melitensis biotype 2 (strain ATCC 23457) OX=546272 GN=BMEA_A0112 PE=4 SV=1	BMEA_A0112	25.471	30.8	19	6	6	0	0	0	5	5	9	1	0	0	5	6	6	1	0	0	5	6	6	0	0	0	1057800	725460	859400	By matching			By MS/MS	By MS/MS	By MS/MS				1.201	0.824	0.976
C0RGG8	Sulfate ABC transporter, sulfate-binding protein OS=Brucella melitensis biotype 2 (strain ATCC 23457) OX=546272 GN=BMEA_A0114 PE=4 SV=1	BMEA_A0114	37.781	35.1	46	10	10	7	12	7	5	8	7	6	10	9	5	9	8	6	10	9	5	9	8	902360	1142900	866770	825710	726560	590890	By MS/MS	By MS/MS	By MS/MS	By MS/MS	By MS/MS	By MS/MS	1.071	1.357	1.029	0.98	0.862	0.701	0.736	0.076838
C0RGH2	Glycosyltransferase 36 OS=Brucella melitensis biotype 2 (strain ATCC 23457) OX=546272 GN=BMEA_A0118 PE=4 SV=1	BMEA_A0118	320.38	34.5	316	69	68	40	64	49	45	61	57	41	61	51	48	58	55	41	61	51	48	58	55	2697100	2632000	2995500	2860900	2767500	2843000	By MS/MS	By MS/MS	By MS/MS	By MS/MS	By MS/MS	By MS/MS	0.963	0.94	1.07	1.022	0.989	1.016	1.018	0.65942
C0RGI8	S-(hydroxymethyl)glutathione dehydrogenase OS=Brucella melitensis biotype 2 (strain ATCC 23457) OX=546272 GN=BMEA_A0137 PE=3 SV=1	BMEA_A0137	39.682	38.6	97	13	13	13	19	17	14	17	17	10	11	12	11	10	11	10	11	12	11	10	11	5211100	4421100	5342700	7239000	5836200	6608900	By MS/MS	By MS/MS	By MS/MS	By MS/MS	By MS/MS	By MS/MS	0.902	0.765	0.925	1.253	1.01	1.144	1.314	0.034099
C0RGJ5	ErfK/YbiS/YcfS/YnhG family protein OS=Brucella melitensis biotype 2 (strain ATCC 23457) OX=546272 GN=BMEA_A0145 PE=4 SV=1	BMEA_A0145	22.733	37.9	21	6	5	1	2	1	5	5	7	2	2	2	5	3	6	1	1	1	4	3	5	40617	26311	31500	290700	132660	315270	By MS/MS	By MS/MS	By MS/MS	By MS/MS	By MS/MS	By MS/MS	0.291	0.189	0.226	2.084	0.951	2.26	7.5	0.0029361
C0RGK2	DNA mismatch repair protein MutS OS=Brucella melitensis biotype 2 (strain ATCC 23457) OX=546272 GN=mutS PE=3 SV=1	mutS	98.836	29.1	61	19	19	7	7	8	11	12	16	10	14	14	14	15	18	10	14	14	14	15	18	286890	304860	343970	521740	489160	500220	By MS/MS	By MS/MS	By MS/MS	By MS/MS	By MS/MS	By MS/MS	0.703	0.748	0.843	1.279	1.199	1.227	1.615	0.00104011
C0RGL1	ABC transporter ATP-binding protein OS=Brucella melitensis biotype 2 (strain ATCC 23457) OX=546272 GN=BMEA_A0163 PE=4 SV=1	BMEA_A0163	30.008	35.4	33	8	7	4	7	2	6	11	3	5	7	4	6	5	6	5	7	4	6	5	6	444920	346050	370640	509110	483590	441750	By MS/MS	By MS/MS	By MS/MS	By MS/MS	By MS/MS	By MS/MS	1.028	0.8	0.857	1.177	1.118	1.021	1.235	0.065845
C0RGM3	Fructokinase-2 OS=Brucella melitensis biotype 2 (strain ATCC 23457) OX=546272 GN=BMEA_A0175 PE=4 SV=1	BMEA_A0175	35.502	36.1	50	9	9	8	7	9	9	9	8	8	7	8	9	7	7	8	7	8	9	7	7	615120	573490	672450	855090	713330	724990	By MS/MS	By MS/MS	By MS/MS	By MS/MS	By MS/MS	By MS/MS	0.888	0.828	0.971	1.235	1.03	1.047	1.233	0.048505
C0RGM8	dITP/XTP pyrophosphatase OS=Brucella melitensis biotype 2 (strain ATCC 23457) OX=546272 GN=rdgB PE=3 SV=1	rdgB	23.795	21.8	10	4	4	1	2	1	2	2	2	2	3	2	3	3	3	2	3	2	3	3	3	55919	57603	60021	48129	78355	81770	By MS/MS	By MS/MS	By MS/MS	By MS/MS	By MS/MS	By MS/MS	0.879	0.905	0.943	0.756	1.231	1.285	1.2	0.46002
C0RGQ4	EPTC-inducible aldehyde dehydrogenase OS=Brucella melitensis biotype 2 (strain ATCC 23457) OX=546272 GN=BMEA_A0211 PE=3 SV=1	BMEA_A0211	55.28	55.8	164	24	24	17	29	30	22	30	36	18	21	19	21	23	21	18	21	19	21	23	21	18736000	17149000	14718000	24824000	22205000	21805000	By MS/MS	By MS/MS	By MS/MS	By MS/MS	By MS/MS	By MS/MS	0.941	0.861	0.739	1.247	1.115	1.095	1.36	0.0187788
C0RGS9	Sarcosine oxidase subunit alpha OS=Brucella melitensis biotype 2 (strain ATCC 23457) OX=546272 GN=BMEA_A0239 PE=3 SV=1	BMEA_A0239	108.89	7.2	5	5	5	0	0	1	3	1	0	0	2	3	4	3	1	0	2	3	4	3	1	0	101950	133400	189120	146310	0		By matching	By MS/MS	By MS/MS	By MS/MS	By matching		0.714	0.935	1.325	1.025		1.425	0.196701
C0RGX7	UDP-N-acetylglucosamine 1-carboxyvinyltransferase OS=Brucella melitensis biotype 2 (strain ATCC 23457) OX=546272 GN=murA PE=3 SV=1	murA	45.719	44.5	62	14	14	9	14	10	9	12	8	9	11	10	13	14	11	9	11	10	13	14	11	1204200	1066300	1397500	1454600	1297700	1207600	By MS/MS	By MS/MS	By MS/MS	By MS/MS	By MS/MS	By MS/MS	0.947	0.839	1.099	1.144	1.021	0.95	1.08	0.44768
C0RGY5	Transcriptional regulator species=Brucella melitensis taxid=29459 gene=BK187_01540(predicted) OS=Brucella melitensis biotype 2 (strain ATCC 23457) OX=546272 GN=BMEA_A0298 PE=4 SV=1	BMEA_A0298	8.702	40.2	16	2	2	1	3	3	2	4	3	1	2	1	1	1	1	1	2	1	1	1	1	0	47832	0	0	0	0	By MS/MS	By MS/MS	By MS/MS	By MS/MS	By MS/MS	By MS/MS
C0RH00	Dihydroorotate dehydrogenase family protein OS=Brucella melitensis biotype 2 (strain ATCC 23457) OX=546272 GN=BMEA_A0316 PE=4 SV=1	BMEA_A0316	47.233	40.8	42	11	11	5	7	6	5	10	9	9	9	9	7	11	9	9	9	9	7	11	9	138780	238760	202240	507020	526610	555760	By MS/MS	By MS/MS	By MS/MS	By MS/MS	By MS/MS	By MS/MS	0.384	0.66	0.559	1.402	1.457	1.537	2.742	0.0031367
C0RH15	UDP-galactose-lipid carrier transferase species=Brucella sp. BO2 taxid=693750 gene=BIBO2_2208(predicted) OS=Brucella melitensis biotype 2 (strain ATCC 23457) OX=546272 GN=BMEA_A0333 PE=4 SV=1	BMEA_A0333	36.626	46.1	66	11	11	9	10	17	8	10	12	11	11	11	10	10	9	11	11	11	10	10	9	853160	987960	886250	1216900	1451500	1414000	By MS/MS	By MS/MS	By MS/MS	By MS/MS	By MS/MS	By MS/MS	0.752	0.87	0.781	1.072	1.279	1.246	1.497	0.0045993
C0RH16	Histidine kinase OS=Brucella melitensis biotype 2 (strain ATCC 23457) OX=546272 GN=BMEA_A0334 PE=4 SV=1	BMEA_A0334	48.426	20.8	24	7	7	5	3	3	3	5	5	5	5	4	4	7	6	5	5	4	4	7	6	157160	110800	140850	213510	138930	224190	By MS/MS	By MS/MS	By MS/MS	By MS/MS	By MS/MS	By MS/MS	0.957	0.675	0.858	1.3	0.846	1.365	1.41	0.144799
C0RH31	Proline iminopeptidase OS=Brucella melitensis biotype 2 (strain ATCC 23457) OX=546272 GN=pip PE=3 SV=1	pip	36.546	51.3	96	12	12	12	22	15	14	19	14	9	11	11	9	12	10	9	11	11	9	12	10	1099900	1860600	1499200	857590	1450200	1330400	By MS/MS	By MS/MS	By MS/MS	By MS/MS	By MS/MS	By MS/MS	0.815	1.379	1.111	0.635	1.075	0.986	0.816	0.4085
C0RH49	Carboxynorspermidine/carboxyspermidine decarboxylase OS=Brucella melitensis biotype 2 (strain ATCC 23457) OX=546272 GN=nspC PE=3 SV=1	nspC	40.749	19.5	15	4	4	2	3	2	2	3	3	3	4	4	3	4	4	3	4	4	3	4	4	99882	143450	109260	124440	132480	131440	By MS/MS	By MS/MS	By MS/MS	By MS/MS	By MS/MS	By MS/MS	0.809	1.162	0.885	1.008	1.073	1.064	1.101	0.38358
C0RH69	Guanine deaminase OS=Brucella melitensis biotype 2 (strain ATCC 23457) OX=546272 GN=guaD PE=3 SV=1	guaD	48.426	31.1	42	8	8	4	11	5	6	8	8	5	7	7	7	8	7	5	7	7	7	8	7	272840	365500	319970	253650	300600	287730	By MS/MS	By MS/MS	By MS/MS	By MS/MS	By MS/MS	By MS/MS	0.909	1.218	1.066	0.845	1.002	0.959	0.879	0.27564
C0RH81	DSBA oxidoreductase OS=Brucella melitensis biotype 2 (strain ATCC 23457) OX=546272 GN=BMEA_A0403 PE=4 SV=1	BMEA_A0403	22.223	24	23	4	4	4	4	3	3	5	4	4	4	3	4	4	4	4	4	3	4	4	4	780410	493210	614040	505600	341040	459020	By MS/MS	By MS/MS	By MS/MS	By MS/MS	By MS/MS	By MS/MS	1.466	0.927	1.154	0.95	0.641	0.862	0.692	0.109063
C0RH84	Conserved domain protein species=Brucella ovis (strain ATCC 25840 / 63/290 / NCTC 10512) taxid=444178 gene=BOV_0385(predicted) OS=Brucella melitensis biotype 2 (strain ATCC 23457) OX=546272 GN=BMEA_A0407 PE=4 SV=1	BMEA_A0407	37.298	19.6	23	6	6	2	4	4	4	4	5	4	6	6	5	5	6	4	6	6	5	5	6	350910	327730	366370	460760	476110	488170	By MS/MS	By MS/MS	By MS/MS	By MS/MS	By MS/MS	By MS/MS	0.852	0.796	0.89	1.119	1.157	1.186	1.364	0.00104371
C0RH86	SbmABacA family protein OS=Brucella melitensis biotype 2 (strain ATCC 23457) OX=546272 GN=BMEA_A0409 PE=4 SV=1	BMEA_A0409	51.828	14.6	23	5	5	3	3	2	5	4	6	4	4	3	4	4	4	4	4	3	4	4	4	101840	84897	117770	204750	179130	212760	By MS/MS	By MS/MS	By MS/MS	By MS/MS	By MS/MS	By MS/MS	0.678	0.565	0.784	1.363	1.193	1.417	1.96	0.003281
C0RHA4	Na(+)/H(+) antiporter NhaA OS=Brucella melitensis biotype 2 (strain ATCC 23457) OX=546272 GN=nhaA PE=3 SV=1	nhaA	81.833	12.3	59	8	8	9	10	12	10	10	8	8	8	8	8	8	8	8	8	8	8	8	8	2740500	2119900	2505600	1553200	1315000	1339500	By MS/MS	By MS/MS	By MS/MS	By MS/MS	By MS/MS	By MS/MS	1.421	1.099	1.299	0.805	0.682	0.694	0.571	0.0037216
C0RHB3	D-lactate dehydrogenase species=Brucella neotomae taxid=29460 gene=NCTC10084_00419(predicted) OS=Brucella melitensis biotype 2 (strain ATCC 23457) OX=546272 GN=BMEA_A0437 PE=4 SV=1	BMEA_A0437	50.612	29.4	72	11	11	9	15	13	9	17	9	8	10	9	8	10	9	8	10	9	8	10	9	689780	680140	759730	598250	533140	572940	By MS/MS	By MS/MS	By MS/MS	By MS/MS	By MS/MS	By MS/MS	1.079	1.064	1.189	0.936	0.834	0.897	0.8	0.0101407
C0RHD8	Exodeoxyribonuclease 7 small subunit OS=Brucella melitensis biotype 2 (strain ATCC 23457) OX=546272 GN=xseB PE=3 SV=1	xseB	9.4215	61.9	36	4	1	6	6	7	6	5	6	3	2	3	4	3	2	1	1	1	1	1	1	498160	552260	468390	330820	392390	414660	By MS/MS	By MS/MS	By MS/MS	By MS/MS	By MS/MS	By MS/MS	1.125	1.247	1.058	0.747	0.886	0.936	0.749	0.024818
C0RHF0	Phosphatidylserine decarboxylase proenzyme OS=Brucella melitensis biotype 2 (strain ATCC 23457) OX=546272 GN=psd PE=3 SV=1	psd	25.807	45.3	46	9	9	5	7	6	8	10	10	6	5	6	8	9	7	6	5	6	8	9	7	764010	811780	843350	913420	877080	998900	By MS/MS	By MS/MS	By MS/MS	By MS/MS	By MS/MS	By MS/MS	0.88	0.935	0.972	1.052	1.01	1.151	1.153	0.042621
C0RHF1	CDP-diacylglycerol--serine O-phosphatidyltransferase OS=Brucella melitensis biotype 2 (strain ATCC 23457) OX=546272 GN=pssA PE=3 SV=1	pssA	30.121	4.7	0	1	1	0	0	0	0	0	0	1	1	0	1	1	1	1	1	0	1	1	1	0	0	0	0	0	0	By matching	By MS/MS		By MS/MS	By MS/MS	By MS/MS
C0RHF3	Amidophosphoribosyltransferase OS=Brucella melitensis biotype 2 (strain ATCC 23457) OX=546272 GN=purF PE=3 SV=1	purF	52.792	32.6	67	11	11	8	14	11	11	13	10	7	10	9	8	8	8	7	10	9	8	8	8	414010	424000	509890	772830	680500	676980	By MS/MS	By MS/MS	By MS/MS	By MS/MS	By MS/MS	By MS/MS	0.714	0.731	0.88	1.333	1.174	1.168	1.581	0.0043175
C0RHH0	Endolytic murein transglycosylase OS=Brucella melitensis biotype 2 (strain ATCC 23457) OX=546272 GN=mltG PE=3 SV=1	mltG	44.826	49.8	54	14	14	6	10	5	9	16	8	10	13	10	10	14	12	10	13	10	10	14	12	1177000	1347200	1179000	1478700	1361900	1468600	By MS/MS	By MS/MS	By MS/MS	By MS/MS	By MS/MS	By MS/MS	0.881	1.009	0.883	1.107	1.02	1.1	1.164	0.042276
C0RHH2	Peptidase U62 modulator of DNA gyrase OS=Brucella melitensis biotype 2 (strain ATCC 23457) OX=546272 GN=BMEA_A0501 PE=4 SV=1	BMEA_A0501	50.226	58.3	100	22	21	15	22	18	14	17	14	15	19	14	14	17	12	14	19	13	13	17	12	844160	761390	793590	767400	661350	768650	By MS/MS	By MS/MS	By MS/MS	By MS/MS	By MS/MS	By MS/MS	1.102	0.994	1.036	1.002	0.863	1.003	0.916	0.198779
C0RHH4	Cytochrome c oxidase subunit 2 OS=Brucella melitensis biotype 2 (strain ATCC 23457) OX=546272 GN=coxB PE=3 SV=1	coxB	31.454	42.6	80	11	11	12	16	12	12	14	14	9	11	10	9	10	9	9	11	10	9	10	9	723070	816320	945910	987180	903320	990890	By MS/MS	By MS/MS	By MS/MS	By MS/MS	By MS/MS	By MS/MS	0.808	0.913	1.058	1.104	1.01	1.108	1.159	0.141059
C0RHH7	Cytochrome oxidase biogenesis protein Cox11-CtaG species=Brucella sp. NVSL 07-0026 taxid=520448 gene=BAZG_00761(predicted) OS=Brucella melitensis biotype 2 (strain ATCC 23457) OX=546272 GN=BMEA_A0506 PE=4 SV=1	BMEA_A0506	6.8151	18	6	1	1	1	1	1	1	1	1	1	1	1	1	1	1	1	1	1	1	1	1	0	0	0	0	0	26372	By MS/MS	By MS/MS	By MS/MS	By MS/MS	By MS/MS	By MS/MS
C0RHI5	Peroxiredoxin OS=Brucella melitensis biotype 2 (strain ATCC 23457) OX=546272 GN=BMEA_A0514 PE=3 SV=1	BMEA_A0514	16.669	59	76	8	2	11	14	12	12	14	13	6	5	8	6	6	7	1	1	2	2	1	2	2643400	5523500	3094700	1846600	4466900	3335700	By MS/MS	By MS/MS	By MS/MS	By MS/MS	By MS/MS	By MS/MS	0.758	1.585	0.888	0.53	1.282	0.957	0.857	0.65568
C0RHJ1	Threonine synthase OS=Brucella melitensis biotype 2 (strain ATCC 23457) OX=546272 GN=thrC PE=4 SV=1	thrC	50.138	47.9	85	15	15	11	17	14	11	17	15	10	13	9	11	13	12	10	13	9	11	13	12	1511100	1575000	1650900	1398000	1428500	1318700	By MS/MS	By MS/MS	By MS/MS	By MS/MS	By MS/MS	By MS/MS	1.021	1.064	1.115	0.944	0.965	0.891	0.875	0.0185998
C0RHK7	Pyruvate, phosphate dikinase OS=Brucella melitensis biotype 2 (strain ATCC 23457) OX=546272 GN=ppdK PE=3 SV=1	ppdK	96.369	38.9	169	28	2	25	32	26	28	30	28	22	22	21	22	25	25	2	2	2	2	2	2	1881200	1789700	1971100	1938500	1818000	1812600	By MS/MS	By MS/MS	By MS/MS	By MS/MS	By MS/MS	By MS/MS	1.007	0.958	1.055	1.037	0.973	0.97	0.987	0.73096
C0RHL4	5-hydroxyisourate hydrolase OS=Brucella melitensis biotype 2 (strain ATCC 23457) OX=546272 GN=pucM PE=3 SV=1	pucM	13.033	48.3	79	4	4	11	13	19	10	9	17	4	4	4	4	3	4	4	4	4	4	3	4	1332000	1581800	1354500	1799800	1794200	1359400	By MS/MS	By MS/MS	By MS/MS	By MS/MS	By MS/MS	By MS/MS	0.867	1.029	0.881	1.171	1.167	0.884	1.16	0.25526
C0RHM6	O-antigen export system ATP-binding protein rfbB OS=Brucella melitensis biotype 2 (strain ATCC 23457) OX=546272 GN=BMEA_A0557 PE=4 SV=1	BMEA_A0557	27.129	52.4	55	10	10	8	11	8	9	11	8	6	10	7	7	7	8	6	10	7	7	7	8	1942800	1362200	1715200	1768200	1455400	1340300	By MS/MS	By MS/MS	By MS/MS	By MS/MS	By MS/MS	By MS/MS	1.216	0.853	1.074	1.107	0.911	0.839	0.909	0.52688
C0RHM7	Transport permease protein OS=Brucella melitensis biotype 2 (strain ATCC 23457) OX=546272 GN=BMEA_A0558 PE=3 SV=1	BMEA_A0558	29.336	6.9	8	2	2	1	0	2	1	2	2	2	2	2	2	2	2	2	2	2	2	2	2	142740	135270	156500	201780	174180	186750	By MS/MS	By matching	By MS/MS	By MS/MS	By MS/MS	By MS/MS	0.859	0.814	0.942	1.214	1.048	1.124	1.295	0.0127027
C0RHM8	L-glutamine:2-deoxy-scyllo-inosose aminotransferase OS=Brucella melitensis biotype 2 (strain ATCC 23457) OX=546272 GN=BMEA_A0559 PE=3 SV=1	BMEA_A0559	40.497	45.5	88	13	13	8	16	13	15	18	18	13	13	13	12	13	12	13	13	13	12	13	12	1148100	1455200	1486200	1456100	1702500	1584700	By MS/MS	By MS/MS	By MS/MS	By MS/MS	By MS/MS	By MS/MS	0.78	0.988	1.01	0.989	1.156	1.076	1.159	0.180617
C0RHQ7	Death-on-curing family protein OS=Brucella melitensis biotype 2 (strain ATCC 23457) OX=546272 GN=BMEA_A0594 PE=4 SV=1	BMEA_A0594	14.282	17.8	21	2	2	4	4	3	3	3	4	2	2	2	2	2	2	2	2	2	2	2	2	881380	470800	710950	693680	578930	618820	By MS/MS	By MS/MS	By MS/MS	By MS/MS	By MS/MS	By MS/MS	1.337	0.714	1.079	1.052	0.878	0.939	0.917	0.77962
C0RHR8	Protease 2 OS=Brucella melitensis biotype 2 (strain ATCC 23457) OX=546272 GN=BMEA_A0607 PE=4 SV=1	BMEA_A0607	78.243	38.6	70	21	21	12	17	11	8	15	7	13	19	13	15	18	15	13	19	13	15	18	15	1611700	1416300	1781000	981650	951540	872500	By MS/MS	By MS/MS	By MS/MS	By MS/MS	By MS/MS	By MS/MS	1.27	1.116	1.403	0.773	0.75	0.687	0.583	0.0020394
C0RHV1	Histidine kinase OS=Brucella melitensis biotype 2 (strain ATCC 23457) OX=546272 GN=BMEA_A0643 PE=4 SV=1	BMEA_A0643	44.931	22.1	28	6	6	4	5	4	4	6	5	5	5	5	4	6	5	5	5	5	4	6	5	105640	120870	116190	129510	141680	155390	By MS/MS	By MS/MS	By MS/MS	By MS/MS	By MS/MS	By MS/MS	0.824	0.943	0.906	1.01	1.105	1.212	1.245	0.030137
C0RHW7	Electron-transferring-flavoprotein dehydrogenase OS=Brucella melitensis biotype 2 (strain ATCC 23457) OX=546272 GN=BMEA_A0659 PE=4 SV=1	BMEA_A0659	61.054	36.6	52	15	14	9	9	7	7	12	8	12	13	12	11	12	13	12	13	12	11	12	13	1349800	1246100	1498300	1395100	1321800	1276400	By MS/MS	By MS/MS	By MS/MS	By MS/MS	By MS/MS	By MS/MS	1.001	0.924	1.112	1.035	0.981	0.947	0.976	0.7252
C0RHY0	Histidinol-phosphate aminotransferase OS=Brucella melitensis biotype 2 (strain ATCC 23457) OX=546272 GN=BMEA_A0673 PE=3 SV=1	BMEA_A0673	40.762	29.4	40	11	11	7	8	6	4	7	8	9	11	10	9	10	10	9	11	10	9	10	10	570750	468220	532850	675530	487310	590190	By MS/MS	By MS/MS	By MS/MS	By MS/MS	By MS/MS	By MS/MS	1.03	0.845	0.962	1.219	0.879	1.065	1.115	0.40596
C0RHY6	50S ribosomal protein L21 OS=Brucella melitensis biotype 2 (strain ATCC 23457) OX=546272 GN=BMEA_A0680 PE=4 SV=1	BMEA_A0680	24.44	33.5	30	5	5	4	6	6	4	6	4	3	5	4	4	5	4	3	5	4	4	5	4	1311300	1255600	1231000	899020	922940	1320200	By MS/MS	By MS/MS	By MS/MS	By MS/MS	By MS/MS	By MS/MS	1.134	1.086	1.064	0.777	0.798	1.141	0.827	0.24272
C0RHY8	4-hydroxy-tetrahydrodipicolinate synthase OS=Brucella melitensis biotype 2 (strain ATCC 23457) OX=546272 GN=dapA PE=3 SV=1	dapA	31.598	56.7	86	12	12	14	20	12	13	14	13	10	12	11	10	11	10	10	12	11	10	11	10	2163700	2261600	2361500	1642100	1953000	1918300	By MS/MS	By MS/MS	By MS/MS	By MS/MS	By MS/MS	By MS/MS	1.055	1.103	1.152	0.801	0.953	0.936	0.813	0.02596
C0RHZ6	Transcriptional activator protein fnrA OS=Brucella melitensis biotype 2 (strain ATCC 23457) OX=546272 GN=BMEA_A0691 PE=4 SV=1	BMEA_A0691	27.782	13.1	5	3	3	0	0	0	1	1	3	1	1	0	2	3	3	1	1	0	2	3	3	0	0	0	40183	34558	39853	By matching	By matching		By MS/MS	By MS/MS	By MS/MS				1.052	0.905	1.043
C0RI14	NUDIX hydrolase OS=Brucella melitensis biotype 2 (strain ATCC 23457) OX=546272 GN=BMEA_A0709 PE=4 SV=1	BMEA_A0709	16.239	12.9	4	1	1	0	0	1	1	1	1	0	1	1	1	1	1	0	1	1	1	1	1	0	0	0	0	0	16610		By matching	By MS/MS	By MS/MS	By MS/MS	By MS/MS
C0RI17	Hydrolase species=Brucella neotomae taxid=29460 gene=NCTC10084_00670(predicted) OS=Brucella melitensis biotype 2 (strain ATCC 23457) OX=546272 GN=BMEA_A0712 PE=4 SV=1	BMEA_A0712	6.161	70.9	16	3	3	2	3	5	3	1	2	3	3	3	3	2	2	3	3	3	3	2	2	4018000	2611900	3341100	3442000	2530800	2931100	By MS/MS	By MS/MS	By MS/MS	By MS/MS	By MS/MS	By MS/MS	1.277	0.83	1.062	1.094	0.804	0.932	0.893	0.52832
C0RI25	Chaperone surA OS=Brucella melitensis biotype 2 (strain ATCC 23457) OX=546272 GN=BMEA_A0720 PE=4 SV=1	BMEA_A0720	35.19	50.3	109	12	11	17	19	18	17	22	16	11	10	10	11	11	12	10	10	10	11	11	11	6248000	6052600	6628600	4409200	5471800	5526200	By MS/MS	By MS/MS	By MS/MS	By MS/MS	By MS/MS	By MS/MS	1.092	1.058	1.158	0.77	0.956	0.966	0.814	0.055035
C0RI26	LPS-assembly protein LptD OS=Brucella melitensis biotype 2 (strain ATCC 23457) OX=546272 GN=lptD PE=3 SV=1	lptD	88.389	37.9	136	24	23	23	24	23	20	23	23	20	22	20	20	21	20	20	22	20	20	21	20	3505400	2523500	2944600	2800500	2651900	3550300	By MS/MS	By MS/MS	By MS/MS	By MS/MS	By MS/MS	By MS/MS	1.17	0.842	0.983	0.935	0.885	1.185	1.003	0.9761
C0RI41	Short-chain dehydrogenase/reductase SDR OS=Brucella melitensis biotype 2 (strain ATCC 23457) OX=546272 GN=BMEA_A0736 PE=3 SV=1	BMEA_A0736	27.684	22.3	6	4	3	1	1	1	1	1	1	3	3	2	3	3	3	2	2	2	3	2	2	0	56332	69065	0	0	28009	By MS/MS	By MS/MS	By MS/MS	By MS/MS	By MS/MS	By MS/MS		1.102	1.351			0.548	0.447
C0RI43	OmpA-like transmembrane domain protein OS=Brucella melitensis biotype 2 (strain ATCC 23457) OX=546272 GN=BMEA_A0738 PE=4 SV=1	BMEA_A0738	23.185	28.2	35	5	5	3	8	4	6	9	5	3	4	5	4	5	5	3	4	5	4	5	5	1206900	951970	752880	1356800	974580	1035900	By MS/MS	By MS/MS	By MS/MS	By MS/MS	By MS/MS	By MS/MS	1.153	0.91	0.719	1.297	0.931	0.99	1.157	0.41818
C0RI51	Phosphoribosylglycinamide formyltransferase OS=Brucella melitensis biotype 2 (strain ATCC 23457) OX=546272 GN=purN PE=3 SV=1	purN	21.685	18.5	14	3	3	2	2	2	2	4	2	2	3	2	2	3	2	2	3	2	2	3	2	938800	579320	833370	748040	462330	577510	By MS/MS	By MS/MS	By MS/MS	By MS/MS	By MS/MS	By MS/MS	1.361	0.84	1.208	1.084	0.67	0.837	0.76	0.24512
C0RI55	ATP/GTP-binding protein species=Brucella sp. F5/99 taxid=437701 gene=BATG_01566(predicted) OS=Brucella melitensis biotype 2 (strain ATCC 23457) OX=546272 GN=BMEA_A0751 PE=4 SV=1	BMEA_A0751	25.232	53.2	40	10	9	10	5	9	4	5	7	7	7	8	5	8	9	7	6	8	5	8	8	379780	287020	357670	283140	289410	313530	By MS/MS	By MS/MS	By MS/MS	By MS/MS	By MS/MS	By MS/MS	1.193	0.901	1.123	0.889	0.909	0.985	0.865	0.2011
C0RI62	Hypothetical cytosolic protein species=Brucella melitensis biotype 1 (strain 16M / ATCC 23456 / NCTC 10094) taxid=224914 gene=BMEI1230(predicted) OS=Brucella melitensis biotype 2 (strain ATCC 23457) OX=546272 GN=BMEA_A0761 PE=4 SV=1	BMEA_A0761	21.866	42.9	6	7	1	1	1	1	1	1	1	5	6	6	6	7	6	1	1	1	1	1	1	0	0	0	0	0	111410	By MS/MS	By MS/MS	By MS/MS	By MS/MS	By MS/MS	By MS/MS
C0RI73	ApeA species=Brucella pinnipedialis M292/94/1 taxid=520462 gene=BALG_01008(predicted) OS=Brucella melitensis biotype 2 (strain ATCC 23457) OX=546272 GN=BMEA_A0774 PE=4 SV=1	BMEA_A0774	50.957	3.5	3	1	1	0	1	1	1	0	0	1	1	1	1	1	1	1	1	1	1	1	1	0	0	0	0	0	4420.8	By matching	By MS/MS	By MS/MS	By MS/MS	By matching	By matching
C0RI80	Lysine-arginine-ornithine-binding periplasmic protein OS=Brucella melitensis biotype 2 (strain ATCC 23457) OX=546272 GN=BMEA_A0781 PE=4 SV=1	BMEA_A0781	37.08	56.3	96	19	19	16	18	15	14	19	14	17	19	16	15	16	16	17	19	16	15	16	16	17434000	11882000	13733000	12977000	11639000	11693000	By MS/MS	By MS/MS	By MS/MS	By MS/MS	By MS/MS	By MS/MS	1.318	0.898	1.038	0.981	0.88	0.884	0.844	0.24766
C0RIA5	Riboflavin synthase, alpha subunit OS=Brucella melitensis biotype 2 (strain ATCC 23457) OX=546272 GN=ribE PE=4 SV=1	ribE	22.253	46.5	72	10	10	13	15	12	10	13	9	9	10	10	9	10	9	9	10	10	9	10	9	4308400	3088400	3622100	3532500	2577200	3075000	By MS/MS	By MS/MS	By MS/MS	By MS/MS	By MS/MS	By MS/MS	1.279	0.917	1.076	1.049	0.765	0.913	0.833	0.24338
C0RIC5	30S ribosomal protein S9 OS=Brucella melitensis biotype 2 (strain ATCC 23457) OX=546272 GN=rpsI PE=3 SV=1	rpsI	17.227	58.2	23	9	3	5	5	2	4	5	2	9	8	8	7	8	8	3	3	2	2	3	3	1664500	1395400	692210	1592500	2084300	2650100	By MS/MS	By MS/MS	By MS/MS	By MS/MS	By MS/MS	By MS/MS	0.991	0.831	0.412	0.948	1.241	1.578	1.686	0.137598
C0RIC6	50S ribosomal protein L13 OS=Brucella melitensis biotype 2 (strain ATCC 23457) OX=546272 GN=rplM PE=3 SV=1	rplM	17.329	59.1	22	8	8	1	4	2	3	11	1	5	6	5	5	8	4	5	6	5	5	8	4	12768	190010	26043	15490	138590	25177	By MS/MS	By MS/MS	By MS/MS	By MS/MS	By MS/MS	By MS/MS	0.188	2.794	0.383	0.228	2.038	0.37	0.783	0.96246
C0RIE3	NADH-quinone oxidoreductase, E subunit OS=Brucella melitensis biotype 2 (strain ATCC 23457) OX=546272 GN=nuoE PE=4 SV=1	nuoE	25.91	45.1	39	9	9	7	9	5	4	9	5	8	9	8	5	8	8	8	9	8	5	8	8	1829000	1377100	1785400	2001800	1386900	1532500	By MS/MS	By MS/MS	By MS/MS	By MS/MS	By MS/MS	By MS/MS	1.107	0.834	1.081	1.212	0.839	0.928	0.986	0.90198
C0RIF2	NADH-quinone oxidoreductase subunit N OS=Brucella melitensis biotype 2 (strain ATCC 23457) OX=546272 GN=nuoN PE=3 SV=1	nuoN	50.683	9.6	24	4	4	3	4	4	4	4	5	2	4	3	3	3	3	2	4	3	3	3	3	215810	184240	207980	201930	178050	196710	By MS/MS	By MS/MS	By MS/MS	By MS/MS	By MS/MS	By MS/MS	1.093	0.933	1.053	1.023	0.902	0.996	0.949	0.44454
C0RIG3	Extensin family protein OS=Brucella melitensis biotype 2 (strain ATCC 23457) OX=546272 GN=BMEA_A0868 PE=4 SV=1	BMEA_A0868	37.313	30.3	29	6	6	7	6	6	4	4	2	5	6	6	5	6	4	5	6	6	5	6	4	401620	265740	349450	164160	123550	151700	By MS/MS	By MS/MS	By MS/MS	By MS/MS	By MS/MS	By MS/MS	1.655	1.095	1.44	0.676	0.509	0.625	0.432	0.0049159
C0RII1	Biphenyl-2,3-diol 1,2-dioxygenase 3 OS=Brucella melitensis biotype 2 (strain ATCC 23457) OX=546272 GN=BMEA_A0886 PE=4 SV=1	BMEA_A0886	32.042	46.4	29	8	8	6	7	6	4	2	4	6	7	7	5	5	6	6	7	7	5	5	6	723750	681550	751140	175950	126720	179190	By MS/MS	By MS/MS	By MS/MS	By MS/MS	By MS/MS	By MS/MS	1.646	1.55	1.708	0.4	0.288	0.408	0.223	0.00020202
C0RII7	Oxytetracycline polyketide beta-ketoacyl synthase 1 OS=Brucella melitensis biotype 2 (strain ATCC 23457) OX=546272 GN=BMEA_A0892 PE=3 SV=1	BMEA_A0892	40.901	53.2	85	13	13	14	16	12	10	19	14	9	12	8	9	11	9	9	12	8	9	11	9	1858800	2028400	1930800	1391500	1872300	1496000	By MS/MS	By MS/MS	By MS/MS	By MS/MS	By MS/MS	By MS/MS	1.054	1.151	1.095	0.789	1.062	0.849	0.818	0.088635
C0RIJ0	Aldose 1-epimerase OS=Brucella melitensis biotype 2 (strain ATCC 23457) OX=546272 GN=BMEA_A0895 PE=3 SV=1	BMEA_A0895	37.265	31.5	55	8	8	6	7	9	10	12	11	7	7	7	7	8	8	7	7	7	7	8	8	483940	489670	530900	579930	580490	626390	By MS/MS	By MS/MS	By MS/MS	By MS/MS	By MS/MS	By MS/MS	0.882	0.893	0.968	1.057	1.058	1.142	1.187	0.0114365
C0RIJ1	2-dehydro-3-deoxygluconokinase OS=Brucella melitensis biotype 2 (strain ATCC 23457) OX=546272 GN=BMEA_A0896 PE=4 SV=1	BMEA_A0896	32.477	11.1	5	3	2	1	1	1	1	1	0	1	2	1	2	2	2	1	2	1	2	2	2	0	10911	0	13225	14281	0	By MS/MS	By MS/MS	By MS/MS	By MS/MS	By MS/MS	By matching		0.852		1.033	1.115		1.261
C0RIK7	DUF533 domain-containing protein species=Brucella suis taxid=29461 gene=CS875_04350(predicted) OS=Brucella melitensis biotype 2 (strain ATCC 23457) OX=546272 GN=BMEA_A0912 PE=4 SV=1	BMEA_A0912	24.836	55.3	63	10	10	9	15	12	6	13	8	7	9	8	5	9	7	7	9	8	5	9	7	1829800	3199800	2158400	662900	798550	738790	By MS/MS	By MS/MS	By MS/MS	By MS/MS	By MS/MS	By MS/MS	1.169	2.045	1.379	0.424	0.51	0.472	0.306	0.0026611
C0RIL6	Sec-independent protein translocase protein TatB OS=Brucella melitensis biotype 2 (strain ATCC 23457) OX=546272 GN=tatB PE=3 SV=1	tatB	21.394	31.8	18	4	4	2	3	2	4	3	4	4	4	4	4	4	4	4	4	4	4	4	4	885930	726210	812710	1198500	1018000	1196300	By MS/MS	By MS/MS	By MS/MS	By MS/MS	By MS/MS	By MS/MS	0.911	0.746	0.835	1.232	1.046	1.23	1.408	0.0124815
C0RIM6	Hypothetical Cytosolic Protein species=Brucella abortus (strain S19) taxid=430066 gene=BAbS19_I08510(predicted) OS=Brucella melitensis biotype 2 (strain ATCC 23457) OX=546272 GN=BMEA_A0931 PE=4 SV=1	BMEA_A0931	13.935	29.5	12	3	3	2	3	2	1	2	2	3	3	2	3	3	2	3	3	2	3	3	2	155210	145780	126220	142110	142090	176270	By MS/MS	By MS/MS	By MS/MS	By MS/MS	By MS/MS	By MS/MS	1.049	0.985	0.853	0.961	0.96	1.191	1.078	0.47922
C0RIN0	Hypothetical membrane protein species=Brucella abortus biovar 1 (strain 9-941) taxid=262698 gene=BruAb1_0908(predicted) OS=Brucella melitensis biotype 2 (strain ATCC 23457) OX=546272 GN=BMEA_A0935 PE=4 SV=1	BMEA_A0935	40.55	3.7	3	1	1	0	0	0	1	1	1	0	1	0	1	1	1	0	1	0	1	1	1	0	0	0	0	0	38452		By matching		By MS/MS	By MS/MS	By MS/MS
C0RIN2	Trigger factor OS=Brucella melitensis biotype 2 (strain ATCC 23457) OX=546272 GN=tig PE=3 SV=1	tig	54.45	57.1	3	40	2	0	2	1	0	0	0	34	35	37	33	32	35	0	2	2	0	0	0	0	47468	24236	0	0	0	By matching	By MS/MS	By MS/MS	By matching	By matching	By matching		1.324	0.676
C0RIN8	Leucyl/phenylalanyl-tRNA--protein transferase OS=Brucella melitensis biotype 2 (strain ATCC 23457) OX=546272 GN=aat PE=3 SV=1	aat	23.153	37.3	7	5	5	0	1	0	2	2	2	2	3	2	4	2	3	2	3	2	4	2	3	0	0	15656	25840	0	24965	By matching	By MS/MS	By matching	By MS/MS	By MS/MS	By MS/MS			0.707	1.166		1.127	1.622
C0RIQ8	Tyrosine--tRNA ligase OS=Brucella melitensis biotype 2 (strain ATCC 23457) OX=546272 GN=tyrS PE=3 SV=1	tyrS	46.126	47.2	113	18	18	18	23	19	14	23	16	15	17	15	14	17	15	15	17	15	14	17	15	3419900	3970600	3450300	2414100	2550700	2178400	By MS/MS	By MS/MS	By MS/MS	By MS/MS	By MS/MS	By MS/MS	1.141	1.325	1.151	0.805	0.851	0.727	0.659	0.0033758
C0RIS9	Membrane protein involved in aromatic hydrocarbon degradation species=Brucella canis (strain ATCC 23365 / NCTC 10854) taxid=483179 gene=BCAN_A0960(predicted) OS=Brucella melitensis biotype 2 (strain ATCC 23457) OX=546272 GN=BMEA_A0987 PE=4 SV=1	BMEA_A0987	11.751	27.5	6	2	1	1	1	1	1	1	1	2	2	2	2	2	1	1	1	1	1	1	1	0	0	0	0	0	377950	By MS/MS	By MS/MS	By MS/MS	By MS/MS	By MS/MS	By MS/MS
C0RIT7	Fumarate hydratase class I OS=Brucella melitensis biotype 2 (strain ATCC 23457) OX=546272 GN=BMEA_A0995 PE=3 SV=1	BMEA_A0995	59.033	47.3	85	19	19	11	17	14	11	15	17	14	16	15	12	16	16	14	16	15	12	16	16	532240	532400	576380	760430	676190	713100	By MS/MS	By MS/MS	By MS/MS	By MS/MS	By MS/MS	By MS/MS	0.842	0.843	0.912	1.204	1.07	1.129	1.31	0.0033366
C0RIU8	Porin OS=Brucella melitensis biotype 2 (strain ATCC 23457) OX=546272 GN=BMEA_A1009 PE=4 SV=1	BMEA_A1009	25.242	12.3	5	2	2	0	1	0	0	2	2	1	2	1	2	2	2	1	2	1	2	2	2	0	0	0	0	0	25194	By MS/MS	By MS/MS	By MS/MS	By MS/MS	By MS/MS	By MS/MS
C0RIV1	Uncharacterized protein OS=Brucella melitensis biotype 2 (strain ATCC 23457) OX=546272 GN=BMEA_A1012 PE=4 SV=1	BMEA_A1012	11.653	42.3	6	4	4	2	3	0	0	1	0	1	3	2	0	3	2	1	3	2	0	3	2	0	100830	0	0	48406	0	By MS/MS	By MS/MS	By matching		By MS/MS	By matching		1.351			0.649		0.48
C0RIW5	Arsenate reductase OS=Brucella melitensis biotype 2 (strain ATCC 23457) OX=546272 GN=arsC PE=3 SV=1	arsC	12.861	41.7	31	5	5	6	3	5	6	6	5	4	5	5	5	5	5	4	5	5	5	5	5	895780	603510	791580	670840	567610	580210	By MS/MS	By MS/MS	By MS/MS	By MS/MS	By MS/MS	By MS/MS	1.308	0.881	1.156	0.979	0.829	0.847	0.794	0.159699
C0RIW9	DNA polymerase III, delta' subunit OS=Brucella melitensis biotype 2 (strain ATCC 23457) OX=546272 GN=holB PE=4 SV=1	holB	39.68	43.6	52	12	12	9	6	9	8	10	10	8	10	9	10	10	12	8	10	9	10	10	12	274490	225750	259090	286130	249010	294150	By MS/MS	By MS/MS	By MS/MS	By MS/MS	By MS/MS	By MS/MS	1.037	0.853	0.979	1.081	0.94	1.111	1.092	0.31882
C0RIZ1	Glutamine-dependent NAD(+) synthetase OS=Brucella melitensis biotype 2 (strain ATCC 23457) OX=546272 GN=nadE PE=3 SV=1	nadE	60.919	30.1	81	12	12	12	13	12	14	14	16	12	11	10	12	11	12	12	11	10	12	11	12	860520	889020	949390	790680	808100	902870	By MS/MS	By MS/MS	By MS/MS	By MS/MS	By MS/MS	By MS/MS	0.993	1.026	1.095	0.912	0.932	1.042	0.927	0.20088
C0RIZ3	Malate dehydrogenase, oxaloacetate-decarboxylating, NADP(+) OS=Brucella melitensis biotype 2 (strain ATCC 23457) OX=546272 GN=BMEA_A1058 PE=4 SV=1	BMEA_A1058	83.786	38.1	167	22	22	22	31	24	23	39	28	15	21	17	15	20	19	15	21	17	15	20	19	2511400	2512200	2693900	2926400	2798700	3286500	By MS/MS	By MS/MS	By MS/MS	By MS/MS	By MS/MS	By MS/MS	0.901	0.901	0.966	1.05	1.004	1.179	1.168	0.044777
C0RIZ9	Kinesin species=Brucella melitensis taxid=29459 gene=BK187_05355(predicted) OS=Brucella melitensis biotype 2 (strain ATCC 23457) OX=546272 GN=BMEA_A1064 PE=4 SV=1	BMEA_A1064	166.78	61.5	380	71	70	54	79	69	54	58	66	62	64	61	60	63	63	62	64	61	60	63	63	15336000	12308000	13566000	13341000	12816000	13297000	By MS/MS	By MS/MS	By MS/MS	By MS/MS	By MS/MS	By MS/MS	1.141	0.916	1.009	0.992	0.953	0.989	0.957	0.56964
C0RJ02	FAD-dependent pyridine nucleotide-disulphide oxidoreductase OS=Brucella melitensis biotype 2 (strain ATCC 23457) OX=546272 GN=BMEA_A1067 PE=4 SV=1	BMEA_A1067	11.351	11.2	0	1	1	0	0	0	0	0	0	0	1	1	0	0	1	0	1	1	0	0	1	0	0	0	0	0	0		By MS/MS	By matching			By MS/MS
C0RJ04	Dihydropteroate synthase OS=Brucella melitensis biotype 2 (strain ATCC 23457) OX=546272 GN=folP PE=3 SV=1	folP	30.221	45.5	36	9	9	5	7	7	5	7	5	5	8	7	5	7	7	5	8	7	5	7	7	294980	257790	295050	412780	265150	236860	By MS/MS	By MS/MS	By MS/MS	By MS/MS	By MS/MS	By MS/MS	1.004	0.878	1.004	1.405	0.903	0.806	1.079	0.79716
C0RJ07	Signal peptide protein species=Ochrobactrum intermedium 229E taxid=1337887 gene=Q644_04500(predicted) OS=Brucella melitensis biotype 2 (strain ATCC 23457) OX=546272 GN=BMEA_A1073 PE=4 SV=1	BMEA_A1073	19.379	25.4	2	3	2	0	0	1	1	0	0	3	1	3	2	3	2	2	0	2	2	2	1	0	0	98807	76090	0	0	By matching	By matching	By MS/MS	By MS/MS	By matching	By matching			1.13	0.87			0.77
C0RJ12	Basic proline-rich protein OS=Brucella melitensis biotype 2 (strain ATCC 23457) OX=546272 GN=BMEA_A1078 PE=4 SV=1	BMEA_A1078	44.909	49.5	81	13	2	12	24	12	7	18	8	8	13	8	8	10	9	0	2	0	0	1	1	4175200	2804300	3694600	5790500	4257500	4396300	By MS/MS	By MS/MS	By MS/MS	By MS/MS	By MS/MS	By MS/MS	0.997	0.67	0.883	1.383	1.017	1.05	1.353	0.115842
C0RJ13	PAS domain S-box-containing protein OS=Brucella melitensis biotype 2 (strain ATCC 23457) OX=546272 GN=BMEA_A1079 PE=4 SV=1	BMEA_A1079	98.01	26.5	89	15	15	10	20	12	13	18	16	9	14	12	12	13	12	9	14	12	12	13	12	1065400	911330	1073800	1201900	1023000	1158500	By MS/MS	By MS/MS	By MS/MS	By MS/MS	By MS/MS	By MS/MS	0.994	0.85	1.001	1.121	0.954	1.08	1.109	0.22412
C0RJ15	Beta-lactamase OS=Brucella melitensis biotype 2 (strain ATCC 23457) OX=546272 GN=BMEA_A1081 PE=4 SV=1	BMEA_A1081	47.429	9.3	10	3	3	1	2	1	2	3	1	2	2	2	2	3	2	2	2	2	2	3	2	178790	86944	176990	266810	107580	131320	By MS/MS	By MS/MS	By MS/MS	By MS/MS	By MS/MS	By MS/MS	1.131	0.55	1.12	1.688	0.681	0.831	1.142	0.7872
C0RJ34	Secretion protein HlyD family protein OS=Brucella melitensis biotype 2 (strain ATCC 23457) OX=546272 GN=BMEA_A1101 PE=4 SV=1	BMEA_A1101	39.193	12.8	8	3	3	2	2	1	1	1	1	2	3	2	1	1	2	2	3	2	1	1	2	35045	60475	45028	0	0	38836	By MS/MS	By MS/MS	By MS/MS	By MS/MS	By MS/MS	By MS/MS	0.781	1.349	1.004			0.866	0.829
C0RJ36	Xaa-Pro dipeptidase OS=Brucella melitensis biotype 2 (strain ATCC 23457) OX=546272 GN=BMEA_A1103 PE=4 SV=1	BMEA_A1103	41.8	10	9	3	3	0	2	0	2	3	2	2	2	2	2	3	2	2	2	2	2	3	2	27287	56943	44744	128840	89821	107940	By matching	By MS/MS	By matching	By MS/MS	By MS/MS	By MS/MS	0.359	0.75	0.589	1.697	1.183	1.422	2.534	0.0160604
C0RJ37	Methyltransferase type 12 OS=Brucella melitensis biotype 2 (strain ATCC 23457) OX=546272 GN=BMEA_A1104 PE=4 SV=1	BMEA_A1104	30.337	47.1	64	9	9	11	10	11	10	11	11	8	9	8	8	8	8	8	9	8	8	8	8	687090	588570	635530	522990	462930	523300	By MS/MS	By MS/MS	By MS/MS	By MS/MS	By MS/MS	By MS/MS	1.205	1.032	1.115	0.917	0.812	0.918	0.79	0.0175809
C0RJ40	MazG family protein OS=Brucella melitensis biotype 2 (strain ATCC 23457) OX=546272 GN=BMEA_A1108 PE=4 SV=1	BMEA_A1108	30.998	27.4	24	6	6	4	6	3	4	4	3	5	6	4	4	5	5	5	6	4	4	5	5	123370	158280	155830	164910	175100	148110	By MS/MS	By MS/MS	By MS/MS	By MS/MS	By MS/MS	By MS/MS	0.8	1.026	1.01	1.069	1.135	0.96	1.116	0.29514
C0RJ42	Nitroreductase OS=Brucella melitensis biotype 2 (strain ATCC 23457) OX=546272 GN=BMEA_A1110 PE=4 SV=1	BMEA_A1110	21.61	37.6	29	5	5	4	6	5	3	6	5	4	4	4	3	3	3	4	4	4	3	3	3	127340	141870	147640	243940	314430	306580	By MS/MS	By MS/MS	By MS/MS	By MS/MS	By MS/MS	By MS/MS	0.596	0.664	0.691	1.142	1.472	1.435	2.075	0.00139851
C0RJ62	Efflux transporter, RND family, MFP subunit OS=Brucella melitensis biotype 2 (strain ATCC 23457) OX=546272 GN=BMEA_A1134 PE=3 SV=1	BMEA_A1134	42.176	38.4	76	11	11	11	17	11	10	15	12	9	11	9	7	11	8	9	11	9	7	11	8	872870	1096700	992860	640370	863960	948050	By MS/MS	By MS/MS	By MS/MS	By MS/MS	By MS/MS	By MS/MS	0.967	1.215	1.1	0.71	0.957	1.051	0.828	0.21818
C0RJ64	Queuine tRNA-ribosyltransferase OS=Brucella melitensis biotype 2 (strain ATCC 23457) OX=546272 GN=tgt PE=3 SV=1	tgt	41.451	24.4	30	7	7	5	4	4	6	6	5	5	5	5	6	6	6	5	5	5	6	6	6	369300	345150	397000	342460	321990	330700	By MS/MS	By MS/MS	By MS/MS	By MS/MS	By MS/MS	By MS/MS	1.052	0.983	1.131	0.975	0.917	0.942	0.895	0.068525
C0RJ66	Peptidyl-prolyl cis-trans isomerase OS=Brucella melitensis biotype 2 (strain ATCC 23457) OX=546272 GN=BMEA_A1138 PE=3 SV=1	BMEA_A1138	18.203	66.1	35	10	10	6	7	6	5	5	6	8	10	8	7	9	8	8	10	8	7	9	8	4440900	3671700	3459200	2530000	2189100	2237600	By MS/MS	By MS/MS	By MS/MS	By MS/MS	By MS/MS	By MS/MS	1.438	1.189	1.12	0.819	0.709	0.725	0.601	0.004504
C0RJ78	DNA-binding protein HRL18 OS=Brucella melitensis biotype 2 (strain ATCC 23457) OX=546272 GN=BMEA_A1151 PE=3 SV=1	BMEA_A1151	9.0742	60.4	51	8	3	7	9	7	8	12	8	8	8	8	8	8	8	3	3	3	3	3	3	319200	264940	219200	205410	219750	233520	By MS/MS	By MS/MS	By MS/MS	By MS/MS	By MS/MS	By MS/MS	1.31	1.087	0.9	0.843	0.902	0.958	0.82	0.175359
C0RJ89	DNA-binding transcriptional regulator NtrC OS=Brucella melitensis biotype 2 (strain ATCC 23457) OX=546272 GN=ntrC PE=4 SV=1	ntrC	54.553	44.4	94	19	2	16	22	17	11	15	13	15	18	19	15	16	15	2	2	2	2	2	2	2851000	2286300	2784800	1324900	1038500	1181100	By MS/MS	By MS/MS	By MS/MS	By MS/MS	By MS/MS	By MS/MS	1.492	1.196	1.457	0.693	0.543	0.618	0.447	0.00126227
C0RJ93	CinA domain protein OS=Brucella melitensis biotype 2 (strain ATCC 23457) OX=546272 GN=BMEA_A1166 PE=3 SV=1	BMEA_A1166	16.871	20.6	9	3	3	1	2	2	1	2	1	2	3	2	2	3	2	2	3	2	2	3	2	1082300	1019400	1092400	901750	784350	855820	By MS/MS	By MS/MS	By MS/MS	By MS/MS	By MS/MS	By MS/MS	1.132	1.066	1.143	0.943	0.82	0.895	0.796	0.0076424
C0RJ98	Acetyltransferase component of pyruvate dehydrogenase complex OS=Brucella melitensis biotype 2 (strain ATCC 23457) OX=546272 GN=BMEA_A1172 PE=3 SV=1	BMEA_A1172	46.715	73.4	224	28	28	36	45	32	33	41	37	21	25	19	22	26	23	21	25	19	22	26	23	14537000	11328000	12948000	9958200	8710000	11125000	By MS/MS	By MS/MS	By MS/MS	By MS/MS	By MS/MS	By MS/MS	1.271	0.991	1.132	0.871	0.762	0.973	0.768	0.058861
C0RJA4	2-dehydro-3-deoxyphosphooctonate aldolase OS=Brucella melitensis biotype 2 (strain ATCC 23457) OX=546272 GN=kdsA PE=3 SV=1	kdsA	29.498	48	56	11	11	8	8	10	7	12	11	10	10	10	10	11	10	10	10	10	10	11	10	1331500	1134200	1191000	1206100	1352600	1075800	By MS/MS	By MS/MS	By MS/MS	By MS/MS	By MS/MS	By MS/MS	1.096	0.933	0.98	0.993	1.113	0.885	0.994	0.9258
C0RJB4	LexA repressor OS=Brucella melitensis biotype 2 (strain ATCC 23457) OX=546272 GN=lexA PE=3 SV=1	lexA	26.07	61.2	45	14	14	7	11	9	5	8	5	9	13	9	8	10	9	9	13	9	8	10	9	1334100	827840	1026700	1061300	875530	957360	By MS/MS	By MS/MS	By MS/MS	By MS/MS	By MS/MS	By MS/MS	1.316	0.817	1.013	1.047	0.864	0.944	0.908	0.61426
C0RJC4	Zinc metalloprotease OS=Brucella melitensis biotype 2 (strain ATCC 23457) OX=546272 GN=BMEA_A1199 PE=3 SV=1	BMEA_A1199	40.976	35.1	33	10	10	3	7	4	4	9	6	6	10	8	5	9	8	6	10	8	5	9	8	243840	224270	220510	368220	345880	309370	By MS/MS	By MS/MS	By MS/MS	By MS/MS	By MS/MS	By MS/MS	0.855	0.786	0.773	1.29	1.212	1.084	1.486	0.002723
C0RJC7	Ribosome-recycling factor OS=Brucella melitensis biotype 2 (strain ATCC 23457) OX=546272 GN=frr PE=3 SV=1	frr	20.723	68.8	89	18	18	13	18	15	12	17	14	15	15	16	14	14	15	15	15	16	14	14	15	11665000	10234000	8554700	6196300	5595900	8285300	By MS/MS	By MS/MS	By MS/MS	By MS/MS	By MS/MS	By MS/MS	1.385	1.215	1.016	0.736	0.664	0.984	0.659	0.046161
C0RJG8	Alanine--tRNA ligase OS=Brucella melitensis biotype 2 (strain ATCC 23457) OX=546272 GN=alaS PE=3 SV=1	alaS	95.527	41	117	29	29	14	20	15	15	31	22	17	26	21	21	25	22	17	26	21	21	25	22	1470600	1540700	1553500	2100600	2150000	2059800	By MS/MS	By MS/MS	By MS/MS	By MS/MS	By MS/MS	By MS/MS	0.811	0.85	0.857	1.159	1.186	1.136	1.382	0.000103648
C0RJH3	AAA ATPase central domain protein OS=Brucella melitensis biotype 2 (strain ATCC 23457) OX=546272 GN=BMEA_A1250 PE=4 SV=1	BMEA_A1250	48.502	32	50	10	1	6	10	7	10	7	10	5	10	8	8	9	10	0	1	1	0	1	1	308790	261800	302230	328400	260340	284710	By MS/MS	By MS/MS	By MS/MS	By MS/MS	By MS/MS	By MS/MS	1.061	0.9	1.038	1.128	0.895	0.978	1.001	0.98858
C0RJI2	50S ribosomal protein L15 OS=Brucella melitensis biotype 2 (strain ATCC 23457) OX=546272 GN=rplO PE=3 SV=1	rplO	16.245	46.2	38	8	8	4	5	5	4	6	14	6	6	5	6	8	6	6	6	5	6	8	6	1234900	754710	1322100	1428800	802950	1171900	By MS/MS	By MS/MS	By MS/MS	By MS/MS	By MS/MS	By MS/MS	1.103	0.674	1.181	1.277	0.717	1.047	1.028	0.91048
C0RJK4	Elongation factor G OS=Brucella melitensis biotype 2 (strain ATCC 23457) OX=546272 GN=fusA PE=3 SV=1	fusA	76.294	48.3	211	23	23	27	47	34	29	32	42	16	22	16	14	14	18	16	22	16	14	14	18	14045000	15051000	12853000	10770000	12142000	12847000	By MS/MS	By MS/MS	By MS/MS	By MS/MS	By MS/MS	By MS/MS	1.084	1.162	0.992	0.832	0.938	0.992	0.853	0.082357
C0RJK9	DNA-directed RNA polymerase subunit beta' OS=Brucella melitensis biotype 2 (strain ATCC 23457) OX=546272 GN=rpoC PE=3 SV=1	rpoC	155.56	49.3	312	57	1	32	58	47	49	73	53	46	52	47	45	51	47	1	1	1	1	1	1	6163000	6514300	6888600	10408000	9742800	10183000	By MS/MS	By MS/MS	By MS/MS	By MS/MS	By MS/MS	By MS/MS	0.741	0.783	0.828	1.251	1.171	1.224	1.55	0.00030195
C0RJL1	DNA-directed RNA polymerase subunit beta OS=Brucella melitensis biotype 2 (strain ATCC 23457) OX=546272 GN=rpoB PE=3 SV=1	rpoB	153.72	36.5	213	46	45	25	37	25	44	43	39	35	40	34	36	41	35	35	40	34	36	41	35	7038300	6226100	7475100	11867000	10157000	10697000	By MS/MS	By MS/MS	By MS/MS	By MS/MS	By MS/MS	By MS/MS	0.79	0.699	0.839	1.332	1.14	1.201	1.578	0.0029365
C0RJL6	Transcription termination/antitermination protein NusG OS=Brucella melitensis biotype 2 (strain ATCC 23457) OX=546272 GN=nusG PE=3 SV=1	nusG	19.668	76	65	13	13	8	12	13	10	11	11	11	13	13	12	12	12	11	13	13	12	12	12	7463300	6361200	6864400	7344700	6729300	7344400	By MS/MS	By MS/MS	By MS/MS	By MS/MS	By MS/MS	By MS/MS	1.063	0.906	0.978	1.047	0.959	1.047	1.036	0.53946
C0RJN4	Import inner membrane translocase subunit Tim44 OS=Brucella melitensis biotype 2 (strain ATCC 23457) OX=546272 GN=BMEA_A1315 PE=4 SV=1	BMEA_A1315	35.604	33.3	59	8	8	10	12	8	8	12	9	8	7	8	7	8	8	8	7	8	7	8	8	1192500	619830	1032600	618620	474280	540890	By MS/MS	By MS/MS	By MS/MS	By MS/MS	By MS/MS	By MS/MS	1.598	0.83	1.383	0.829	0.635	0.725	0.574	0.070002
C0RJN6	D-alanine--D-alanine ligase OS=Brucella melitensis biotype 2 (strain ATCC 23457) OX=546272 GN=ddl PE=3 SV=1	ddl	37.53	58.9	53	14	14	7	9	8	9	9	11	12	14	12	12	13	12	12	14	12	12	13	12	638920	544950	583340	1204600	1014800	1041200	By MS/MS	By MS/MS	By MS/MS	By MS/MS	By MS/MS	By MS/MS	0.762	0.65	0.696	1.438	1.211	1.243	1.846	0.00096467
C0RJN9	Homoserine dehydrogenase OS=Brucella melitensis biotype 2 (strain ATCC 23457) OX=546272 GN=BMEA_A1320 PE=3 SV=1	BMEA_A1320	46.824	27.3	65	8	8	12	10	14	8	10	11	5	6	7	6	8	6	5	6	7	6	8	6	463850	486810	604580	525570	402210	451070	By MS/MS	By MS/MS	By MS/MS	By MS/MS	By MS/MS	By MS/MS	0.949	0.995	1.236	1.075	0.822	0.922	0.886	0.34694
C0RJQ0	Precorrin-8X methylmutase OS=Brucella melitensis biotype 2 (strain ATCC 23457) OX=546272 GN=BMEA_A1334 PE=4 SV=1	BMEA_A1334	21.855	37	18	6	6	4	3	2	4	2	3	5	6	5	5	4	4	5	6	5	5	4	4	364520	275040	355450	372980	282040	326250	By MS/MS	By MS/MS	By MS/MS	By MS/MS	By MS/MS	By MS/MS	1.107	0.835	1.079	1.132	0.856	0.99	0.986	0.91972
C0RJQ6	Cobalamin biosynthesis protein CobD OS=Brucella melitensis biotype 2 (strain ATCC 23457) OX=546272 GN=cobD PE=3 SV=1	cobD	34.639	16.2	19	4	4	3	3	3	3	4	3	4	4	3	4	3	4	4	4	3	4	3	4	41417	43851	47631	71025	60741	73550	By MS/MS	By MS/MS	By MS/MS	By MS/MS	By MS/MS	By MS/MS	0.735	0.778	0.845	1.26	1.078	1.305	1.545	0.0037164
C0RJQ8	Hydrogenobyrinate a,c-diamide synthase OS=Brucella melitensis biotype 2 (strain ATCC 23457) OX=546272 GN=cobB PE=3 SV=1	cobB	47.068	42.4	56	14	14	6	12	9	8	12	9	8	13	8	8	11	8	8	13	8	8	11	8	542290	698640	651590	549170	627670	633030	By MS/MS	By MS/MS	By MS/MS	By MS/MS	By MS/MS	By MS/MS	0.879	1.132	1.056	0.89	1.017	1.026	0.956	0.66552
C0RJR0	Cobalt-precorrin-5B C(1)-methyltransferase OS=Brucella melitensis biotype 2 (strain ATCC 23457) OX=546272 GN=cbiD PE=3 SV=1	cbiD	38.689	7.3	12	2	2	3	2	2	1	2	2	2	2	2	2	2	2	2	2	2	2	2	2	94351	106900	109810	50402	56947	47524	By MS/MS	By MS/MS	By MS/MS	By MS/MS	By MS/MS	By MS/MS	1.215	1.377	1.414	0.649	0.733	0.612	0.498	0.00059606
C0RJS6	3-hydroxyisobutyrate dehydrogenase OS=Brucella melitensis biotype 2 (strain ATCC 23457) OX=546272 GN=mmsB PE=3 SV=1	mmsB	30.451	41.2	48	9	9	6	11	9	8	8	6	7	8	6	6	6	5	7	8	6	6	6	5	1464600	1055700	1465400	1263500	988350	1112400	By MS/MS	By MS/MS	By MS/MS	By MS/MS	By MS/MS	By MS/MS	1.196	0.862	1.196	1.031	0.807	0.908	0.844	0.27766
C0RJT3	Multifunctional fusion protein OS=Brucella melitensis biotype 2 (strain ATCC 23457) OX=546272 GN=secD PE=3 SV=1	secD	92.028	30.8	99	19	19	14	21	17	14	18	15	14	17	14	11	17	14	14	17	14	11	17	14	1912400	1781000	1986700	3009800	2558400	2787500	By MS/MS	By MS/MS	By MS/MS	By MS/MS	By MS/MS	By MS/MS	0.818	0.761	0.849	1.287	1.094	1.192	1.472	0.0024799
C0RJT8	Sulfate ABC transporter, sulfate-binding protein OS=Brucella melitensis biotype 2 (strain ATCC 23457) OX=546272 GN=BMEA_A1376 PE=4 SV=1	BMEA_A1376	37.173	29.6	30	10	10	0	4	3	6	10	7	4	6	6	7	9	7	4	6	6	7	9	7	102390	114320	134330	265350	356380	385080	By MS/MS	By MS/MS	By MS/MS	By MS/MS	By MS/MS	By MS/MS	0.452	0.505	0.594	1.173	1.575	1.702	2.869	0.00163519
C0RJT9	Uncharacterized protein OS=Brucella melitensis biotype 2 (strain ATCC 23457) OX=546272 GN=BMEA_A1378 PE=4 SV=1	BMEA_A1378	7.4668	39.3	3	2	2	0	0	0	1	1	1	1	1	1	2	2	2	1	1	1	2	2	2	0	0	0	0	0	8892.5	By matching	By matching	By MS/MS	By MS/MS	By MS/MS	By MS/MS
C0RJU5	Versicolorin reductase OS=Brucella melitensis biotype 2 (strain ATCC 23457) OX=546272 GN=BMEA_A1386 PE=1 SV=1	BMEA_A1386	28.926	39.8	44	8	8	5	6	9	9	8	7	5	7	8	6	8	7	5	7	8	6	8	7	1185800	1151100	1188000	1362800	1191700	1348600	By MS/MS	By MS/MS	By MS/MS	By MS/MS	By MS/MS	By MS/MS	0.958	0.93	0.96	1.101	0.963	1.089	1.107	0.086084
C0RJU8	Periplasmic binding protein/LacI transcriptional regulator OS=Brucella melitensis biotype 2 (strain ATCC 23457) OX=546272 GN=BMEA_A1389 PE=4 SV=1	BMEA_A1389	31.695	60.8	104	15	15	14	25	22	16	11	16	13	15	14	13	13	13	13	15	14	13	13	13	12959000	11945000	10310000	5266600	5795000	5877800	By MS/MS	By MS/MS	By MS/MS	By MS/MS	By MS/MS	By MS/MS	1.491	1.374	1.186	0.606	0.667	0.676	0.481	0.00063937
C0RJW0	Ribokinase OS=Brucella melitensis biotype 2 (strain ATCC 23457) OX=546272 GN=rbsK PE=3 SV=1	rbsK	31.948	34.2	47	9	9	9	9	6	7	9	7	8	8	6	7	7	8	8	8	6	7	7	8	435290	378440	437130	546840	510170	435740	By MS/MS	By MS/MS	By MS/MS	By MS/MS	By MS/MS	By MS/MS	0.952	0.828	0.956	1.196	1.116	0.953	1.193	0.100842
C0RJW8	2,3-dihydroxybenzoate-AMP ligase OS=Brucella melitensis biotype 2 (strain ATCC 23457) OX=546272 GN=BMEA_B0017 PE=4 SV=1	BMEA_B0017	58.756	51.2	82	20	20	12	18	13	11	15	13	14	18	16	14	16	16	14	18	16	14	16	16	945630	828310	1018000	950420	779180	872020	By MS/MS	By MS/MS	By MS/MS	By MS/MS	By MS/MS	By MS/MS	1.052	0.921	1.132	1.057	0.867	0.97	0.932	0.44768
C0RJW9	Isochorismate synthase OS=Brucella melitensis biotype 2 (strain ATCC 23457) OX=546272 GN=BMEA_B0018 PE=4 SV=1	BMEA_B0018	42.496	25.3	26	6	6	4	5	5	4	4	4	4	5	4	4	5	4	4	5	4	4	5	4	241210	222990	314330	196850	191370	236660	By MS/MS	By MS/MS	By MS/MS	By MS/MS	By MS/MS	By MS/MS	1.031	0.953	1.344	0.842	0.818	1.012	0.803	0.159724
C0RJX2	HupC/HyaC/HydC family protein OS=Brucella melitensis biotype 2 (strain ATCC 23457) OX=546272 GN=BMEA_B0021 PE=4 SV=1	BMEA_B0021	30.283	15.2	22	3	3	2	4	3	3	6	4	3	3	3	3	3	3	3	3	3	3	3	3	88919	90645	119190	103030	106170	139400	By MS/MS	By MS/MS	By MS/MS	By MS/MS	By MS/MS	By MS/MS	0.824	0.84	1.105	0.955	0.984	1.292	1.167	0.31754
C0RJX9	Inner-membrane translocator OS=Brucella melitensis biotype 2 (strain ATCC 23457) OX=546272 GN=BMEA_B0028 PE=3 SV=1	BMEA_B0028	42.757	6.9	7	2	2	1	2	1	1	1	1	2	2	2	2	2	2	2	2	2	2	2	2	106110	67237	67182	48841	44609	49095	By MS/MS	By MS/MS	By MS/MS	By MS/MS	By MS/MS	By MS/MS	1.662	1.053	1.052	0.765	0.699	0.769	0.593	0.032423
C0RK28	Ferrochelatase OS=Brucella melitensis biotype 2 (strain ATCC 23457) OX=546272 GN=hemH PE=3 SV=1	hemH	40.056	49.7	49	12	12	7	11	6	7	11	7	7	11	8	7	11	9	7	11	8	7	11	9	1125900	1866600	1389600	1666100	1962300	1669500	By MS/MS	By MS/MS	By MS/MS	By MS/MS	By MS/MS	By MS/MS	0.698	1.157	0.861	1.033	1.216	1.035	1.209	0.25272
C0RK30	4-amino-4-deoxychorismate lyase OS=Brucella melitensis biotype 2 (strain ATCC 23457) OX=546272 GN=BMEA_B0083 PE=4 SV=1	BMEA_B0083	24.976	37.2	44	7	7	6	7	6	8	10	7	4	5	5	6	7	7	4	5	5	6	7	7	388680	360840	422990	392640	363040	471520	By MS/MS	By MS/MS	By MS/MS	By MS/MS	By MS/MS	By MS/MS	0.972	0.902	1.058	0.982	0.908	1.179	1.047	0.6673
C0RK42	GCN5-related N-acetyltransferase OS=Brucella melitensis biotype 2 (strain ATCC 23457) OX=546272 GN=BMEA_B0095 PE=4 SV=1	BMEA_B0095	26.099	43.6	41	8	7	7	6	6	8	7	7	8	7	8	7	8	7	7	7	7	7	7	7	978180	738720	914330	935140	865260	806530	By MS/MS	By MS/MS	By MS/MS	By MS/MS	By MS/MS	By MS/MS	1.12	0.846	1.047	1.071	0.991	0.924	0.991	0.96962
C0RK50	Lipopolysaccharide biosynthesis protein OS=Brucella melitensis biotype 2 (strain ATCC 23457) OX=546272 GN=BMEA_B0104 PE=4 SV=1	BMEA_B0104	62.612	32.3	95	15	15	15	17	16	15	16	16	11	14	12	12	14	13	11	14	12	12	14	13	1846900	1364800	1776400	1647100	1411300	1611500	By MS/MS	By MS/MS	By MS/MS	By MS/MS	By MS/MS	By MS/MS	1.147	0.848	1.104	1.023	0.877	1.001	0.936	0.60556
C0RKA4	DUF4381 domain-containing protein species=Brucella melitensis taxid=29459 gene=BK187_11910(predicted) OS=Brucella melitensis biotype 2 (strain ATCC 23457) OX=546272 GN=BMEA_B0162 PE=4 SV=1	BMEA_B0162	18.111	9.4	8	1	1	0	1	2	1	1	3	1	1	1	1	1	1	1	1	1	1	1	1	0	0	0	0	0	18689	By matching	By MS/MS	By MS/MS	By MS/MS	By MS/MS	By MS/MS
C0RKD0	Glucose/galactose transporter OS=Brucella melitensis biotype 2 (strain ATCC 23457) OX=546272 GN=gluP PE=4 SV=1	gluP	43.807	4.4	25	1	1	4	7	4	3	4	3	1	1	1	1	1	1	1	1	1	1	1	1	462380	388100	571640	77163	59710	68222	By MS/MS	By MS/MS	By MS/MS	By MS/MS	By MS/MS	By MS/MS	1.705	1.431	2.108	0.285	0.22	0.252	0.144	0.000139045
C0RKE4	tRNA-specific adenosine deaminase OS=Brucella melitensis biotype 2 (strain ATCC 23457) OX=546272 GN=tadA PE=3 SV=1	tadA	17.24	43.9	13	4	4	1	2	1	1	4	4	3	2	3	3	3	4	3	2	3	3	3	4	37670	56139	43330	37264	59023	69071	By MS/MS	By MS/MS	By MS/MS	By MS/MS	By MS/MS	By MS/MS	0.747	1.114	0.859	0.739	1.171	1.37	1.206	0.48446
C0RKF4	Tetraacyldisaccharide 4'-kinase OS=Brucella melitensis biotype 2 (strain ATCC 23457) OX=546272 GN=lpxK PE=3 SV=1	lpxK	36.724	38.1	27	8	8	2	6	4	5	5	5	5	8	6	6	7	5	5	8	6	6	7	5	122940	111140	147760	122540	123850	158450	By MS/MS	By MS/MS	By MS/MS	By MS/MS	By MS/MS	By MS/MS	0.938	0.848	1.127	0.935	0.945	1.208	1.06	0.64798
C0RKF6	DNA mismatch repair protein MutL OS=Brucella melitensis biotype 2 (strain ATCC 23457) OX=546272 GN=mutL PE=3 SV=1	mutL	66.793	58.4	122	28	28	13	22	16	20	24	27	21	22	21	23	26	26	21	22	21	23	26	26	1167100	1225700	1375700	1797400	1702800	1791100	By MS/MS	By MS/MS	By MS/MS	By MS/MS	By MS/MS	By MS/MS	0.773	0.812	0.911	1.19	1.128	1.186	1.404	0.0027196
C0RKF9	Enoyl-CoA hydratase OS=Brucella melitensis biotype 2 (strain ATCC 23457) OX=546272 GN=BMEA_B0222 PE=3 SV=1	BMEA_B0222	26.984	33.6	23	7	7	3	6	3	3	4	4	4	6	4	4	6	5	4	6	4	4	6	5	280200	263940	304000	307700	283240	327150	By MS/MS	By MS/MS	By MS/MS	By MS/MS	By MS/MS	By MS/MS	0.952	0.897	1.033	1.045	0.962	1.111	1.082	0.24956
C0RKH4	Dihydrodipicolinate synthetase OS=Brucella melitensis biotype 2 (strain ATCC 23457) OX=546272 GN=BMEA_B0240 PE=1 SV=1	BMEA_B0240	34.478	44.1	60	11	10	10	8	7	11	14	10	8	10	7	9	9	8	7	10	7	9	9	8	530590	562440	596530	476230	560540	529190	By MS/MS	By MS/MS	By MS/MS	By MS/MS	By MS/MS	By MS/MS	0.978	1.037	1.099	0.878	1.033	0.975	0.927	0.25624
C0RKM8	Nitrate reductase, beta subunit OS=Brucella melitensis biotype 2 (strain ATCC 23457) OX=546272 GN=narH PE=4 SV=1	narH	58.178	42.8	85	20	20	16	15	18	9	14	13	16	19	19	12	16	14	16	19	19	12	16	14	1203900	1052200	1167900	782340	696410	716950	By MS/MS	By MS/MS	By MS/MS	By MS/MS	By MS/MS	By MS/MS	1.285	1.123	1.247	0.835	0.744	0.765	0.641	0.0011622
C0RKM9	Nitrate reductase, alpha subunit OS=Brucella melitensis biotype 2 (strain ATCC 23457) OX=546272 GN=BMEA_B0300 PE=3 SV=1	BMEA_B0300	140.35	37.3	176	35	35	31	38	33	23	25	26	29	30	31	26	29	28	29	30	31	26	29	28	3194900	3355100	3494700	1333400	1155300	1308200	By MS/MS	By MS/MS	By MS/MS	By MS/MS	By MS/MS	By MS/MS	1.385	1.454	1.515	0.578	0.501	0.567	0.378	4.3478e-05
C0RKN0	Nitrite transporter OS=Brucella melitensis biotype 2 (strain ATCC 23457) OX=546272 GN=narK PE=4 SV=1	narK	101.84	12.6	35	10	10	4	5	3	6	8	9	5	5	3	7	9	8	5	5	3	7	9	8	257150	212970	268390	606400	557500	531990	By MS/MS	By MS/MS	By MS/MS	By MS/MS	By MS/MS	By MS/MS	0.634	0.525	0.661	1.495	1.374	1.311	2.297	0.00049527
C0RKN3	Extracellular solute-binding protein family 1 OS=Brucella melitensis biotype 2 (strain ATCC 23457) OX=546272 GN=BMEA_B0304 PE=4 SV=1	BMEA_B0304	45.68	44.9	28	12	12	4	7	4	4	3	6	10	12	11	10	10	10	10	12	11	10	10	10	399700	310730	314310	344630	270700	353080	By MS/MS	By MS/MS	By MS/MS	By MS/MS	By MS/MS	By MS/MS	1.203	0.935	0.946	1.037	0.815	1.063	0.945	0.65756
C0RKN7	THUA species=Brucella ceti str. Cudo taxid=595497 gene=BCETI_6000621(predicted) OS=Brucella melitensis biotype 2 (strain ATCC 23457) OX=546272 GN=BMEA_B0308 PE=4 SV=1	BMEA_B0308	29.508	43.7	64	9	9	11	12	12	7	12	10	8	9	8	7	9	8	8	9	8	7	9	8	1612400	2152100	1915300	958520	1236300	1175600	By MS/MS	By MS/MS	By MS/MS	By MS/MS	By MS/MS	By MS/MS	1.069	1.427	1.27	0.635	0.82	0.779	0.593	0.0104395
C0RKN8	Oxidoreductase domain protein OS=Brucella melitensis biotype 2 (strain ATCC 23457) OX=546272 GN=BMEA_B0309 PE=4 SV=1	BMEA_B0309	38.192	64.9	88	15	15	13	16	15	15	14	15	12	15	13	12	14	13	12	15	13	12	14	13	2455100	1903600	2263400	1544000	1412700	1405300	By MS/MS	By MS/MS	By MS/MS	By MS/MS	By MS/MS	By MS/MS	1.341	1.04	1.236	0.843	0.772	0.768	0.659	0.0069437
C0RKQ8	Efflux pump membrane transporter OS=Brucella melitensis biotype 2 (strain ATCC 23457) OX=546272 GN=BMEA_B0334 PE=3 SV=1	BMEA_B0334	114.86	3.5	4	3	3	0	0	0	1	2	1	1	1	1	2	2	3	1	1	1	2	2	3	0	0	0	28203	30258	30665	By matching	By matching	By matching	By MS/MS	By MS/MS	By MS/MS				0.949	1.018	1.032
C0RKR8	Phosphomannomutase OS=Brucella melitensis biotype 2 (strain ATCC 23457) OX=546272 GN=BMEA_B0347 PE=3 SV=1	BMEA_B0347	50.611	29.6	35	11	11	4	9	4	7	6	5	7	8	6	8	9	9	7	8	6	8	9	9	173750	333410	320330	325090	348130	213940	By MS/MS	By MS/MS	By MS/MS	By MS/MS	By MS/MS	By MS/MS	0.608	1.167	1.121	1.138	1.218	0.749	1.072	0.74992
C0RKS8	5'-methylthioadenosine/S-adenosylhomocysteine nucleosidase OS=Brucella melitensis biotype 2 (strain ATCC 23457) OX=546272 GN=BMEA_B0359 PE=4 SV=1	BMEA_B0359	22.122	50	43	7	7	5	9	7	6	7	9	5	6	6	6	7	5	5	6	6	6	7	5	602640	469110	608930	584620	506090	651030	By MS/MS	By MS/MS	By MS/MS	By MS/MS	By MS/MS	By MS/MS	1.057	0.822	1.068	1.025	0.887	1.141	1.036	0.75768
C0RKU2	Leu/Ile/Val-binding protein family protein OS=Brucella melitensis biotype 2 (strain ATCC 23457) OX=546272 GN=BMEA_B0373 PE=4 SV=1	BMEA_B0373	42.457	45.4	57	12	11	8	14	7	8	10	10	9	11	9	7	11	10	9	10	9	7	10	10	2877100	2245600	2752500	2380700	1887000	1962400	By MS/MS	By MS/MS	By MS/MS	By MS/MS	By MS/MS	By MS/MS	1.224	0.955	1.171	1.013	0.803	0.835	0.791	0.089879
C0RKU4	Shikimate dehydrogenase OS=Brucella melitensis biotype 2 (strain ATCC 23457) OX=546272 GN=BMEA_B0376 PE=4 SV=1	BMEA_B0376	28.544	37.5	35	9	8	6	6	7	4	7	5	8	8	8	7	8	7	8	8	8	7	8	7	1142000	795310	965210	683340	520130	542430	By MS/MS	By MS/MS	By MS/MS	By MS/MS	By MS/MS	By MS/MS	1.474	1.027	1.246	0.882	0.671	0.7	0.601	0.0198817
C0RKU6	Succinate-semialdehyde dehydrogenase NAD(P) OS=Brucella melitensis biotype 2 (strain ATCC 23457) OX=546272 GN=BMEA_B0378 PE=4 SV=1	BMEA_B0378	51.016	39	84	13	13	12	23	13	8	18	10	11	12	12	9	13	10	11	12	12	9	13	10	2469400	2559100	2121900	1278500	1375800	1099800	By MS/MS	By MS/MS	By MS/MS	By MS/MS	By MS/MS	By MS/MS	1.359	1.408	1.168	0.703	0.757	0.605	0.525	0.00178257
C0RKU7	Leu/Ile/Val-binding protein family:Extracellular ligand-binding receptor OS=Brucella melitensis biotype 2 (strain ATCC 23457) OX=546272 GN=BMEA_B0379 PE=4 SV=1	BMEA_B0379	41.154	24	23	7	6	2	1	1	7	8	4	3	6	4	5	6	4	3	5	4	5	5	4	100440	63669	65820	1226100	1077600	1109400	By MS/MS	By MS/MS	By MS/MS	By MS/MS	By MS/MS	By MS/MS	0.165	0.105	0.108	2.019	1.775	1.827	14.87	5.8142e-05
C0RL07	NMT1/THI5 like domain protein OS=Brucella melitensis biotype 2 (strain ATCC 23457) OX=546272 GN=BMEA_B0447 PE=4 SV=1	BMEA_B0447	36.245	45.9	59	12	12	9	13	10	9	9	9	10	11	10	11	10	10	10	11	10	11	10	10	1231900	869150	1380100	788360	670930	667030	By MS/MS	By MS/MS	By MS/MS	By MS/MS	By MS/MS	By MS/MS	1.318	0.93	1.477	0.844	0.718	0.714	0.611	0.033221
C0RL28	Uncharacterized protein OS=Brucella melitensis biotype 2 (strain ATCC 23457) OX=546272 GN=BMEA_B0471 PE=4 SV=1	BMEA_B0471	10.519	60.2	22	4	4	3	3	3	5	4	4	3	4	3	4	4	4	3	4	3	4	4	4	180850	111400	150010	359680	256990	297780	By MS/MS	By MS/MS	By MS/MS	By MS/MS	By MS/MS	By MS/MS	0.8	0.493	0.663	1.591	1.137	1.317	2.068	0.0126238
C0RL30	Nitroreductase family protein species=Brucella suis taxid=29461 gene=CS875_12925(predicted) OS=Brucella melitensis biotype 2 (strain ATCC 23457) OX=546272 GN=BMEA_B0473 PE=4 SV=1	BMEA_B0473	22.256	55.8	32	13	12	5	10	8	3	3	3	9	13	13	8	7	7	9	12	12	7	6	6	9125400	5386000	6782500	1794300	1418300	1669100	By MS/MS	By MS/MS	By MS/MS	By MS/MS	By MS/MS	By MS/MS	2.092	1.235	1.555	0.411	0.325	0.383	0.229	0.00097572
C0RL39	ABC transporter, CydDC cysteine exporter, CydDC-E family, permease/ATP-binding protein CydC OS=Brucella melitensis biotype 2 (strain ATCC 23457) OX=546272 GN=BMEA_B0483 PE=4 SV=1	BMEA_B0483	57.951	6.8	4	2	2	0	1	0	1	2	0	1	2	2	1	2	2	1	2	2	1	2	2	0	35688	0	0	23101	0	By matching	By MS/MS	By matching	By MS/MS	By MS/MS	By matching		1.214			0.786		0.647
C0RL43	Transcriptional regulator, GntR family protein OS=Brucella melitensis biotype 2 (strain ATCC 23457) OX=546272 GN=BMEA_B0487 PE=4 SV=1	BMEA_B0487	27.997	42	56	8	8	8	11	7	9	11	10	8	8	8	8	8	7	8	8	8	8	8	7	967010	847410	675530	1408200	1130900	1101800	By MS/MS	By MS/MS	By MS/MS	By MS/MS	By MS/MS	By MS/MS	0.946	0.829	0.661	1.378	1.107	1.078	1.463	0.041943
C0RL44	ATPase BadF/BadG/BcrA/BcrD type OS=Brucella melitensis biotype 2 (strain ATCC 23457) OX=546272 GN=BMEA_B0488 PE=4 SV=1	BMEA_B0488	30.684	45.1	38	7	6	5	8	6	5	6	8	5	5	6	5	5	6	5	5	6	5	5	6	270790	430210	293420	294430	469460	464600	By MS/MS	By MS/MS	By MS/MS	By MS/MS	By MS/MS	By MS/MS	0.731	1.161	0.792	0.795	1.267	1.254	1.235	0.37278
C0RL54	Dihydrolipoyl dehydrogenase OS=Brucella melitensis biotype 2 (strain ATCC 23457) OX=546272 GN=lpdA PE=3 SV=1	lpdA	46.182	38.6	8	11	2	1	1	1	1	2	2	7	9	7	8	8	8	1	1	1	1	2	1	0	28322	0	0	0	32878	By MS/MS	By MS/MS	By MS/MS	By MS/MS	By MS/MS	By MS/MS		0.926				1.074	1.16
C0RL59	Major facilitator superfamily MFS_1 OS=Brucella melitensis biotype 2 (strain ATCC 23457) OX=546272 GN=BMEA_B0506 PE=4 SV=1	BMEA_B0506	46.295	2.8	2	1	1	0	0	1	0	1	0	0	0	1	1	1	1	0	0	1	1	1	1	0	0	0	0	0	6027.8			By MS/MS	By matching	By MS/MS	By matching
C0RL61	ABC transporter related protein OS=Brucella melitensis biotype 2 (strain ATCC 23457) OX=546272 GN=BMEA_B0508 PE=3 SV=1	BMEA_B0508	59.575	55.4	7	27	1	1	1	2	1	1	1	22	22	19	25	26	22	1	1	1	1	1	1	0	0	0	0	0	146420	By MS/MS	By MS/MS	By MS/MS	By MS/MS	By MS/MS	By MS/MS
C0RL96	Extracellular solute-binding protein family 5 OS=Brucella melitensis biotype 2 (strain ATCC 23457) OX=546272 GN=BMEA_B0549 PE=1 SV=1	BMEA_B0549	69.514	33.7	107	20	20	16	25	18	16	16	16	19	20	19	15	16	18	19	20	19	15	16	18	1949000	2917300	2516600	1384600	2170500	1911100	By MS/MS	By MS/MS	By MS/MS	By MS/MS	By MS/MS	By MS/MS	0.91	1.362	1.175	0.647	1.014	0.892	0.741	0.163201
C0RLA3	Glutamine--fructose-6-phosphate aminotransferase [isomerizing] OS=Brucella melitensis biotype 2 (strain ATCC 23457) OX=546272 GN=glmS PE=3 SV=1	glmS	66.329	39.4	76	18	17	12	10	10	14	17	13	12	14	11	13	14	12	12	13	11	13	14	12	1145800	943770	1172300	1114400	969050	1043800	By MS/MS	By MS/MS	By MS/MS	By MS/MS	By MS/MS	By MS/MS	1.076	0.886	1.101	1.047	0.91	0.98	0.959	0.65112
C0RLA4	Bifunctional protein GlmU OS=Brucella melitensis biotype 2 (strain ATCC 23457) OX=546272 GN=glmU PE=3 SV=1	glmU	47.904	30.6	42	10	10	6	7	8	5	8	8	8	9	8	8	10	9	8	9	8	8	10	9	676520	794600	825800	645050	781200	763770	By MS/MS	By MS/MS	By MS/MS	By MS/MS	By MS/MS	By MS/MS	0.905	1.063	1.104	0.863	1.045	1.021	0.953	0.60838
C0RLA6	Probable lysylphosphatidylglycerol synthetase OS=Brucella melitensis biotype 2 (strain ATCC 23457) OX=546272 GN=BMEA_B0559 PE=4 SV=1	BMEA_B0559	96.456	8.1	11	6	6	1	0	2	3	3	2	2	4	4	3	4	4	2	4	4	3	4	4	39518	40870	38383	64605	43384	42609	By MS/MS	By matching	By MS/MS	By MS/MS	By MS/MS	By MS/MS	0.88	0.91	0.855	1.439	0.966	0.949	1.268	0.25184
C0RLA8	BA14K family protein OS=Brucella melitensis biotype 2 (strain ATCC 23457) OX=546272 GN=BMEA_B0562 PE=4 SV=1	BMEA_B0562	18.725	15.1	0	2	1	0	0	0	0	0	0	2	2	2	1	1	1	1	1	1	0	0	0	0	0	0	0	0	0	By MS/MS	By MS/MS	By MS/MS	By matching	By matching	By matching
C0RLB6	Aspartyl/glutamyl-tRNA(Asn/Gln) amidotransferase subunit C OS=Brucella melitensis biotype 2 (strain ATCC 23457) OX=546272 GN=gatC PE=3 SV=1	gatC	10.317	41.1	8	3	3	1	5	0	1	1	0	1	3	1	1	1	0	1	3	1	1	1	0	0	216470	0	0	0	0	By MS/MS	By MS/MS	By matching	By MS/MS	By MS/MS
C0RLC3	DNA protecting protein DprA OS=Brucella melitensis biotype 2 (strain ATCC 23457) OX=546272 GN=dprA PE=4 SV=1	dprA	42.223	11.5	6	3	3	0	1	0	1	2	2	0	1	1	2	3	3	0	1	1	2	3	3	0	0	0	21357	32524	36628		By MS/MS	By matching	By MS/MS	By MS/MS	By MS/MS				0.708	1.078	1.214
C0RLC6	Ribonuclease R OS=Brucella melitensis biotype 2 (strain ATCC 23457) OX=546272 GN=rnr PE=3 SV=1	rnr	86.678	31.2	129	18	18	20	22	20	17	27	23	13	14	12	13	15	16	13	14	12	13	15	16	1185100	1099200	1183600	1224100	1124700	1135600	By MS/MS	By MS/MS	By MS/MS	By MS/MS	By MS/MS	By MS/MS	1.023	0.949	1.021	1.056	0.971	0.98	1.005	0.90604
C0RLC7	Zinc-finger protein species=Brucella neotomae taxid=29460 gene=NCTC10084_02146(predicted) OS=Brucella melitensis biotype 2 (strain ATCC 23457) OX=546272 GN=BMEA_B0581 PE=4 SV=1	BMEA_B0581	16.92	11.1	1	1	1	0	0	0	0	0	1	0	0	1	0	0	1	0	0	1	0	0	1	0	0	0	0	0	9096.3			By matching			By MS/MS
C0RLD4	DUF3572 domain-containing protein species=Brucella suis taxid=29461 gene=CS875_13500(predicted) OS=Brucella melitensis biotype 2 (strain ATCC 23457) OX=546272 GN=BMEA_B0588 PE=4 SV=1	BMEA_B0588	13.308	33.1	23	3	3	3	4	3	4	5	4	3	3	2	3	3	3	3	3	2	3	3	3	236000	168850	238430	236790	153060	197950	By MS/MS	By MS/MS	By MS/MS	By MS/MS	By MS/MS	By MS/MS	1.15	0.823	1.162	1.154	0.746	0.965	0.914	0.61136
C0RLD8	GGDEF domain protein OS=Brucella melitensis biotype 2 (strain ATCC 23457) OX=546272 GN=BMEA_B0594 PE=4 SV=1	BMEA_B0594	26.082	15.2	7	4	2	1	1	1	2	1	1	2	4	2	2	2	2	2	2	2	2	1	2	41731	37883	61350	199000	0	69034	By MS/MS	By MS/MS	By MS/MS	By MS/MS	By MS/MS	By MS/MS	0.51	0.463	0.75	2.433		0.844	2.853	0.122003
C0RLE7	FAD dependent oxidoreductase OS=Brucella melitensis biotype 2 (strain ATCC 23457) OX=546272 GN=BMEA_B0604 PE=4 SV=1	BMEA_B0604	45.826	3.6	3	1	1	0	0	0	1	1	1	1	1	1	1	1	1	1	1	1	1	1	1	0	0	0	0	0	6857	By matching	By matching	By matching	By MS/MS	By MS/MS	By MS/MS
C0RLE8	Saccharopine dehydrogenase species=Brucella melitensis taxid=29459 gene=BK187_14135(predicted) OS=Brucella melitensis biotype 2 (strain ATCC 23457) OX=546272 GN=BMEA_B0606 PE=4 SV=1	BMEA_B0606	39.715	19.9	38	7	1	6	5	4	8	7	8	4	5	5	5	6	7	1	1	1	1	1	1	284090	223070	296700	482280	387560	408760	By MS/MS	By MS/MS	By MS/MS	By MS/MS	By MS/MS	By MS/MS	0.819	0.643	0.855	1.39	1.117	1.178	1.59	0.0133647
C0RLF0	Amidohydrolase 3 OS=Brucella melitensis biotype 2 (strain ATCC 23457) OX=546272 GN=BMEA_B0608 PE=4 SV=1	BMEA_B0608	67.016	26.9	64	14	14	11	15	8	9	12	9	8	11	8	10	13	9	8	11	8	10	13	9	946000	638430	895510	719760	771420	814280	By MS/MS	By MS/MS	By MS/MS	By MS/MS	By MS/MS	By MS/MS	1.186	0.8	1.123	0.902	0.967	1.021	0.93	0.6654
C0RLF8	3-oxoadipate enol-lactonase OS=Brucella melitensis biotype 2 (strain ATCC 23457) OX=546272 GN=pcaD PE=4 SV=1	pcaD	29.167	15.4	10	3	3	3	2	2	0	2	1	3	2	2	1	2	1	3	2	2	1	2	1	33916	31943	45579	0	47856	0	By MS/MS	By MS/MS	By MS/MS	By matching	By MS/MS	By MS/MS	0.852	0.802	1.145		1.202		1.288
C0RLG1	3-carboxy-cis,cis-muconate cycloisomerase OS=Brucella melitensis biotype 2 (strain ATCC 23457) OX=546272 GN=pcaB PE=4 SV=1	pcaB	38.5	31.1	32	6	6	6	7	6	4	5	4	5	5	5	5	6	4	5	5	5	5	6	4	105200	114860	122130	75685	73452	81650	By MS/MS	By MS/MS	By MS/MS	By MS/MS	By MS/MS	By MS/MS	1.102	1.203	1.279	0.793	0.769	0.855	0.674	0.00182219
C0RLG2	Amino acid ABC transporter, periplasmic amino-acid binding protein OS=Brucella melitensis biotype 2 (strain ATCC 23457) OX=546272 GN=BMEA_B0621 PE=4 SV=1	BMEA_B0621	41.567	52.6	96	15	15	16	19	23	7	12	19	13	13	12	9	12	12	13	13	12	9	12	12	3167100	3188400	2547200	2197600	2795000	1979000	By MS/MS	By MS/MS	By MS/MS	By MS/MS	By MS/MS	By MS/MS	1.197	1.205	0.963	0.831	1.056	0.748	0.783	0.118039
C0RLG8	sn-glycerol-3-phosphate-binding periplasmic protein ugpB OS=Brucella melitensis biotype 2 (strain ATCC 23457) OX=546272 GN=BMEA_B0628 PE=4 SV=1	BMEA_B0628	47.109	41.6	91	14	14	17	18	15	12	16	13	14	13	13	12	14	13	14	13	13	12	14	13	16436000	14150000	13260000	10259000	11048000	10081000	By MS/MS	By MS/MS	By MS/MS	By MS/MS	By MS/MS	By MS/MS	1.311	1.128	1.058	0.818	0.881	0.804	0.716	0.0088598
C0RLH1	sn-glycerol-3-phosphate import ATP-binding protein UgpC OS=Brucella melitensis biotype 2 (strain ATCC 23457) OX=546272 GN=ugpC PE=3 SV=1	ugpC	38.466	45.3	64	10	10	12	12	10	9	11	10	9	10	8	8	9	9	9	10	8	8	9	9	1165000	1693900	1426100	789580	1228900	1164900	By MS/MS	By MS/MS	By MS/MS	By MS/MS	By MS/MS	By MS/MS	0.936	1.361	1.146	0.634	0.987	0.936	0.743	0.159776
C0RLH3	Xanthine/uracil/vitamin C permease OS=Brucella melitensis biotype 2 (strain ATCC 23457) OX=546272 GN=BMEA_B0634 PE=4 SV=1	BMEA_B0634	44.58	3.3	1	1	1	0	1	0	0	0	0	0	1	0	0	1	0	0	1	0	0	1	0	0	0	0	0	3417.7	0		By MS/MS			By matching
C0RLJ0	5-oxoprolinase OS=Brucella melitensis biotype 2 (strain ATCC 23457) OX=546272 GN=BMEA_B0652 PE=4 SV=1	BMEA_B0652	129.29	33.5	144	30	2	19	24	24	22	31	24	25	26	24	25	28	27	1	2	1	1	2	2	1455000	1627500	1745600	1549300	1664300	1612200	By MS/MS	By MS/MS	By MS/MS	By MS/MS	By MS/MS	By MS/MS	0.904	1.012	1.085	0.963	1.034	1.002	0.999	0.97744
C0RLJ4	Ppx/GppA phosphatase OS=Brucella melitensis biotype 2 (strain ATCC 23457) OX=546272 GN=BMEA_B0656 PE=4 SV=1	BMEA_B0656	57.012	12.5	15	5	5	1	0	2	3	5	4	2	3	4	4	5	5	2	3	4	4	5	5	31304	30119	27171	35116	44722	37517	By MS/MS	By matching	By MS/MS	By MS/MS	By MS/MS	By MS/MS	0.912	0.877	0.792	1.023	1.303	1.093	1.325	0.029284
C0RLK3	6,7-dimethyl-8-ribityllumazine synthase OS=Brucella melitensis biotype 2 (strain ATCC 23457) OX=546272 GN=ribH PE=3 SV=1	ribH	17.414	43	38	7	7	6	7	5	5	8	7	5	7	5	6	6	6	5	7	5	6	6	6	2953100	2458700	2982800	2964900	3107500	3117000	By MS/MS	By MS/MS	By MS/MS	By MS/MS	By MS/MS	By MS/MS	1.008	0.839	1.018	1.012	1.06	1.064	1.095	0.2212
C0RLL9	Rhizopine catabolism protein mocA OS=Brucella melitensis biotype 2 (strain ATCC 23457) OX=546272 GN=BMEA_B0686 PE=4 SV=1	BMEA_B0686	35.648	60.5	95	17	17	13	16	12	16	20	18	9	13	14	14	16	13	9	13	14	14	16	13	1436900	1328300	1376800	2570300	2233000	2270400	By MS/MS	By MS/MS	By MS/MS	By MS/MS	By MS/MS	By MS/MS	0.769	0.711	0.737	1.375	1.195	1.215	1.707	0.00042404
C0RLM1	Fructokinase-1 OS=Brucella melitensis biotype 2 (strain ATCC 23457) OX=546272 GN=BMEA_B0688 PE=4 SV=1	BMEA_B0688	69.735	33.6	92	19	19	13	12	9	23	20	15	10	13	8	16	18	14	10	13	8	16	18	14	700390	617080	691290	1540200	1394100	1472300	By MS/MS	By MS/MS	By MS/MS	By MS/MS	By MS/MS	By MS/MS	0.655	0.577	0.647	1.44	1.304	1.377	2.193	9.6026e-05
C0RLM9	Bifunctional protein PutA OS=Brucella melitensis biotype 2 (strain ATCC 23457) OX=546272 GN=BMEA_B0697 PE=3 SV=1	BMEA_B0697	132.14	25.8	93	24	23	16	18	17	11	16	15	18	19	17	14	18	18	18	19	17	14	18	18	449540	421500	506930	490900	458550	471710	By MS/MS	By MS/MS	By MS/MS	By MS/MS	By MS/MS	By MS/MS	0.964	0.903	1.087	1.052	0.983	1.011	1.031	0.59566
C0RLN4	DUF1127 domain-containing protein species=Ochrobactrum sp. 27A/999/2015 taxid=2038110 gene=CN883_16980(predicted) OS=Brucella melitensis biotype 2 (strain ATCC 23457) OX=546272 GN=BMEA_B0706 PE=4 SV=1	BMEA_B0706	6.2012	26.9	6	1	1	1	1	1	1	1	1	1	1	1	1	1	1	1	1	1	1	1	1	0	0	0	0	0	33791	By MS/MS	By MS/MS	By MS/MS	By MS/MS	By MS/MS	By MS/MS
C0RLQ6	Microcystinase C OS=Brucella melitensis biotype 2 (strain ATCC 23457) OX=546272 GN=BMEA_B0729 PE=3 SV=1	BMEA_B0729	52.848	31.9	29	9	9	2	5	4	4	7	7	4	6	5	5	7	6	4	6	5	5	7	6	110910	111240	123230	138760	124410	152510	By MS/MS	By MS/MS	By MS/MS	By MS/MS	By MS/MS	By MS/MS	0.874	0.877	0.972	1.094	0.981	1.202	1.203	0.055222
C0RLR5	Ribosomal RNA small subunit methyltransferase E OS=Brucella melitensis biotype 2 (strain ATCC 23457) OX=546272 GN=BMEA_B0740 PE=3 SV=1	BMEA_B0740	26.876	47.5	47	8	8	7	7	8	8	8	9	6	6	7	6	6	8	6	6	7	6	6	8	396250	514410	464180	281260	309160	321350	By MS/MS	By MS/MS	By MS/MS	By MS/MS	By MS/MS	By MS/MS	1.04	1.35	1.218	0.738	0.811	0.843	0.663	0.0089234
C0RLR7	Exodeoxyribonuclease 7 large subunit OS=Brucella melitensis biotype 2 (strain ATCC 23457) OX=546272 GN=xseA PE=3 SV=1	xseA	56.346	22.7	39	9	9	5	5	6	8	8	7	9	8	9	9	7	7	9	8	9	9	7	7	235880	183130	238780	354810	269480	306420	By MS/MS	By MS/MS	By MS/MS	By MS/MS	By MS/MS	By MS/MS	0.891	0.692	0.902	1.34	1.018	1.157	1.414	0.041404
C0RLS5	Leucine-responsive regulatory protein OS=Brucella melitensis biotype 2 (strain ATCC 23457) OX=546272 GN=BMEA_B0751 PE=4 SV=1	BMEA_B0751	17.745	48.7	6	6	5	1	2	0	0	3	0	1	3	1	2	4	0	1	3	1	2	4	0	0	0	0	0	124760	0	By MS/MS	By MS/MS	By matching	By matching	By MS/MS
C0RLT8	Extracellular solute-binding protein family 5 OS=Brucella melitensis biotype 2 (strain ATCC 23457) OX=546272 GN=BMEA_B0765 PE=4 SV=1	BMEA_B0765	58.633	33.3	45	12	12	7	8	9	5	7	9	8	9	10	7	10	8	8	9	10	7	10	8	370140	295420	360770	293470	259650	306990	By MS/MS	By MS/MS	By MS/MS	By MS/MS	By MS/MS	By MS/MS	1.177	0.94	1.147	0.933	0.826	0.976	0.838	0.114905
C0RLU2	Lysine--tRNA ligase OS=Brucella melitensis biotype 2 (strain ATCC 23457) OX=546272 GN=lysS PE=3 SV=1	lysS	61.768	30.9	52	13	13	5	12	9	4	12	10	6	11	8	7	10	9	6	11	8	7	10	9	274820	337220	305430	460870	367090	439260	By MS/MS	By MS/MS	By MS/MS	By MS/MS	By MS/MS	By MS/MS	0.755	0.926	0.839	1.266	1.008	1.206	1.381	0.024141
C0RLU5	Fatty acid oxidation complex subunit alpha OS=Brucella melitensis biotype 2 (strain ATCC 23457) OX=546272 GN=BMEA_B0772 PE=3 SV=1	BMEA_B0772	80.169	37.5	98	23	22	13	18	15	16	17	19	18	22	19	17	20	19	18	21	19	17	20	19	3419600	2683800	3291700	3016500	2774000	2795800	By MS/MS	By MS/MS	By MS/MS	By MS/MS	By MS/MS	By MS/MS	1.141	0.896	1.098	1.007	0.926	0.933	0.914	0.34622
C0RLV4	Nickel ABC transporter, permease subunit NikC OS=Brucella melitensis biotype 2 (strain ATCC 23457) OX=546272 GN=nikC PE=3 SV=1	nikC	31.408	5.9	6	1	1	1	1	1	1	1	1	1	1	1	1	1	1	1	1	1	1	1	1	0	0	0	0	0	37502	By MS/MS	By MS/MS	By MS/MS	By MS/MS	By MS/MS	By MS/MS
C0RLW8	Transcriptional regulator MerR family protein OS=Brucella melitensis biotype 2 (strain ATCC 23457) OX=546272 GN=BMEA_B0799 PE=4 SV=1	BMEA_B0799	15.921	32.4	19	6	6	3	4	3	3	3	3	4	5	3	5	5	5	4	5	3	5	5	5	83787	64657	77752	87071	80759	92162	By MS/MS	By MS/MS	By MS/MS	By MS/MS	By MS/MS	By MS/MS	1.034	0.798	0.96	1.075	0.997	1.137	1.149	0.170021
C0RLX0	Peptidoglycan-binding domain 1 protein OS=Brucella melitensis biotype 2 (strain ATCC 23457) OX=546272 GN=BMEA_B0801 PE=4 SV=1	BMEA_B0801	103.53	22.3	64	14	14	6	14	7	11	13	13	10	11	8	10	12	12	10	11	8	10	12	12	234550	182020	204860	384330	314950	365570	By MS/MS	By MS/MS	By MS/MS	By MS/MS	By MS/MS	By MS/MS	0.835	0.648	0.729	1.367	1.121	1.301	1.713	0.0046239
C0RM04	Rhizopine-binding protein OS=Brucella melitensis biotype 2 (strain ATCC 23457) OX=546272 GN=BMEA_B0836 PE=4 SV=1	BMEA_B0836	33.257	63.2	60	15	15	11	13	8	7	11	10	13	15	13	12	13	13	13	15	13	12	13	13	7234800	5190000	5047100	5472700	4929800	6232200	By MS/MS	By MS/MS	By MS/MS	By MS/MS	By MS/MS	By MS/MS	1.273	0.913	0.888	0.963	0.867	1.096	0.952	0.77976
C0RM06	Xylose import ATP-binding protein xylG OS=Brucella melitensis biotype 2 (strain ATCC 23457) OX=546272 GN=BMEA_B0838 PE=4 SV=1	BMEA_B0838	55.546	34.6	46	13	13	7	6	4	8	11	10	10	10	11	11	13	13	10	10	11	11	13	13	544970	473350	467780	692270	649710	709680	By MS/MS	By MS/MS	By MS/MS	By MS/MS	By MS/MS	By MS/MS	0.924	0.803	0.793	1.174	1.102	1.204	1.381	0.004302
C0RM39	Peptidase S16 lon domain protein OS=Brucella melitensis biotype 2 (strain ATCC 23457) OX=546272 GN=BMEA_B0872 PE=4 SV=1	BMEA_B0872	25.945	82.5	43	12	11	4	13	7	3	9	7	5	11	7	4	9	8	5	10	7	4	9	8	426700	853520	501220	445590	562760	478280	By MS/MS	By MS/MS	By MS/MS	By MS/MS	By MS/MS	By MS/MS	0.783	1.567	0.92	0.818	1.033	0.878	0.835	0.56062
C0RM40	Thioredoxin OS=Brucella melitensis biotype 2 (strain ATCC 23457) OX=546272 GN=trx PE=4 SV=1	trx	34.454	48.5	65	13	13	9	17	11	7	11	10	10	12	11	10	11	12	10	12	11	10	11	12	2654800	2007700	2380900	1209500	1473600	1600900	By MS/MS	By MS/MS	By MS/MS	By MS/MS	By MS/MS	By MS/MS	1.406	1.063	1.261	0.641	0.781	0.848	0.609	0.012919
C0RM45	Ornithine cyclodeaminase OS=Brucella melitensis biotype 2 (strain ATCC 23457) OX=546272 GN=BMEA_B0880 PE=4 SV=1	BMEA_B0880	39.284	14.2	8	3	3	1	2	0	1	2	2	1	3	0	1	2	2	1	3	0	1	2	2	0	34701	0	0	29180	19816	By MS/MS	By MS/MS		By MS/MS	By MS/MS	By MS/MS		1.244			1.046	0.71	0.706
C0RM48	NADH:flavin oxidoreductase/NADH oxidase OS=Brucella melitensis biotype 2 (strain ATCC 23457) OX=546272 GN=BMEA_B0883 PE=4 SV=1	BMEA_B0883	39.99	66.6	157	21	21	28	28	27	22	27	25	20	18	19	19	19	20	20	18	19	19	19	20	13084000	17256000	12737000	8731600	8766100	9223300	By MS/MS	By MS/MS	By MS/MS	By MS/MS	By MS/MS	By MS/MS	1.125	1.483	1.095	0.751	0.754	0.793	0.621	0.008977
C0RM49	Regulatory protein ArsR OS=Brucella melitensis biotype 2 (strain ATCC 23457) OX=546272 GN=BMEA_B0884 PE=4 SV=1	BMEA_B0884	11.197	43.1	16	3	3	3	3	3	2	3	2	2	3	2	2	3	2	2	3	2	2	3	2	170590	104730	155820	91066	71999	82708	By MS/MS	By MS/MS	By MS/MS	By MS/MS	By MS/MS	By MS/MS	1.512	0.928	1.381	0.807	0.638	0.733	0.57	0.029623
C0RM56	Sugar isomerase SIS OS=Brucella melitensis biotype 2 (strain ATCC 23457) OX=546272 GN=BMEA_B0894 PE=4 SV=1	BMEA_B0894	35.971	49.9	55	14	2	7	7	9	6	16	10	12	11	13	9	12	13	2	2	2	2	2	2	723130	1402200	967170	575820	906690	918010	By MS/MS	By MS/MS	By MS/MS	By MS/MS	By MS/MS	By MS/MS	0.79	1.532	1.056	0.629	0.99	1.003	0.776	0.38602
C0RM60	Efflux transporter, RND family, MFP subunit OS=Brucella melitensis biotype 2 (strain ATCC 23457) OX=546272 GN=BMEA_B0898 PE=3 SV=1	BMEA_B0898	39.575	37.4	54	10	10	8	12	8	8	10	8	9	10	9	9	10	9	9	10	9	9	10	9	776300	580170	711050	632210	462380	618350	By MS/MS	By MS/MS	By MS/MS	By MS/MS	By MS/MS	By MS/MS	1.232	0.921	1.129	1.003	0.734	0.981	0.828	0.22272
C0RM67	Alanine racemase OS=Brucella melitensis biotype 2 (strain ATCC 23457) OX=546272 GN=alr PE=3 SV=1	alr	42.385	25.3	20	7	1	4	4	2	3	4	3	7	6	7	6	7	7	1	1	1	1	1	1	241650	203750	180450	213780	203060	189360	By MS/MS	By MS/MS	By MS/MS	By MS/MS	By MS/MS	By MS/MS	1.177	0.992	0.879	1.041	0.989	0.922	0.969	0.7907
C0RM68	D-amino acid dehydrogenase OS=Brucella melitensis biotype 2 (strain ATCC 23457) OX=546272 GN=dadA PE=3 SV=1	dadA	45.109	55.5	131	20	20	20	24	23	21	17	26	18	19	19	16	18	17	18	19	19	16	18	17	3031800	3024700	3111900	4184200	3809000	3673000	By MS/MS	By MS/MS	By MS/MS	By MS/MS	By MS/MS	By MS/MS	0.873	0.871	0.896	1.205	1.097	1.058	1.273	0.0038367
C0RM72	Histidine utilization repressor OS=Brucella melitensis biotype 2 (strain ATCC 23457) OX=546272 GN=hutC PE=4 SV=1	hutC	27.502	19.8	16	4	4	2	1	2	4	4	3	2	2	2	4	4	3	2	2	2	4	4	3	34683	30958	38169	54832	46947	57404	By MS/MS	By MS/MS	By MS/MS	By MS/MS	By MS/MS	By MS/MS	0.791	0.706	0.871	1.251	1.071	1.31	1.534	0.0076362
C0RM75	Imidazolonepropionase OS=Brucella melitensis biotype 2 (strain ATCC 23457) OX=546272 GN=hutI PE=3 SV=1	hutI	77.08	7.9	7	4	4	3	2	2	0	0	0	4	3	3	2	1	3	4	3	3	2	1	3	101060	103300	129510	17598	0	18877	By MS/MS	By MS/MS	By MS/MS	By matching	By matching	By matching	1.364	1.395	1.749	0.238		0.255	0.164	0.00043973
C0RM99	ABC transporter related protein OS=Brucella melitensis biotype 2 (strain ATCC 23457) OX=546272 GN=BMEA_B0940 PE=4 SV=1	BMEA_B0940	28.947	53.5	69	13	2	8	11	10	10	17	13	11	12	11	12	13	12	2	2	2	2	2	2	986340	631740	896640	3320400	2394500	2885100	By MS/MS	By MS/MS	By MS/MS	By MS/MS	By MS/MS	By MS/MS	0.532	0.341	0.484	1.792	1.293	1.557	3.421	0.00168314
C0RMA2	Inner-membrane translocator OS=Brucella melitensis biotype 2 (strain ATCC 23457) OX=546272 GN=BMEA_B0943 PE=3 SV=1	BMEA_B0943	35.46	9.4	8	3	3	1	1	0	2	2	2	2	2	2	3	3	3	2	2	2	3	3	3	79968	65302	88003	256830	429430	523940	By MS/MS	By MS/MS	By matching	By MS/MS	By MS/MS	By MS/MS	0.332	0.271	0.366	1.068	1.785	2.178	5.192	0.0021803
C0RMA8	Glyoxalase/bleomycin resistance protein/dioxygenase OS=Brucella melitensis biotype 2 (strain ATCC 23457) OX=546272 GN=BMEA_B0949 PE=4 SV=1	BMEA_B0949	14.82	34.1	16	3	3	1	4	2	3	4	2	2	3	3	3	3	3	2	3	3	3	3	3	82366	88166	96200	113810	91057	104630	By MS/MS	By MS/MS	By MS/MS	By MS/MS	By MS/MS	By MS/MS	0.858	0.918	1.002	1.185	0.948	1.089	1.16	0.138244
C0RMB5	NAD(P) transhydrogenase subunit beta OS=Brucella melitensis biotype 2 (strain ATCC 23457) OX=546272 GN=BMEA_B0957 PE=3 SV=1	BMEA_B0957	48.509	12.9	26	5	5	4	7	4	2	6	3	4	5	4	4	5	4	4	5	4	4	5	4	731860	909560	890670	667200	738420	840310	By MS/MS	By MS/MS	By MS/MS	By MS/MS	By MS/MS	By MS/MS	0.919	1.142	1.118	0.838	0.927	1.055	0.887	0.28092
C0RMB6	NAD(P) transhydrogenase, alpha2 subunit species=Brucella ovis (strain ATCC 25840 / 63/290 / NCTC 10512) taxid=444178 gene=pntAB(predicted) OS=Brucella melitensis biotype 2 (strain ATCC 23457) OX=546272 GN=BMEA_B0958 PE=4 SV=1	BMEA_B0958	14.396	9.4	0	1	1	0	0	0	0	0	0	1	1	1	1	1	1	1	1	1	1	1	1	0	0	0	0	0	0	By MS/MS	By MS/MS	By MS/MS	By MS/MS	By MS/MS	By matching
C0RMB7	Alanine dehydrogenase/PNT domain protein OS=Brucella melitensis biotype 2 (strain ATCC 23457) OX=546272 GN=BMEA_B0959 PE=4 SV=1	BMEA_B0959	45.038	52	151	20	19	27	28	24	22	27	23	14	18	17	16	17	17	14	18	17	16	17	17	8877100	6912300	6898600	6555800	5642900	6367600	By MS/MS	By MS/MS	By MS/MS	By MS/MS	By MS/MS	By MS/MS	1.291	1.005	1.003	0.953	0.821	0.926	0.818	0.110275
C0RMB8	Aa3 type cytochrome c oxidase subunit IV OS=Brucella melitensis biotype 2 (strain ATCC 23457) OX=546272 GN=BMEA_B0960 PE=4 SV=1	BMEA_B0960	7.9733	29.7	27	1	1	2	6	2	12	3	2	1	1	1	1	1	1	1	1	1	1	1	1	163520	350620	142420	132120	117910	54878	By MS/MS	By MS/MS	By MS/MS	By MS/MS	By MS/MS	By MS/MS	1.02	2.188	0.889	0.824	0.736	0.342	0.464	0.128257
C0RMD2	Protein-methionine-sulfoxide reductase catalytic subunit MsrP OS=Brucella melitensis biotype 2 (strain ATCC 23457) OX=546272 GN=msrP PE=3 SV=1	msrP	35.42	24.1	32	5	5	5	6	6	5	5	5	5	5	5	5	5	5	5	5	5	5	5	5	707580	599630	692800	624200	493050	571910	By MS/MS	By MS/MS	By MS/MS	By MS/MS	By MS/MS	By MS/MS	1.151	0.975	1.127	1.015	0.802	0.93	0.844	0.118462
C0RMD7	Rhizopine-binding protein OS=Brucella melitensis biotype 2 (strain ATCC 23457) OX=546272 GN=BMEA_B0981 PE=4 SV=1	BMEA_B0981	41.811	23.7	27	7	6	4	3	3	4	7	6	4	3	3	5	6	5	3	3	3	5	6	5	88671	109030	67969	126070	125390	119730	By MS/MS	By MS/MS	By MS/MS	By MS/MS	By MS/MS	By MS/MS	0.835	1.027	0.64	1.188	1.181	1.128	1.398	0.124619
C0RMD9	Uncharacterized protein OS=Brucella melitensis biotype 2 (strain ATCC 23457) OX=546272 GN=BMEA_B0983 PE=4 SV=1	BMEA_B0983	44.056	16.3	13	4	4	1	2	2	2	3	3	1	4	4	2	3	3	1	4	4	2	3	3	148840	125040	125330	151100	111950	147090	By MS/MS	By MS/MS	By MS/MS	By MS/MS	By MS/MS	By MS/MS	1.103	0.927	0.929	1.12	0.83	1.09	1.027	0.85652
C0RME6	Exonuclease RNase T and DNA polymerase III OS=Brucella melitensis biotype 2 (strain ATCC 23457) OX=546272 GN=BMEA_B0991 PE=4 SV=1	BMEA_B0991	37.284	21.4	14	5	5	1	0	1	4	5	3	3	3	3	4	5	4	3	3	3	4	5	4	19745	14980	22344	86604	80070	94326	By MS/MS	By matching	By MS/MS	By MS/MS	By MS/MS	By MS/MS	0.372	0.283	0.421	1.634	1.51	1.779	4.575	0.00026352
C0RMF6	Hypothetical conserved protein species=Brucella abortus biovar 1 (strain 9-941) taxid=262698 gene=BruAb2_0956(predicted) OS=Brucella melitensis biotype 2 (strain ATCC 23457) OX=546272 GN=BMEA_B1001 PE=4 SV=1	BMEA_B1001	5.4892	20.8	0	1	1	0	0	0	0	0	0	1	1	1	1	1	1	1	1	1	1	1	1	0	0	0	0	0	0	By MS/MS	By MS/MS	By matching	By matching	By matching	By matching
C0RMF8	DUF4105 domain-containing protein species=Brucella suis taxid=29461 gene=CS875_15515(predicted) OS=Brucella melitensis biotype 2 (strain ATCC 23457) OX=546272 GN=BMEA_B1004 PE=4 SV=1	BMEA_B1004	40.686	13.5	17	4	4	1	5	1	2	2	6	3	4	3	4	4	4	3	4	3	4	4	4	95369	80124	108100	158540	123110	143940	By MS/MS	By MS/MS	By MS/MS	By MS/MS	By MS/MS	By MS/MS	0.807	0.678	0.915	1.341	1.042	1.218	1.5	0.023101
C0RMG4	Probable GTP-binding protein EngB OS=Brucella melitensis biotype 2 (strain ATCC 23457) OX=546272 GN=engB PE=3 SV=1	engB	28.962	26.2	25	6	6	4	5	3	5	5	3	5	5	5	5	6	4	5	5	5	5	6	4	563890	467470	497380	507820	419450	446780	By MS/MS	By MS/MS	By MS/MS	By MS/MS	By MS/MS	By MS/MS	1.166	0.966	1.028	1.05	0.867	0.923	0.899	0.24752
C0RMH3	Methionyl-tRNA formyltransferase OS=Brucella melitensis biotype 2 (strain ATCC 23457) OX=546272 GN=fmt PE=3 SV=1	fmt	32.771	38.2	51	8	8	6	10	7	9	9	10	8	8	8	8	8	8	8	8	8	8	8	8	873130	647500	867260	898920	762910	793550	By MS/MS	By MS/MS	By MS/MS	By MS/MS	By MS/MS	By MS/MS	1.082	0.802	1.074	1.114	0.945	0.983	1.028	0.7677
C0RMI6	Penicillin-insensitive murein endopeptidase species=Brucella microti (strain CCM 4915) taxid=568815 gene=mepA(predicted) OS=Brucella melitensis biotype 2 (strain ATCC 23457) OX=546272 GN=BMEA_B1032 PE=4 SV=1	BMEA_B1032	37.051	32.4	34	7	7	5	6	5	5	6	7	5	6	5	5	7	5	5	6	5	5	7	5	378140	450500	403680	478890	459750	498710	By MS/MS	By MS/MS	By MS/MS	By MS/MS	By MS/MS	By MS/MS	0.85	1.012	0.907	1.076	1.033	1.121	1.166	0.049761
C0RMK6	Peptide methionine sulfoxide reductase MsrA OS=Brucella melitensis biotype 2 (strain ATCC 23457) OX=546272 GN=msrA PE=3 SV=1	msrA	24.061	48.6	26	7	7	4	6	4	4	4	4	4	6	4	5	4	4	4	6	4	5	4	4	607240	540010	590110	392190	252250	343070	By MS/MS	By MS/MS	By MS/MS	By MS/MS	By MS/MS	By MS/MS	1.337	1.189	1.299	0.864	0.555	0.755	0.568	0.0128614
C0RMN9	Transcriptional regulator OS=Brucella melitensis biotype 2 (strain ATCC 23457) OX=546272 GN=BMEA_B1094 PE=4 SV=1	BMEA_B1094	29.386	20.9	21	4	4	2	4	4	4	2	5	1	4	4	4	2	4	1	4	4	4	2	4	65213	88581	87714	86613	71203	69559	By MS/MS	By MS/MS	By MS/MS	By MS/MS	By MS/MS	By MS/MS	0.834	1.134	1.122	1.108	0.911	0.89	0.941	0.67354
C0RMP4	L-carnitine dehydratase/bile acid-inducible protein F OS=Brucella melitensis biotype 2 (strain ATCC 23457) OX=546272 GN=BMEA_B1099 PE=4 SV=1	BMEA_B1099	45.021	13.3	19	4	4	3	3	3	3	4	3	3	4	3	3	4	3	3	4	3	3	4	3	60637	52991	63139	98415	79145	79909	By MS/MS	By MS/MS	By MS/MS	By MS/MS	By MS/MS	By MS/MS	0.838	0.732	0.872	1.36	1.094	1.104	1.457	0.0134849
C0RMQ0	ATPase BadF/BadG/BcrA/BcrD type OS=Brucella melitensis biotype 2 (strain ATCC 23457) OX=546272 GN=BMEA_B1112 PE=4 SV=1	BMEA_B1112	29.96	10.4	6	2	2	0	3	0	1	1	1	1	2	0	1	1	2	1	2	0	1	1	2	0	0	0	0	0	11195	By matching	By MS/MS		By MS/MS	By MS/MS	By MS/MS
C0RMW9	Extracellular ligand-binding receptor OS=Brucella melitensis biotype 2 (strain ATCC 23457) OX=546272 GN=BMEA_B1188 PE=4 SV=1	BMEA_B1188	43.641	38.9	41	10	10	6	10	8	5	7	5	6	9	7	7	8	6	6	9	7	7	8	6	406870	328250	395170	263040	239950	279140	By MS/MS	By MS/MS	By MS/MS	By MS/MS	By MS/MS	By MS/MS	1.277	1.03	1.24	0.825	0.753	0.876	0.692	0.0104039
C0RMX8	Plasmid partitioning protein RepB OS=Brucella melitensis biotype 2 (strain ATCC 23457) OX=546272 GN=repB PE=3 SV=1	repB	36.117	60.7	79	17	17	8	14	13	13	16	15	14	14	13	14	16	16	14	14	13	14	16	16	940890	1040300	956430	1318600	1195300	1098500	By MS/MS	By MS/MS	By MS/MS	By MS/MS	By MS/MS	By MS/MS	0.862	0.953	0.876	1.208	1.095	1.006	1.23	0.028836
D3XDZ4	Isovalery-CoA dehydrogenase OS=Brucella melitensis OX=29459 GN=BMEI1923 PE=3 SV=1	BMEI1923	41.388	44.8	125	17	17	19	21	18	21	23	23	17	14	16	15	15	16	17	14	16	15	15	16	8165000	9609400	8953400	10082000	9101000	9983000	By MS/MS	By MS/MS	By MS/MS	By MS/MS	By MS/MS	By MS/MS	0.876	1.032	0.961	1.082	0.977	1.072	1.091	0.198643
F6N110	p39 protein (Fragment) OS=Brucella melitensis OX=29459 PE=4 SV=1	---	43.208	72.6	221	25	24	28	64	35	23	42	29	18	23	19	17	21	19	18	23	19	17	21	19	19151000	33290000	14463000	12461000	13363000	10166000	By MS/MS	By MS/MS	By MS/MS	By MS/MS	By MS/MS	By MS/MS	1.117	1.941	0.843	0.727	0.779	0.593	0.538	0.09406
O31390	Putative response regulator (Fragment) OS=Brucella melitensis OX=29459 GN=regX18 PE=4 SV=1	regX18	10.375	52.6	1	4	1	0	1	0	0	0	0	4	4	4	4	4	4	1	1	1	1	1	1	0	0	0	0	0	33853	By matching	By MS/MS	By matching	By matching	By matching	By matching
P0A2X9	Arginase OS=Brucella melitensis biotype 1 (strain 16M / ATCC 23456 / NCTC 10094) OX=224914 GN=arcB PE=3 SV=1	arcB	33.182	21.6	14	4	4	2	2	1	4	3	2	2	3	3	4	3	2	2	3	3	4	3	2	48056	43142	55203	77217	65895	72567	By MS/MS	By MS/MS	By MS/MS	By MS/MS	By MS/MS	By MS/MS	0.796	0.715	0.915	1.28	1.092	1.203	1.474	0.0100791
P0A326	Catalase OS=Brucella melitensis biotype 1 (strain 16M / ATCC 23456 / NCTC 10094) OX=224914 GN=katA PE=3 SV=2	katA	56.446	66.3	86	27	27	10	18	8	12	27	11	22	24	22	23	25	22	22	24	22	23	25	22	5666600	7333200	3385200	4286900	4402700	3892500	By MS/MS	By MS/MS	By MS/MS	By MS/MS	By MS/MS	By MS/MS	1.174	1.519	0.701	0.888	0.912	0.806	0.768	0.40042
P0A342	10 kDa chaperonin OS=Brucella melitensis biotype 1 (strain 16M / ATCC 23456 / NCTC 10094) OX=224914 GN=groS PE=2 SV=1	groS	10.393	58.2	155	7	7	23	22	31	23	27	29	5	6	6	6	7	6	5	6	6	6	7	6	30995000	18428000	15673000	13588000	12282000	15732000	By MS/MS	By MS/MS	By MS/MS	By MS/MS	By MS/MS	By MS/MS	1.743	1.036	0.881	0.764	0.691	0.885	0.639	0.134282
P0A3G7	RNA-binding protein Hfq OS=Brucella melitensis biotype 1 (strain 16M / ATCC 23456 / NCTC 10094) OX=224914 GN=hfq PE=3 SV=1	hfq	8.8542	42.3	0	2	2	0	0	0	0	0	0	2	2	2	2	2	2	2	2	2	2	2	2	0	0	0	0	0	0	By MS/MS	By MS/MS	By MS/MS	By MS/MS	By MS/MS	By MS/MS
P0A3N8	Outer membrane lipoprotein omp10 OS=Brucella melitensis biotype 1 (strain 16M / ATCC 23456 / NCTC 10094) OX=224914 GN=omp10 PE=1 SV=1	omp10	13.26	31	0	2	2	0	0	0	0	0	0	1	2	1	1	1	1	1	2	1	1	1	1	0	0	0	0	0	0	By MS/MS	By MS/MS	By MS/MS	By MS/MS	By MS/MS	By MS/MS
P0A3P1	Outer membrane lipoprotein omp19 OS=Brucella melitensis biotype 1 (strain 16M / ATCC 23456 / NCTC 10094) OX=224914 GN=omp19 PE=3 SV=1	omp19	17.604	44.6	0	4	4	0	0	0	0	0	0	4	4	4	4	4	4	4	4	4	4	4	4	0	0	0	0	0	0	By MS/MS	By MS/MS	By MS/MS	By MS/MS	By MS/MS	By MS/MS
P0A3P4	UDP-3-O-acylglucosamine N-acyltransferase OS=Brucella melitensis biotype 1 (strain 16M / ATCC 23456 / NCTC 10094) OX=224914 GN=lpxD PE=3 SV=1	lpxD	36.357	39.9	62	10	10	10	13	10	8	13	8	10	10	10	9	10	9	10	10	10	9	10	9	876950	851130	908830	915250	917440	926380	By MS/MS	By MS/MS	By MS/MS	By MS/MS	By MS/MS	By MS/MS	0.975	0.946	1.011	1.018	1.02	1.03	1.046	0.079583
P0A3Q2	Methylglyoxal synthase OS=Brucella melitensis biotype 1 (strain 16M / ATCC 23456 / NCTC 10094) OX=224914 GN=mgsA PE=3 SV=1	mgsA	13.546	36	15	3	3	2	2	3	3	2	3	3	3	3	2	3	3	3	3	3	2	3	3	262420	558060	339460	289480	361040	387410	By MS/MS	By MS/MS	By MS/MS	By MS/MS	By MS/MS	By MS/MS	0.716	1.523	0.927	0.79	0.986	1.058	0.895	0.7893
P0A3S7	Peptidoglycan-associated lipoprotein OS=Brucella melitensis biotype 1 (strain 16M / ATCC 23456 / NCTC 10094) OX=224914 GN=pal PE=1 SV=1	pal	18.232	64.3	22	10	10	2	7	1	7	3	2	7	10	7	7	8	7	7	10	7	7	8	7	167530	316880	185780	133800	252690	85033	By MS/MS	By MS/MS	By MS/MS	By MS/MS	By MS/MS	By MS/MS	0.88	1.665	0.976	0.703	1.328	0.447	0.704	0.33228
P0A3T2	31 kDa immunogenic protein OS=Brucella melitensis biotype 1 (strain 16M / ATCC 23456 / NCTC 10094) OX=224914 GN=bcsP31 PE=4 SV=1	bcsP31	34.273	53.2	142	14	14	21	30	22	20	27	22	12	13	12	12	13	12	12	13	12	12	13	12	19793000	16896000	16573000	15540000	13655000	15463000	By MS/MS	By MS/MS	By MS/MS	By MS/MS	By MS/MS	By MS/MS	1.213	1.035	1.016	0.952	0.837	0.947	0.838	0.067377
P0A4D9	Ribonuclease HII OS=Brucella melitensis biotype 1 (strain 16M / ATCC 23456 / NCTC 10094) OX=224914 GN=rnhB PE=3 SV=1	rnhB	23.385	37.7	22	6	6	4	2	4	3	5	4	4	4	4	3	4	5	4	4	4	3	4	5	101110	66818	112080	126000	96174	109170	By MS/MS	By MS/MS	By MS/MS	By MS/MS	By MS/MS	By MS/MS	0.992	0.656	1.1	1.237	0.944	1.071	1.183	0.35064
P0A4Q1	Sec translocon accessory complex subunit YajC OS=Brucella melitensis biotype 1 (strain 16M / ATCC 23456 / NCTC 10094) OX=224914 GN=yajC PE=3 SV=1	yajC	12.56	33.6	16	4	4	1	5	2	3	2	3	2	3	3	4	4	3	2	3	3	4	4	3	301810	575240	354860	167820	149650	202020	By MS/MS	By MS/MS	By MS/MS	By MS/MS	By MS/MS	By MS/MS	1.034	1.971	1.216	0.575	0.513	0.692	0.422	0.0172982
P0C537	Type IV secretion system putative lipoprotein virB7 OS=Brucella melitensis biotype 1 (strain 16M / ATCC 23456 / NCTC 10094) OX=224914 GN=virB7 PE=3 SV=1	virB7	5.9309	33.3	6	1	1	1	1	2	1	0	1	1	1	1	1	1	1	1	1	1	1	1	1	0	0	0	0	0	23290	By MS/MS	By MS/MS	By MS/MS	By MS/MS	By matching	By MS/MS
P52559	N5-carboxyaminoimidazole ribonucleotide synthase OS=Brucella melitensis biotype 1 (strain 16M / ATCC 23456 / NCTC 10094) OX=224914 GN=purK PE=3 SV=2	purK	38.682	69.1	67	16	16	8	13	13	8	13	12	12	16	15	12	14	13	12	16	15	12	14	13	1254900	1103700	1090700	1013800	899750	952540	By MS/MS	By MS/MS	By MS/MS	By MS/MS	By MS/MS	By MS/MS	1.192	1.049	1.036	0.963	0.855	0.905	0.831	0.030957
P62921	Glycine dehydrogenase (decarboxylating) OS=Brucella melitensis biotype 1 (strain 16M / ATCC 23456 / NCTC 10094) OX=224914 GN=gcvP PE=3 SV=1	gcvP	99.238	28.8	108	19	19	12	22	15	17	25	17	15	18	13	15	18	16	15	18	13	15	18	16	1153500	1082100	1378800	2718900	2258200	2462200	By MS/MS	By MS/MS	By MS/MS	By MS/MS	By MS/MS	By MS/MS	0.626	0.587	0.748	1.476	1.226	1.336	2.059	0.00130015
P62923	Translation initiation factor IF-1 OS=Brucella melitensis biotype 1 (strain 16M / ATCC 23456 / NCTC 10094) OX=224914 GN=infA PE=3 SV=1	infA	8.3718	38.9	13	3	3	2	4	2	1	2	2	3	3	3	3	3	3	3	3	3	3	3	3	0	0	0	0	0	3397300	By MS/MS	By MS/MS	By MS/MS	By MS/MS	By MS/MS	By MS/MS
P63353	Sulfate/thiosulfate import ATP-binding protein CysA OS=Brucella melitensis biotype 1 (strain 16M / ATCC 23456 / NCTC 10094) OX=224914 GN=cysA PE=3 SV=1	cysA	39.601	30.4	26	7	7	3	6	4	4	5	4	5	7	6	5	5	5	5	7	6	5	5	5	311790	260250	282790	266300	202920	250670	By MS/MS	By MS/MS	By MS/MS	By MS/MS	By MS/MS	By MS/MS	1.188	0.992	1.077	1.015	0.773	0.955	0.842	0.146258
P63361	Phosphate import ATP-binding protein PstB OS=Brucella melitensis biotype 1 (strain 16M / ATCC 23456 / NCTC 10094) OX=224914 GN=pstB PE=3 SV=1	pstB	30.256	28.6	46	8	8	6	7	6	9	9	9	7	7	7	7	8	8	7	7	7	7	8	8	358680	334940	435450	516870	468620	465950	By MS/MS	By MS/MS	By MS/MS	By MS/MS	By MS/MS	By MS/MS	0.834	0.779	1.012	1.202	1.09	1.083	1.286	0.039736
P63437	Acyl carrier protein AcpP OS=Brucella melitensis biotype 1 (strain 16M / ATCC 23456 / NCTC 10094) OX=224914 GN=acpP PE=3 SV=1	acpP	8.3011	16.7	58	2	2	8	12	7	8	14	9	2	2	2	2	2	2	2	2	2	2	2	2	7819100	10775000	5322400	4254500	11124000	4979200	By MS/MS	By MS/MS	By MS/MS	By MS/MS	By MS/MS	By MS/MS	1.06	1.46	0.721	0.577	1.508	0.675	0.852	0.5851
P63450	Acyl carrier protein AcpXL OS=Brucella melitensis biotype 1 (strain 16M / ATCC 23456 / NCTC 10094) OX=224914 GN=acpXL PE=3 SV=1	acpXL	10.361	53.8	40	6	6	4	8	4	5	8	11	5	6	6	6	6	6	5	6	6	6	6	6	5296100	4306400	4681800	4508700	3487200	3956600	By MS/MS	By MS/MS	By MS/MS	By MS/MS	By MS/MS	By MS/MS	1.211	0.985	1.071	1.031	0.797	0.905	0.837	0.131959
P63464	Holo-[acyl-carrier-protein] synthase OS=Brucella melitensis biotype 1 (strain 16M / ATCC 23456 / NCTC 10094) OX=224914 GN=acpS PE=3 SV=1	acpS	14.645	32.1	19	3	3	3	3	3	3	3	4	3	3	3	3	3	3	3	3	3	3	3	3	144830	100400	158290	233580	153570	205420	By MS/MS	By MS/MS	By MS/MS	By MS/MS	By MS/MS	By MS/MS	0.872	0.605	0.953	1.407	0.925	1.237	1.469	0.105784
P63566	Acetylornithine aminotransferase OS=Brucella melitensis biotype 1 (strain 16M / ATCC 23456 / NCTC 10094) OX=224914 GN=argD PE=3 SV=1	argD	43.452	57.3	124	18	18	17	22	19	20	24	22	14	17	15	15	18	17	14	17	15	15	18	17	2629900	2442200	2733300	2782800	2646300	2688800	By MS/MS	By MS/MS	By MS/MS	By MS/MS	By MS/MS	By MS/MS	0.991	0.92	1.03	1.049	0.997	1.013	1.04	0.33116
P63607	Chorismate synthase OS=Brucella melitensis biotype 1 (strain 16M / ATCC 23456 / NCTC 10094) OX=224914 GN=aroC PE=3 SV=1	aroC	38.987	27.5	23	6	5	3	6	4	2	5	3	4	5	5	2	6	5	4	5	5	2	5	4	165370	240130	195020	195290	158020	168420	By MS/MS	By MS/MS	By MS/MS	By MS/MS	By MS/MS	By MS/MS	0.884	1.284	1.043	1.044	0.845	0.9	0.869	0.34628
P63615	3-dehydroquinate synthase OS=Brucella melitensis biotype 1 (strain 16M / ATCC 23456 / NCTC 10094) OX=224914 GN=aroB PE=3 SV=1	aroB	39.838	37.8	70	11	11	11	10	10	12	12	15	8	10	10	9	11	10	8	10	10	9	11	10	454770	692690	508140	426530	493820	433480	By MS/MS	By MS/MS	By MS/MS	By MS/MS	By MS/MS	By MS/MS	0.907	1.381	1.013	0.85	0.985	0.864	0.818	0.23528
P63631	Glutamate racemase OS=Brucella melitensis biotype 1 (strain 16M / ATCC 23456 / NCTC 10094) OX=224914 GN=murI PE=3 SV=1	murI	30.708	28.5	55	6	6	10	11	9	7	9	9	6	6	6	6	6	6	6	6	6	6	6	6	468080	666680	565010	427250	600220	739720	By MS/MS	By MS/MS	By MS/MS	By MS/MS	By MS/MS	By MS/MS	0.81	1.154	0.978	0.739	1.039	1.28	1.039	0.90504
P63646	Aspartate/glutamate leucyltransferase OS=Brucella melitensis biotype 1 (strain 16M / ATCC 23456 / NCTC 10094) OX=224914 GN=bpt PE=3 SV=1	bpt	28.688	15.7	13	3	3	2	3	2	2	3	1	3	3	2	3	3	2	3	3	2	3	3	2	26880	28243	32647	41354	42550	43604	By MS/MS	By MS/MS	By MS/MS	By MS/MS	By MS/MS	By MS/MS	0.749	0.787	0.91	1.153	1.186	1.215	1.453	0.0033568
P63660	ATP synthase epsilon chain OS=Brucella melitensis biotype 1 (strain 16M / ATCC 23456 / NCTC 10094) OX=224914 GN=atpC PE=3 SV=1	atpC	14.481	9.6	7	1	1	2	1	1	1	1	1	1	1	1	1	1	1	1	1	1	1	1	1	0	0	0	0	0	812870	By MS/MS	By MS/MS	By MS/MS	By MS/MS	By MS/MS	By MS/MS
P63808	Pantothenate kinase OS=Brucella melitensis biotype 1 (strain 16M / ATCC 23456 / NCTC 10094) OX=224914 GN=coaA PE=3 SV=1	coaA	37.477	31.4	74	11	11	12	13	10	12	16	11	10	11	11	10	11	10	10	11	11	10	11	10	1161200	830940	1039300	964210	738680	871300	By MS/MS	By MS/MS	By MS/MS	By MS/MS	By MS/MS	By MS/MS	1.243	0.889	1.112	1.032	0.791	0.933	0.85	0.27242
P63814	Phosphopantetheine adenylyltransferase OS=Brucella melitensis biotype 1 (strain 16M / ATCC 23456 / NCTC 10094) OX=224914 GN=coaD PE=3 SV=1	coaD	17.399	56.7	27	7	6	4	7	5	2	3	6	3	4	3	2	4	4	3	4	3	2	4	4	504920	693470	591800	360280	407920	348020	By MS/MS	By MS/MS	By MS/MS	By MS/MS	By MS/MS	By MS/MS	1.042	1.432	1.222	0.744	0.842	0.718	0.623	0.0108354
P63824	Dephospho-CoA kinase OS=Brucella melitensis biotype 1 (strain 16M / ATCC 23456 / NCTC 10094) OX=224914 GN=coaE PE=3 SV=1	coaE	21.44	48	32	8	8	4	5	4	6	8	5	5	6	5	6	8	5	5	6	5	6	8	5	399000	310600	343820	424380	308080	370250	By MS/MS	By MS/MS	By MS/MS	By MS/MS	By MS/MS	By MS/MS	1.11	0.864	0.957	1.181	0.857	1.03	1.047	0.73714
P63850	Oxygen-dependent coproporphyrinogen-III oxidase OS=Brucella melitensis biotype 1 (strain 16M / ATCC 23456 / NCTC 10094) OX=224914 GN=hemF PE=3 SV=1	hemF	35.11	79.5	101	22	22	15	18	13	18	21	16	17	21	17	19	19	19	17	21	17	19	19	19	1840500	1956500	2004700	2170000	2388100	2295700	By MS/MS	By MS/MS	By MS/MS	By MS/MS	By MS/MS	By MS/MS	0.873	0.928	0.95	1.029	1.132	1.088	1.181	0.0113157
P63919	Peptide deformylase-like OS=Brucella melitensis biotype 1 (strain 16M / ATCC 23456 / NCTC 10094) OX=224914 GN=BMEII0812 PE=3 SV=1	BMEII0812	18.856	43.9	30	7	7	2	6	6	5	7	4	4	6	6	6	5	6	4	6	6	6	5	6	184380	160520	182960	261300	195290	220630	By MS/MS	By MS/MS	By MS/MS	By MS/MS	By MS/MS	By MS/MS	0.918	0.799	0.911	1.301	0.972	1.098	1.283	0.063639
P63933	Deoxyguanosinetriphosphate triphosphohydrolase-like protein OS=Brucella melitensis biotype 1 (strain 16M / ATCC 23456 / NCTC 10094) OX=224914 GN=BMEI1090 PE=3 SV=1	BMEI1090	45.726	20.6	35	7	7	6	4	6	8	5	6	6	5	6	7	7	7	6	5	6	7	7	7	150210	93278	146990	242570	186790	143520	By MS/MS	By MS/MS	By MS/MS	By MS/MS	By MS/MS	By MS/MS	0.936	0.581	0.915	1.511	1.163	0.894	1.467	0.152095
P64004	Deoxyuridine 5'-triphosphate nucleotidohydrolase OS=Brucella melitensis biotype 1 (strain 16M / ATCC 23456 / NCTC 10094) OX=224914 GN=dut PE=3 SV=1	dut	16.66	49.7	28	6	6	5	4	4	3	6	6	5	4	5	4	6	4	5	4	5	4	6	4	353530	390690	334010	408520	313220	333340	By MS/MS	By MS/MS	By MS/MS	By MS/MS	By MS/MS	By MS/MS	0.994	1.099	0.939	1.149	0.881	0.938	0.979	0.79432
P64048	Elongation factor Ts OS=Brucella melitensis biotype 1 (strain 16M / ATCC 23456 / NCTC 10094) OX=224914 GN=tsf PE=3 SV=1	tsf	31.49	53.4	64	12	12	8	16	9	10	12	9	10	12	11	10	11	9	10	12	11	10	11	9	2460700	2105000	1300400	2264100	2250900	2693900	By MS/MS	By MS/MS	By MS/MS	By MS/MS	By MS/MS	By MS/MS	1.129	0.966	0.597	1.039	1.033	1.236	1.229	0.30244
P64103	3-hydroxydecanoyl-[acyl-carrier-protein] dehydratase OS=Brucella melitensis biotype 1 (strain 16M / ATCC 23456 / NCTC 10094) OX=224914 GN=fabA PE=3 SV=1	fabA	19.086	48.8	52	7	7	7	10	7	9	11	8	7	6	6	6	6	7	7	6	6	6	6	7	5624400	4192800	4907900	5356700	4050000	4590100	By MS/MS	By MS/MS	By MS/MS	By MS/MS	By MS/MS	By MS/MS	1.175	0.876	1.025	1.119	0.846	0.959	0.951	0.6912
P64186	Glycerol-3-phosphate dehydrogenase [NAD(P)+] OS=Brucella melitensis biotype 1 (strain 16M / ATCC 23456 / NCTC 10094) OX=224914 GN=gpsA PE=3 SV=1	gpsA	33.377	32.5	42	8	8	7	6	5	8	8	8	6	5	5	8	6	6	6	5	5	8	6	6	125810	170850	111700	211040	259400	296600	By MS/MS	By MS/MS	By MS/MS	By MS/MS	By MS/MS	By MS/MS	0.642	0.872	0.57	1.077	1.324	1.514	1.879	0.0166222
P64197	Aspartyl/glutamyl-tRNA(Asn/Gln) amidotransferase subunit B OS=Brucella melitensis biotype 1 (strain 16M / ATCC 23456 / NCTC 10094) OX=224914 GN=gatB PE=3 SV=1	gatB	54.714	37.8	108	18	18	19	21	18	14	19	17	17	18	18	15	17	18	17	18	18	15	17	18	4006000	3007600	3769600	3015900	2605200	2718200	By MS/MS	By MS/MS	By MS/MS	By MS/MS	By MS/MS	By MS/MS	1.257	0.944	1.183	0.946	0.817	0.853	0.773	0.060863
P64232	Methylenetetrahydrofolate--tRNA-(uracil-5-)-methyltransferase TrmFO OS=Brucella melitensis biotype 1 (strain 16M / ATCC 23456 / NCTC 10094) OX=224914 GN=trmFO PE=3 SV=1	trmFO	50.175	25.8	23	8	8	3	4	3	4	4	5	6	8	6	6	6	8	6	8	6	6	6	8	195180	293080	227500	214480	253370	223020	By MS/MS	By MS/MS	By MS/MS	By MS/MS	By MS/MS	By MS/MS	0.833	1.25	0.97	0.915	1.081	0.951	0.965	0.86272
P64255	Phospho-N-acetylmuramoyl-pentapeptide-transferase OS=Brucella melitensis biotype 1 (strain 16M / ATCC 23456 / NCTC 10094) OX=224914 GN=mraY PE=3 SV=1	mraY	38.745	8.1	9	2	2	2	2	1	1	1	2	2	2	1	1	1	2	2	2	1	1	1	2	32411	46940	0	0	0	43962	By MS/MS	By MS/MS	By MS/MS	By MS/MS	By MS/MS	By MS/MS	0.789	1.142				1.07	1.108
P64271	Transcription elongation factor GreA OS=Brucella melitensis biotype 1 (strain 16M / ATCC 23456 / NCTC 10094) OX=224914 GN=greA PE=3 SV=1	greA	17.528	70.1	75	9	9	10	16	13	11	13	12	9	9	9	9	9	8	9	9	9	9	9	8	5665200	1979800	3916800	4910600	3488400	3534900	By MS/MS	By MS/MS	By MS/MS	By MS/MS	By MS/MS	By MS/MS	1.447	0.506	1	1.254	0.891	0.903	1.032	0.76046
P64351	Phosphoribosyl-ATP pyrophosphatase OS=Brucella melitensis biotype 1 (strain 16M / ATCC 23456 / NCTC 10094) OX=224914 GN=hisE PE=3 SV=1	hisE	11.253	41.1	40	4	4	6	11	6	5	6	6	4	4	3	2	3	3	4	4	3	2	3	3	1140600	811100	1043200	936010	612820	816540	By MS/MS	By MS/MS	By MS/MS	By MS/MS	By MS/MS	By MS/MS	1.277	0.908	1.168	1.048	0.686	0.914	0.79	0.20934
P64366	Imidazoleglycerol-phosphate dehydratase OS=Brucella melitensis biotype 1 (strain 16M / ATCC 23456 / NCTC 10094) OX=224914 GN=hisB PE=3 SV=1	hisB	21.957	20.3	27	3	3	4	4	4	5	5	5	2	2	2	3	3	2	2	2	2	3	3	2	668130	540210	652820	560430	603660	679160	By MS/MS	By MS/MS	By MS/MS	By MS/MS	By MS/MS	By MS/MS	1.082	0.875	1.057	0.908	0.978	1.1	0.991	0.931
P64390	Integration host factor subunit alpha OS=Brucella melitensis biotype 1 (strain 16M / ATCC 23456 / NCTC 10094) OX=224914 GN=ihfA PE=3 SV=1	ihfA	11.972	37.4	19	5	4	3	3	3	3	4	3	3	3	3	4	4	3	3	3	3	4	4	3	2817500	1337000	1693300	1897300	1392500	1585600	By MS/MS	By MS/MS	By MS/MS	By MS/MS	By MS/MS	By MS/MS	1.576	0.748	0.947	1.062	0.779	0.887	0.834	0.58766
P64396	Heat-inducible transcription repressor HrcA OS=Brucella melitensis biotype 1 (strain 16M / ATCC 23456 / NCTC 10094) OX=224914 GN=hrcA PE=3 SV=1	hrcA	39.093	48.3	66	14	14	11	10	12	9	13	11	11	11	12	11	12	11	11	11	12	11	12	11	836270	667020	797740	699920	649980	714310	By MS/MS	By MS/MS	By MS/MS	By MS/MS	By MS/MS	By MS/MS	1.149	0.917	1.096	0.962	0.893	0.982	0.897	0.23272
P65217	Guanylate kinase OS=Brucella melitensis biotype 1 (strain 16M / ATCC 23456 / NCTC 10094) OX=224914 GN=gmk PE=3 SV=1	gmk	25.222	35.9	26	6	5	4	8	5	3	5	1	3	6	3	4	5	4	3	5	2	3	4	3	405730	375580	507220	351410	465200	276790	By MS/MS	By MS/MS	By MS/MS	By MS/MS	By MS/MS	By MS/MS	1.022	0.946	1.278	0.885	1.172	0.697	0.848	0.36548
P65275	3-isopropylmalate dehydratase small subunit OS=Brucella melitensis biotype 1 (strain 16M / ATCC 23456 / NCTC 10094) OX=224914 GN=leuD PE=3 SV=1	leuD	22.236	42.3	29	6	6	2	2	3	6	8	8	4	4	4	5	6	6	4	4	4	5	6	6	89910	91570	112520	440690	414770	522610	By MS/MS	By MS/MS	By MS/MS	By MS/MS	By MS/MS	By MS/MS	0.323	0.329	0.404	1.581	1.488	1.875	4.682	0.000100652
P65281	Lipoyl synthase OS=Brucella melitensis biotype 1 (strain 16M / ATCC 23456 / NCTC 10094) OX=224914 GN=lipA PE=3 SV=1	lipA	35.957	47.5	37	10	10	5	7	6	5	10	4	9	9	9	6	9	8	9	9	9	6	9	8	177460	272590	241980	300910	326770	304910	By MS/MS	By MS/MS	By MS/MS	By MS/MS	By MS/MS	By MS/MS	0.655	1.007	0.894	1.111	1.207	1.126	1.347	0.074616
P65320	Acyl-[acyl-carrier-protein]--UDP-N-acetylglucosamine O-acyltransferase OS=Brucella melitensis biotype 1 (strain 16M / ATCC 23456 / NCTC 10094) OX=224914 GN=lpxA PE=3 SV=1	lpxA	29.386	16.5	8	3	3	0	4	0	0	3	1	3	3	3	3	3	3	3	3	3	3	3	3	0	0	0	0	0	20420	By MS/MS	By MS/MS	By MS/MS	By MS/MS	By MS/MS	By MS/MS
P65361	Cell division topological specificity factor OS=Brucella melitensis biotype 1 (strain 16M / ATCC 23456 / NCTC 10094) OX=224914 GN=minE PE=3 SV=1	minE	10.089	35.6	27	3	3	2	2	5	5	4	9	2	2	1	3	3	3	2	2	1	3	3	3	591760	465350	0	1685300	1100300	924840	By MS/MS	By MS/MS	By MS/MS	By MS/MS	By MS/MS	By MS/MS	0.621	0.488		1.767	1.154	0.97	2.339	0.044444
P65396	Molybdopterin synthase catalytic subunit OS=Brucella melitensis biotype 1 (strain 16M / ATCC 23456 / NCTC 10094) OX=224914 GN=moaE PE=3 SV=1	moaE	18.396	33.7	14	4	4	1	5	1	3	2	2	2	4	3	2	3	3	2	4	3	2	3	3	0	109230	138300	54913	83736	102930	By MS/MS	By MS/MS	By MS/MS	By MS/MS	By MS/MS	By MS/MS		1.117	1.414	0.561	0.856	1.052	0.65	0.17104
P65427	Ribosomal RNA small subunit methyltransferase H OS=Brucella melitensis biotype 1 (strain 16M / ATCC 23456 / NCTC 10094) OX=224914 GN=rsmH PE=3 SV=1	rsmH	37.501	37.6	46	11	11	7	11	5	8	9	6	9	10	9	10	9	8	9	10	9	10	9	8	725950	852850	683380	539650	802700	587680	By MS/MS	By MS/MS	By MS/MS	By MS/MS	By MS/MS	By MS/MS	1.039	1.221	0.978	0.772	1.149	0.841	0.853	0.2859
P65447	Peptide methionine sulfoxide reductase MsrB OS=Brucella melitensis biotype 1 (strain 16M / ATCC 23456 / NCTC 10094) OX=224914 GN=msrB PE=3 SV=1	msrB	16.281	65.1	38	7	7	5	10	8	2	9	4	6	7	7	7	7	7	6	7	7	7	7	7	421830	756190	531530	148870	497400	361230	By MS/MS	By MS/MS	By MS/MS	By MS/MS	By MS/MS	By MS/MS	0.932	1.67	1.174	0.329	1.098	0.798	0.589	0.197221
P65468	UDP-N-acetylmuramate--L-alanine ligase OS=Brucella melitensis biotype 1 (strain 16M / ATCC 23456 / NCTC 10094) OX=224914 GN=murC PE=3 SV=1	murC	50.793	21.7	28	6	6	5	8	4	3	4	4	3	6	4	4	5	5	3	6	4	4	5	5	345610	291450	353830	361100	302450	228880	By MS/MS	By MS/MS	By MS/MS	By MS/MS	By MS/MS	By MS/MS	1.101	0.929	1.127	1.15	0.964	0.729	0.901	0.463
P65544	Divalent metal cation transporter MntH OS=Brucella melitensis biotype 1 (strain 16M / ATCC 23456 / NCTC 10094) OX=224914 GN=mntH PE=3 SV=1	mntH	49.026	6.4	14	3	3	3	3	2	2	3	1	2	3	2	2	3	2	2	3	2	2	3	2	197160	107330	175400	362250	292530	76887	By MS/MS	By MS/MS	By MS/MS	By MS/MS	By MS/MS	By MS/MS	0.976	0.532	0.869	1.794	1.449	0.381	1.525	0.64032
P65546	Protein NrdI OS=Brucella melitensis biotype 1 (strain 16M / ATCC 23456 / NCTC 10094) OX=224914 GN=nrdI PE=3 SV=1	nrdI	14.656	37.8	15	4	4	2	2	2	3	3	3	2	3	4	4	4	4	2	3	4	4	4	4	61365	46526	74079	387890	359660	383750	By MS/MS	By MS/MS	By MS/MS	By MS/MS	By MS/MS	By MS/MS	0.28	0.213	0.338	1.772	1.643	1.753	6.219	0.000175789
P65611	Aspartate carbamoyltransferase OS=Brucella melitensis biotype 1 (strain 16M / ATCC 23456 / NCTC 10094) OX=224914 GN=pyrB PE=3 SV=1	pyrB	34.802	38.5	44	9	9	6	7	7	7	6	11	7	7	8	8	9	9	7	7	8	8	9	9	333630	298030	343610	309800	389330	320700	By MS/MS	By MS/MS	By MS/MS	By MS/MS	By MS/MS	By MS/MS	1.003	0.896	1.033	0.932	1.171	0.964	1.046	0.64292
P65654	3-methyl-2-oxobutanoate hydroxymethyltransferase OS=Brucella melitensis biotype 1 (strain 16M / ATCC 23456 / NCTC 10094) OX=224914 GN=panB PE=3 SV=1	panB	29.418	30.9	19	5	5	2	5	4	3	3	2	2	4	3	3	3	2	2	4	3	3	3	2	50498	145530	87852	57568	80370	79547	By MS/MS	By MS/MS	By MS/MS	By MS/MS	By MS/MS	By MS/MS	0.604	1.742	1.051	0.689	0.962	0.952	0.766	0.59572
P65680	4-hydroxythreonine-4-phosphate dehydrogenase OS=Brucella melitensis biotype 1 (strain 16M / ATCC 23456 / NCTC 10094) OX=224914 GN=pdxA PE=3 SV=1	pdxA	36.192	34.7	58	7	7	10	9	8	11	9	11	6	6	7	6	5	7	6	6	7	6	5	7	350230	352620	375950	323980	299170	319810	By MS/MS	By MS/MS	By MS/MS	By MS/MS	By MS/MS	By MS/MS	1.039	1.046	1.116	0.961	0.888	0.949	0.874	0.0158369
P65722	Putative pterin-4-alpha-carbinolamine dehydratase OS=Brucella melitensis biotype 1 (strain 16M / ATCC 23456 / NCTC 10094) OX=224914 GN=phhB PE=1 SV=1	phhB	11.054	24.7	0	2	2	0	0	0	0	0	0	2	2	2	2	2	2	2	2	2	2	2	2	0	0	0	0	0	0	By MS/MS	By MS/MS	By MS/MS	By MS/MS	By MS/MS	By MS/MS
P65744	Inorganic pyrophosphatase OS=Brucella melitensis biotype 1 (strain 16M / ATCC 23456 / NCTC 10094) OX=224914 GN=ppa PE=3 SV=1	ppa	19.822	54	74	12	12	13	16	13	9	14	9	10	10	10	11	12	11	10	10	10	11	12	11	7693700	5418200	6184100	4716100	4107600	3879400	By MS/MS	By MS/MS	By MS/MS	By MS/MS	By MS/MS	By MS/MS	1.443	1.016	1.16	0.884	0.77	0.727	0.658	0.024916
P65863	Peptidyl-tRNA hydrolase OS=Brucella melitensis biotype 1 (strain 16M / ATCC 23456 / NCTC 10094) OX=224914 GN=pth PE=3 SV=1	pth	27.549	49.2	45	10	10	9	7	8	5	6	10	9	8	9	8	6	8	9	8	9	8	6	8	383200	252050	348270	291110	264600	276320	By MS/MS	By MS/MS	By MS/MS	By MS/MS	By MS/MS	By MS/MS	1.266	0.833	1.151	0.962	0.874	0.913	0.846	0.30416
P65878	Adenylosuccinate synthetase OS=Brucella melitensis biotype 1 (strain 16M / ATCC 23456 / NCTC 10094) OX=224914 GN=purA PE=3 SV=1	purA	46.56	55.2	114	20	20	17	18	17	22	20	20	19	19	19	19	19	20	19	19	19	19	19	20	6558700	5489500	5948000	5103600	4645400	5141400	By MS/MS	By MS/MS	By MS/MS	By MS/MS	By MS/MS	By MS/MS	1.197	1.002	1.085	0.931	0.848	0.938	0.827	0.036558
P65910	Orotate phosphoribosyltransferase OS=Brucella melitensis biotype 1 (strain 16M / ATCC 23456 / NCTC 10094) OX=224914 GN=pyrE PE=3 SV=1	pyrE	20.733	28.1	46	7	7	7	9	9	7	7	7	6	7	6	6	5	5	6	7	6	6	5	5	1332800	1257600	1226600	1329800	1247600	1268800	By MS/MS	By MS/MS	By MS/MS	By MS/MS	By MS/MS	By MS/MS	1.044	0.985	0.96	1.041	0.977	0.993	1.007	0.8202
P65948	S-adenosylmethionine:tRNA ribosyltransferase-isomerase OS=Brucella melitensis biotype 1 (strain 16M / ATCC 23456 / NCTC 10094) OX=224914 GN=queA PE=3 SV=1	queA	40.174	31.7	38	8	8	6	6	6	5	9	6	6	7	5	5	7	8	6	7	5	5	7	8	202520	203290	208400	176980	177930	188590	By MS/MS	By MS/MS	By MS/MS	By MS/MS	By MS/MS	By MS/MS	1.05	1.054	1.08	0.917	0.922	0.977	0.884	0.005098
P65955	UPF0758 protein BMEI0718 OS=Brucella melitensis biotype 1 (strain 16M / ATCC 23456 / NCTC 10094) OX=224914 GN=BMEI0718 PE=3 SV=1	BMEI0718	27.676	6.8	1	1	1	0	0	0	0	0	1	1	0	1	0	0	1	1	0	1	0	0	1	0	0	0	0	0	6012.1	By matching		By matching			By MS/MS
P66078	50S ribosomal protein L19 OS=Brucella melitensis biotype 1 (strain 16M / ATCC 23456 / NCTC 10094) OX=224914 GN=rplS PE=3 SV=1	rplS	16.077	41.4	49	6	6	8	11	9	6	7	8	6	6	6	5	5	6	6	6	6	5	5	6	6699300	11986000	6926300	4302500	5975300	5831900	By MS/MS	By MS/MS	By MS/MS	By MS/MS	By MS/MS	By MS/MS	0.963	1.724	0.996	0.619	0.859	0.839	0.629	0.113559
P66101	50S ribosomal protein L20 OS=Brucella melitensis biotype 1 (strain 16M / ATCC 23456 / NCTC 10094) OX=224914 GN=rplT PE=3 SV=1	rplT	15.094	37.3	31	5	5	5	7	6	3	5	5	5	5	4	3	5	5	5	5	4	3	5	5	310480	1395000	742890	832290	705480	352130	By MS/MS	By MS/MS	By MS/MS	By MS/MS	By MS/MS	By MS/MS	0.429	1.929	1.027	1.151	0.976	0.487	0.772	0.78746
P66140	50S ribosomal protein L28 OS=Brucella melitensis biotype 1 (strain 16M / ATCC 23456 / NCTC 10094) OX=224914 GN=rpmB PE=3 SV=1	rpmB	10.869	39.2	11	4	4	2	2	0	2	4	1	2	2	1	2	3	1	2	2	1	2	3	1	0	142330	0	139730	94823	0	By MS/MS	By MS/MS	By matching	By MS/MS	By MS/MS	By MS/MS		1.133		1.112	0.755		0.824
P66164	50S ribosomal protein L29 OS=Brucella melitensis biotype 1 (strain 16M / ATCC 23456 / NCTC 10094) OX=224914 GN=rpmC PE=3 SV=1	rpmC	7.5116	21.2	0	2	2	0	0	0	0	0	0	2	2	2	2	2	2	2	2	2	2	2	2	0	0	0	0	0	0	By MS/MS	By MS/MS	By MS/MS	By MS/MS	By MS/MS	By MS/MS
P66183	50S ribosomal protein L31 OS=Brucella melitensis biotype 1 (strain 16M / ATCC 23456 / NCTC 10094) OX=224914 GN=rpmE PE=3 SV=1	rpmE	8.1821	68.5	32	3	3	5	6	5	4	7	5	3	3	2	2	3	2	3	3	2	2	3	2	1843800	3168900	1953100	2688800	3410000	2879500	By MS/MS	By MS/MS	By MS/MS	By MS/MS	By MS/MS	By MS/MS	0.694	1.193	0.735	1.012	1.283	1.084	1.289	0.20678
P66205	50S ribosomal protein L32 OS=Brucella melitensis biotype 1 (strain 16M / ATCC 23456 / NCTC 10094) OX=224914 GN=rpmF PE=3 SV=1	rpmF	6.7898	47.5	2	3	3	0	0	0	0	0	2	1	1	0	1	2	2	1	1	0	1	2	2	0	0	0	0	0	16867	By matching	By MS/MS		By matching	By MS/MS	By MS/MS
P66215	50S ribosomal protein L33 OS=Brucella melitensis biotype 1 (strain 16M / ATCC 23456 / NCTC 10094) OX=224914 GN=rpmG PE=3 SV=1	rpmG	6.3995	25.5	17	1	1	2	2	4	2	4	3	1	1	1	1	1	1	1	1	1	1	1	1	0	0	0	0	0	3634800	By MS/MS	By MS/MS	By MS/MS	By MS/MS	By MS/MS	By MS/MS
P66265	50S ribosomal protein L35 OS=Brucella melitensis biotype 1 (strain 16M / ATCC 23456 / NCTC 10094) OX=224914 GN=rpmI PE=3 SV=1	rpmI	7.1856	16.7	15	1	1	2	3	2	4	2	2	1	1	1	1	1	1	1	1	1	1	1	1	0	0	0	0	0	2089200	By MS/MS	By MS/MS	By MS/MS	By MS/MS	By MS/MS	By MS/MS
P66324	30S ribosomal protein S10 OS=Brucella melitensis biotype 1 (strain 16M / ATCC 23456 / NCTC 10094) OX=224914 GN=rpsJ PE=3 SV=1	rpsJ	11.627	28.4	37	4	4	5	9	8	5	6	4	3	2	3	2	2	2	3	2	3	2	2	2	3164900	3448200	1731300	1219800	1494700	2119000	By MS/MS	By MS/MS	By MS/MS	By MS/MS	By MS/MS	By MS/MS	1.441	1.57	0.788	0.555	0.681	0.965	0.579	0.122118
P66350	30S ribosomal protein S11 OS=Brucella melitensis biotype 1 (strain 16M / ATCC 23456 / NCTC 10094) OX=224914 GN=rpsK PE=3 SV=1	rpsK	13.891	43.4	47	7	6	6	7	7	10	9	8	5	6	4	5	5	5	5	6	4	5	5	5	4664900	3217400	5004900	3664300	2710600	3967700	By MS/MS	By MS/MS	By MS/MS	By MS/MS	By MS/MS	By MS/MS	1.205	0.831	1.293	0.946	0.7	1.025	0.802	0.297
P66381	30S ribosomal protein S13 OS=Brucella melitensis biotype 1 (strain 16M / ATCC 23456 / NCTC 10094) OX=224914 GN=rpsM PE=3 SV=1	rpsM	13.769	49.2	42	6	6	4	11	9	6	7	5	6	6	6	6	6	6	6	6	6	6	6	6	1425100	730770	1112800	1068600	1027400	1069500	By MS/MS	By MS/MS	By MS/MS	By MS/MS	By MS/MS	By MS/MS	1.329	0.681	1.038	0.996	0.958	0.997	0.968	0.98488
P66399	30S ribosomal protein S14 OS=Brucella melitensis biotype 1 (strain 16M / ATCC 23456 / NCTC 10094) OX=224914 GN=rpsN PE=3 SV=1	rpsN	11.666	33.7	35	3	3	6	6	6	5	5	7	3	3	3	3	3	3	3	3	3	3	3	3	5297000	4020400	4534600	4119400	3951700	4439700	By MS/MS	By MS/MS	By MS/MS	By MS/MS	By MS/MS	By MS/MS	1.206	0.915	1.032	0.938	0.899	1.01	0.903	0.32744
P66453	30S ribosomal protein S18 OS=Brucella melitensis biotype 1 (strain 16M / ATCC 23456 / NCTC 10094) OX=224914 GN=rpsR PE=3 SV=1	rpsR	9.5623	25.6	6	3	2	1	1	1	1	1	1	3	3	2	3	2	3	2	2	2	2	2	2	0	0	0	0	0	499700	By MS/MS	By MS/MS	By MS/MS	By MS/MS	By MS/MS	By MS/MS
P66489	30S ribosomal protein S19 OS=Brucella melitensis biotype 1 (strain 16M / ATCC 23456 / NCTC 10094) OX=224914 GN=rpsS PE=3 SV=1	rpsS	10.444	44.6	65	4	4	7	11	7	11	16	13	4	4	4	4	4	4	4	4	4	4	4	4	4995600	7340400	1703400	6330800	7716700	5200700	By MS/MS	By MS/MS	By MS/MS	By MS/MS	By MS/MS	By MS/MS	0.9	1.323	0.307	1.141	1.391	0.937	1.371	0.35896
P66501	30S ribosomal protein S20 OS=Brucella melitensis biotype 1 (strain 16M / ATCC 23456 / NCTC 10094) OX=224914 GN=rpsT PE=3 SV=1	rpsT	9.6693	30.7	29	4	4	5	5	6	4	3	6	4	4	4	4	4	4	4	4	4	4	4	4	5197600	2530400	3272300	3186900	2482200	3027500	By MS/MS	By MS/MS	By MS/MS	By MS/MS	By MS/MS	By MS/MS	1.583	0.771	0.997	0.971	0.756	0.922	0.791	0.43172
P66514	30S ribosomal protein S21 OS=Brucella melitensis biotype 1 (strain 16M / ATCC 23456 / NCTC 10094) OX=224914 GN=rpsU PE=3 SV=1	rpsU	8.8172	20	0	2	1	0	0	0	0	0	0	2	2	2	2	2	1	1	1	1	1	1	1	0	0	0	0	0	0	By MS/MS	By MS/MS	By MS/MS	By MS/MS	By MS/MS	By MS/MS
P66570	30S ribosomal protein S5 OS=Brucella melitensis biotype 1 (strain 16M / ATCC 23456 / NCTC 10094) OX=224914 GN=rpsE PE=3 SV=1	rpsE	20.464	41.9	23	7	7	6	3	2	2	3	7	6	5	6	5	4	6	6	5	6	5	4	6	652140	505690	507970	978960	876820	940110	By MS/MS	By MS/MS	By MS/MS	By MS/MS	By MS/MS	By MS/MS	0.877	0.68	0.683	1.316	1.179	1.264	1.678	0.0043386
P66651	Ribosome maturation factor RimM OS=Brucella melitensis biotype 1 (strain 16M / ATCC 23456 / NCTC 10094) OX=224914 GN=rimM PE=3 SV=1	rimM	20.554	55	26	8	8	3	10	3	3	4	3	4	8	3	3	4	4	4	8	3	3	4	4	192760	137770	214310	97527	80216	122300	By MS/MS	By MS/MS	By MS/MS	By MS/MS	By MS/MS	By MS/MS	1.369	0.978	1.522	0.693	0.57	0.869	0.551	0.030298
P66673	Ribonuclease HI OS=Brucella melitensis biotype 1 (strain 16M / ATCC 23456 / NCTC 10094) OX=224914 GN=rnhA PE=3 SV=1	rnhA	17.172	39.6	15	4	4	1	5	2	1	3	3	1	4	3	1	3	4	1	4	3	1	3	4	0	94102	50011	0	43885	68726	By MS/MS	By MS/MS	By MS/MS	By MS/MS	By MS/MS	By MS/MS		1.466	0.779		0.684	1.071	0.782	0.6246
P66742	Holliday junction ATP-dependent DNA helicase RuvA OS=Brucella melitensis biotype 1 (strain 16M / ATCC 23456 / NCTC 10094) OX=224914 GN=ruvA PE=3 SV=1	ruvA	21.227	36.1	19	5	5	2	4	3	4	2	4	3	4	3	4	3	3	3	4	3	4	3	3	217610	183400	212080	350910	242190	239240	By MS/MS	By MS/MS	By MS/MS	By MS/MS	By MS/MS	By MS/MS	0.903	0.761	0.88	1.457	1.005	0.993	1.358	0.099079
P66826	Superoxide dismutase [Cu-Zn] OS=Brucella melitensis biotype 1 (strain 16M / ATCC 23456 / NCTC 10094) OX=224914 GN=sodC PE=3 SV=1	sodC	18.262	78.2	185	12	12	27	32	29	25	33	39	9	10	8	8	10	12	9	10	8	8	10	12	8354400	44508000	12152000	15953000	35732000	18950000	By MS/MS	By MS/MS	By MS/MS	By MS/MS	By MS/MS	By MS/MS	0.37	1.969	0.538	0.706	1.58	0.838	1.086	0.63376
P66867	Succinate--CoA ligase [ADP-forming] subunit beta OS=Brucella melitensis biotype 1 (strain 16M / ATCC 23456 / NCTC 10094) OX=224914 GN=sucC PE=3 SV=1	sucC	42.526	55	163	19	19	32	29	28	33	16	25	13	17	16	14	13	13	13	17	16	14	13	13	3644500	3674900	3597700	2606800	2325500	2229600	By MS/MS	By MS/MS	By MS/MS	By MS/MS	By MS/MS	By MS/MS	1.21	1.22	1.194	0.865	0.772	0.74	0.656	0.0120814
P66879	5'-nucleotidase SurE OS=Brucella melitensis biotype 1 (strain 16M / ATCC 23456 / NCTC 10094) OX=224914 GN=surE PE=3 SV=1	surE	27.451	48.6	67	9	9	10	11	10	8	14	14	8	9	8	7	9	8	8	9	8	7	9	8	1904100	1710700	1956900	1785200	1519600	1705900	By MS/MS	By MS/MS	By MS/MS	By MS/MS	By MS/MS	By MS/MS	1.08	0.97	1.11	1.012	0.862	0.967	0.899	0.164764
P66887	Sec-independent protein translocase protein TatA OS=Brucella melitensis biotype 1 (strain 16M / ATCC 23456 / NCTC 10094) OX=224914 GN=tatA PE=3 SV=1	tatA	7.9993	16.7	11	2	2	2	2	1	2	2	2	2	2	2	2	2	2	2	2	2	2	2	2	1075000	467270	718090	440940	281730	446920	By MS/MS	By MS/MS	By MS/MS	By MS/MS	By MS/MS	By MS/MS	1.88	0.817	1.256	0.771	0.493	0.782	0.518	0.093418
P66988	Indole-3-glycerol phosphate synthase OS=Brucella melitensis biotype 1 (strain 16M / ATCC 23456 / NCTC 10094) OX=224914 GN=trpC PE=3 SV=1	trpC	29.268	29.5	44	7	7	9	6	8	8	6	7	6	6	6	6	6	6	6	6	6	6	6	6	1025400	1160100	1255100	1117500	1090200	1131800	By MS/MS	By MS/MS	By MS/MS	By MS/MS	By MS/MS	By MS/MS	0.907	1.027	1.111	0.989	0.965	1.002	0.971	0.68386
P67003	N-(5'-phosphoribosyl)anthranilate isomerase OS=Brucella melitensis biotype 1 (strain 16M / ATCC 23456 / NCTC 10094) OX=224914 GN=trpF PE=3 SV=1	trpF	23.614	30.2	14	4	4	3	3	2	2	2	2	3	3	2	2	2	2	3	3	2	2	2	2	123680	114310	150010	159130	62133	175460	By MS/MS	By MS/MS	By MS/MS	By MS/MS	By MS/MS	By MS/MS	0.946	0.874	1.147	1.217	0.475	1.342	1.023	0.85384
P67012	Aspartate--tRNA(Asp/Asn) ligase OS=Brucella melitensis biotype 1 (strain 16M / ATCC 23456 / NCTC 10094) OX=224914 GN=aspS PE=3 SV=1	aspS	67.272	39	103	20	20	12	19	16	15	23	18	15	18	15	16	20	17	15	18	15	16	20	17	1598700	1650500	1698900	2159300	1959200	1979700	By MS/MS	By MS/MS	By MS/MS	By MS/MS	By MS/MS	By MS/MS	0.868	0.896	0.923	1.173	1.064	1.075	1.233	0.0042753
P67042	Thymidylate synthase OS=Brucella melitensis biotype 1 (strain 16M / ATCC 23456 / NCTC 10094) OX=224914 GN=thyA PE=1 SV=1	thyA	30.329	27.7	33	7	7	4	8	5	3	6	7	5	6	5	4	5	4	5	6	5	4	5	4	329860	433600	323860	720070	711080	427170	By MS/MS	By MS/MS	By MS/MS	By MS/MS	By MS/MS	By MS/MS	0.672	0.883	0.66	1.467	1.448	0.87	1.709	0.057755
P67053	Protoheme IX farnesyltransferase OS=Brucella melitensis biotype 1 (strain 16M / ATCC 23456 / NCTC 10094) OX=224914 GN=ctaB PE=3 SV=2	ctaB	34.105	5.1	6	1	1	1	2	0	1	1	1	1	1	0	1	1	1	1	1	0	1	1	1	0	0	0	0	0	19509	By MS/MS	By MS/MS		By MS/MS	By MS/MS	By MS/MS
P67173	Probable transcriptional regulatory protein BMEI0321 OS=Brucella melitensis biotype 1 (strain 16M / ATCC 23456 / NCTC 10094) OX=224914 GN=BMEI0321 PE=3 SV=1	BMEI0321	26.949	40.7	53	8	7	6	17	7	6	14	3	7	8	7	7	7	6	6	7	7	6	6	5	3105300	10676000	2622300	2021900	4368500	2131500	By MS/MS	By MS/MS	By MS/MS	By MS/MS	By MS/MS	By MS/MS	0.747	2.57	0.631	0.487	1.052	0.513	0.52	0.37248
P67212	Ribosome maturation factor RimP OS=Brucella melitensis biotype 1 (strain 16M / ATCC 23456 / NCTC 10094) OX=224914 GN=rimP PE=3 SV=1	rimP	24.039	53.9	56	9	9	10	9	8	10	11	8	9	9	9	9	9	9	9	9	9	9	9	9	2077400	1702600	2004200	2565400	2130300	2430400	By MS/MS	By MS/MS	By MS/MS	By MS/MS	By MS/MS	By MS/MS	0.965	0.791	0.931	1.192	0.99	1.13	1.233	0.063561
P67260	Nucleoid-associated protein BMEI1909 OS=Brucella melitensis biotype 1 (strain 16M / ATCC 23456 / NCTC 10094) OX=224914 GN=BMEI1909 PE=3 SV=1	BMEI1909	11.365	14	11	1	1	1	4	1	1	2	2	1	1	1	1	1	1	1	1	1	1	1	1	0	0	0	0	0	2904700	By MS/MS	By MS/MS	By MS/MS	By MS/MS	By MS/MS	By MS/MS
P67311	Transcriptional repressor NrdR OS=Brucella melitensis biotype 1 (strain 16M / ATCC 23456 / NCTC 10094) OX=224914 GN=nrdR PE=3 SV=1	nrdR	17.933	16.5	15	2	2	1	4	1	1	4	4	2	2	2	2	2	2	2	2	2	2	2	2	203680	139410	193640	308300	304740	291250	By MS/MS	By MS/MS	By MS/MS	By MS/MS	By MS/MS	By MS/MS	0.848	0.58	0.806	1.284	1.269	1.213	1.686	0.046944
P67454	Exodeoxyribonuclease 7 small subunit OS=Brucella melitensis biotype 1 (strain 16M / ATCC 23456 / NCTC 10094) OX=224914 GN=xseB PE=3 SV=1	xseB	9.3224	61.4	1	4	1	0	1	0	0	0	0	2	2	2	3	2	1	0	1	0	0	0	0	0	7638.7	0	0	0	0	By matching	By MS/MS	By matching	By matching	By matching	By matching		1
P67479	DNA gyrase inhibitor YacG OS=Brucella melitensis biotype 1 (strain 16M / ATCC 23456 / NCTC 10094) OX=224914 GN=yacG PE=3 SV=1	yacG	6.3842	52.6	9	2	2	2	2	2	1	1	1	2	2	2	2	2	1	2	2	2	2	2	1	265800	258210	291740	255270	290570	0	By MS/MS	By MS/MS	By MS/MS	By MS/MS	By MS/MS	By MS/MS	0.976	0.948	1.071	0.937	1.067		1.004	0.96834
P67516	Ribosomal RNA large subunit methyltransferase H OS=Brucella melitensis biotype 1 (strain 16M / ATCC 23456 / NCTC 10094) OX=224914 GN=rlmH PE=3 SV=1	rlmH	18.649	53.4	39	6	6	5	7	7	6	7	7	4	6	4	5	5	5	4	6	4	5	5	5	846580	651830	725790	382620	353030	372860	By MS/MS	By MS/MS	By MS/MS	By MS/MS	By MS/MS	By MS/MS	1.524	1.174	1.307	0.689	0.636	0.671	0.498	0.00095696
P67539	Bifunctional purine biosynthesis protein PurH OS=Brucella melitensis biotype 1 (strain 16M / ATCC 23456 / NCTC 10094) OX=224914 GN=purH PE=3 SV=1	purH	56.481	51.3	144	22	21	26	28	28	13	22	27	17	20	16	13	17	17	17	20	16	13	17	17	4650900	3739900	4279100	2855400	2571300	2279500	By MS/MS	By MS/MS	By MS/MS	By MS/MS	By MS/MS	By MS/MS	1.37	1.101	1.26	0.841	0.757	0.671	0.608	0.005479
P67567	UPF0262 protein BMEI1669 OS=Brucella melitensis biotype 1 (strain 16M / ATCC 23456 / NCTC 10094) OX=224914 GN=BMEI1669 PE=3 SV=1	BMEI1669	18.128	36.9	4	4	4	0	1	1	0	2	0	2	4	3	1	4	1	2	4	3	1	4	1	0	39914	0	0	48139	0	By matching	By MS/MS	By MS/MS	By matching	By MS/MS	By matching		0.907			1.093		1.205
P67586	Tryptophan--tRNA ligase OS=Brucella melitensis biotype 1 (strain 16M / ATCC 23456 / NCTC 10094) OX=224914 GN=trpS PE=3 SV=1	trpS	39.129	29.3	43	8	8	7	7	7	6	11	5	6	8	7	6	8	5	6	8	7	6	8	5	406740	258320	327260	332680	293670	293720	By MS/MS	By MS/MS	By MS/MS	By MS/MS	By MS/MS	By MS/MS	1.276	0.81	1.027	1.044	0.921	0.922	0.927	0.6853
Q075Q0	Elongation factor Tu OS=Brucella melitensis OX=29459 GN=tuf-2 PE=3 SV=1	tuf-2	42.604	56.3	132	22	21	14	25	15	21	32	25	18	21	17	18	21	20	18	21	17	18	20	20	24782000	24341000	21070000	23528000	19403000	20788000	By MS/MS	By MS/MS	By MS/MS	By MS/MS	By MS/MS	By MS/MS	1.11	1.091	0.944	1.054	0.869	0.931	0.907	0.2697
Q1XEM1	Protein RecA (Fragment) OS=Brucella melitensis OX=29459 GN=recA PE=3 SV=1	recA	38.204	40	59	11	11	8	11	9	12	11	8	9	11	10	9	11	9	9	11	10	9	11	9	1037000	969000	996130	1685400	1895000	1705100	By MS/MS	By MS/MS	By MS/MS	By MS/MS	By MS/MS	By MS/MS	0.751	0.702	0.721	1.22	1.372	1.234	1.76	0.000180631
Q6GV67	Omp28 OS=Brucella melitensis OX=29459 GN=omp28 PE=4 SV=1	omp28	26.538	32.4	45	7	7	6	10	5	7	8	9	6	6	6	6	6	6	6	6	6	6	6	6	5639100	6102200	5841700	4864600	5561200	5938300	By MS/MS	By MS/MS	By MS/MS	By MS/MS	By MS/MS	By MS/MS	0.997	1.079	1.032	0.86	0.983	1.05	0.931	0.30222
Q7CNS4	Lectin-like protein BA14k OS=Brucella melitensis biotype 1 (strain 16M / ATCC 23456 / NCTC 10094) OX=224914 GN=BMEII0552 PE=3 SV=1	BMEII0552	16.823	26.5	39	4	3	4	9	13	7	4	2	4	3	4	4	3	3	3	2	3	3	2	2	1418600	4472600	2760000	2753000	2189400	691430	By MS/MS	By MS/MS	By MS/MS	By MS/MS	By MS/MS	By MS/MS	0.596	1.879	1.159	1.156	0.92	0.29	0.651	0.42688
Q7CNS6	Dihydrolipoamide acetyltransferase component of acetoin cleaving system OS=Brucella melitensis biotype 1 (strain 16M / ATCC 23456 / NCTC 10094) OX=224914 GN=BMEII0218 PE=4 SV=1	BMEII0218	45.696	38.6	51	12	12	7	10	7	6	10	11	9	12	12	9	11	10	9	12	12	9	11	10	207580	255430	233930	210140	211820	212850	By MS/MS	By MS/MS	By MS/MS	By MS/MS	By MS/MS	By MS/MS	0.935	1.151	1.054	0.947	0.954	0.959	0.911	0.27508
Q7CNS7	Periplasmic dipeptide transport protein OS=Brucella melitensis biotype 1 (strain 16M / ATCC 23456 / NCTC 10094) OX=224914 GN=BMEII0217 PE=4 SV=1	BMEII0217	58.875	34.9	67	14	14	11	15	11	8	12	10	10	13	10	8	10	9	10	13	10	8	10	9	3563600	2986100	3447900	1881100	1810100	2414500	By MS/MS	By MS/MS	By MS/MS	By MS/MS	By MS/MS	By MS/MS	1.328	1.113	1.285	0.701	0.674	0.9	0.611	0.0091238
Q7CNT0	Isochorismatase OS=Brucella melitensis biotype 1 (strain 16M / ATCC 23456 / NCTC 10094) OX=224914 GN=BMEII0079 PE=4 SV=1	BMEII0079	32.538	18.6	21	5	5	3	4	3	5	3	3	4	4	4	5	5	4	4	4	4	5	5	4	903650	675210	761830	878390	532000	696900	By MS/MS	By MS/MS	By MS/MS	By MS/MS	By MS/MS	By MS/MS	1.219	0.911	1.028	1.185	0.718	0.94	0.9	0.5182
Q7CNT2	Urease subunit beta 1 OS=Brucella melitensis biotype 1 (strain 16M / ATCC 23456 / NCTC 10094) OX=224914 GN=ureB1 PE=3 SV=1	ureB1	11.337	17.8	2	2	2	0	0	0	0	1	1	0	1	1	1	2	1	0	1	1	1	2	1	0	0	0	0	20287	0		By matching	By matching	By matching	By MS/MS	By MS/MS
Q7CNT4	Urease accessory protein UreG 1 OS=Brucella melitensis biotype 1 (strain 16M / ATCC 23456 / NCTC 10094) OX=224914 GN=ureG1 PE=3 SV=1	ureG1	22.705	11.1	26	2	2	2	6	6	3	3	6	2	1	1	1	1	1	2	1	1	1	1	1	0	116320	57586	261720	123210	57476	By MS/MS	By MS/MS	By MS/MS	By MS/MS	By MS/MS	By MS/MS		0.944	0.467	2.123	1	0.466	1.696	0.56114
Q7CNU2	Transcriptional regulatory protein phop OS=Brucella melitensis biotype 1 (strain 16M / ATCC 23456 / NCTC 10094) OX=224914 GN=BMEI1337 PE=4 SV=1	BMEI1337	25.56	48.5	45	8	8	6	5	4	8	11	11	5	7	5	6	8	8	5	7	5	6	8	8	207240	180680	224850	449000	340180	373110	By MS/MS	By MS/MS	By MS/MS	By MS/MS	By MS/MS	By MS/MS	0.701	0.611	0.76	1.518	1.15	1.261	1.896	0.0035399
Q7CNV1	Cell cycle response regulator CtrA OS=Brucella melitensis biotype 1 (strain 16M / ATCC 23456 / NCTC 10094) OX=224914 GN=ctrA PE=1 SV=1	ctrA	26.066	44.8	46	10	10	6	8	7	8	8	9	7	9	8	8	8	8	7	9	8	8	8	8	652400	686910	791050	1016700	1178100	1170500	By MS/MS	By MS/MS	By MS/MS	By MS/MS	By MS/MS	By MS/MS	0.712	0.75	0.864	1.11	1.286	1.278	1.58	0.0036619
Q8GH23	30S ribosomal protein S12 OS=Brucella melitensis biotype 1 (strain 16M / ATCC 23456 / NCTC 10094) OX=224914 GN=rpsL PE=3 SV=2	rpsL	13.871	45.5	4	5	5	0	2	0	0	2	0	1	4	1	1	3	1	1	4	1	1	3	1	0	23934	0	0	0	0	By MS/MS	By MS/MS	By MS/MS	By MS/MS	By MS/MS	By MS/MS
Q8XEM7	Uncharacterized protein OS=Brucella melitensis biotype 1 (strain 16M / ATCC 23456 / NCTC 10094) OX=224914 GN=BMEI0903 PE=4 SV=1	BMEI0903	50.43	17.7	12	6	6	0	2	1	3	3	3	4	2	3	4	6	3	4	2	3	4	6	3	168210	105080	70995	92377	65763	71206	By matching	By MS/MS	By MS/MS	By MS/MS	By MS/MS	By MS/MS	1.759	1.099	0.743	0.966	0.688	0.745	0.666	0.25796
Q8YAW5	DUF1007 domain-containing protein species=Brucella suis taxid=29461 gene=CS875_11000(predicted) OS=Brucella melitensis biotype 1 (strain 16M / ATCC 23456 / NCTC 10094) OX=224914 GN=BMEII1136 PE=4 SV=1	BMEII1136	25.22	27	3	4	3	0	1	1	0	1	0	3	2	3	2	2	1	3	2	3	2	2	1	0	0	16950	0	0	0	By MS/MS	By MS/MS	By MS/MS	By matching	By MS/MS	By MS/MS
Q8YAW6	Transcriptional regulatory protein, lysr family OS=Brucella melitensis biotype 1 (strain 16M / ATCC 23456 / NCTC 10094) OX=224914 GN=BMEII1135 PE=3 SV=1	BMEII1135	33.394	40.1	50	8	8	8	8	10	7	9	8	5	7	7	7	7	6	5	7	7	7	7	6	413940	669210	498580	270200	345080	356000	By MS/MS	By MS/MS	By MS/MS	By MS/MS	By MS/MS	By MS/MS	0.973	1.573	1.172	0.635	0.811	0.837	0.614	0.044861
Q8YAX0	Uncharacterized protein OS=Brucella melitensis biotype 1 (strain 16M / ATCC 23456 / NCTC 10094) OX=224914 GN=BMEII1131 PE=4 SV=1	BMEII1131	33.325	12.5	12	3	3	1	2	2	3	2	2	1	2	2	3	2	2	1	2	2	3	2	2	0	28640	29604	25295	32451	37565	By MS/MS	By MS/MS	By MS/MS	By MS/MS	By MS/MS	By MS/MS		0.933	0.964	0.824	1.057	1.223	1.091	0.65398
Q8YAX1	Probable udp-n-acetyl-d-mannosaminuronic acid transferase OS=Brucella melitensis biotype 1 (strain 16M / ATCC 23456 / NCTC 10094) OX=224914 GN=BMEII1130 PE=3 SV=1	BMEII1130	28.711	11.6	8	2	2	0	2	1	1	2	2	1	2	1	1	2	2	1	2	1	1	2	2	0	18751	0	0	14968	17703	By matching	By MS/MS	By MS/MS	By MS/MS	By MS/MS	By MS/MS		1.094			0.873	1.033	0.871
Q8YAX3	Succinoglycan biosynthesis protein exom OS=Brucella melitensis biotype 1 (strain 16M / ATCC 23456 / NCTC 10094) OX=224914 GN=BMEII1128 PE=4 SV=1	BMEII1128	36.952	29.4	27	7	7	4	3	4	7	5	4	4	6	6	5	6	5	4	6	6	5	6	5	885280	426260	732260	1125900	868190	664670	By MS/MS	By MS/MS	By MS/MS	By MS/MS	By MS/MS	By MS/MS	1.13	0.544	0.934	1.437	1.108	0.848	1.301	0.34536
Q8YAX6	Dimeric dihydrodiol dehydrogenase OS=Brucella melitensis biotype 1 (strain 16M / ATCC 23456 / NCTC 10094) OX=224914 GN=BMEII1125 PE=4 SV=1	BMEII1125	37.62	16	14	3	3	1	4	3	0	3	3	2	3	2	1	2	2	2	3	2	1	2	2	47697	44480	55106	43456	49244	46921	By MS/MS	By MS/MS	By MS/MS	By matching	By MS/MS	By MS/MS	0.997	0.93	1.152	0.909	1.03	0.981	0.948	0.52736
Q8YAX7	6-phosphogluconate dehydrogenase, decarboxylating OS=Brucella melitensis biotype 1 (strain 16M / ATCC 23456 / NCTC 10094) OX=224914 GN=BMEII1124 PE=3 SV=1	BMEII1124	50.289	52.2	163	20	20	24	29	27	27	31	25	19	18	18	16	19	18	19	18	18	16	19	18	4264100	4183200	4334800	4502900	4175000	4202900	By MS/MS	By MS/MS	By MS/MS	By MS/MS	By MS/MS	By MS/MS	0.997	0.978	1.013	1.053	0.976	0.983	1.008	0.78898
Q8YAX8	Spermidine/putrescine import ATP-binding protein PotA OS=Brucella melitensis biotype 1 (strain 16M / ATCC 23456 / NCTC 10094) OX=224914 GN=potA PE=3 SV=1	potA	38.958	38	73	10	10	11	12	12	11	15	12	8	9	8	7	10	8	8	9	8	7	10	8	917960	859310	984020	1279600	1153100	1283000	By MS/MS	By MS/MS	By MS/MS	By MS/MS	By MS/MS	By MS/MS	0.85	0.796	0.912	1.185	1.068	1.189	1.346	0.0048954
Q8YAY0	Iron(Iii)-transport system permease protein sfub OS=Brucella melitensis biotype 1 (strain 16M / ATCC 23456 / NCTC 10094) OX=224914 GN=BMEII1121 PE=3 SV=1	BMEII1121	32.809	9.8	13	2	2	2	2	2	2	2	3	1	1	1	1	1	2	1	1	1	1	1	2	25181	41541	34315	72869	66372	72068	By MS/MS	By MS/MS	By MS/MS	By MS/MS	By MS/MS	By MS/MS	0.484	0.798	0.659	1.4	1.275	1.384	2.091	0.0069965
Q8YAY1	Iron(Iii)-binding periplasmic protein OS=Brucella melitensis biotype 1 (strain 16M / ATCC 23456 / NCTC 10094) OX=224914 GN=BMEII1120 PE=4 SV=1	BMEII1120	39.061	68.1	97	18	18	12	19	16	12	21	17	17	18	16	15	17	17	17	18	16	15	17	17	4889100	7183200	5716900	4821700	6691200	6634600	By MS/MS	By MS/MS	By MS/MS	By MS/MS	By MS/MS	By MS/MS	0.816	1.199	0.954	0.805	1.117	1.108	1.021	0.89542
Q8YAY4	Transcriptional regulator, tetr family OS=Brucella melitensis biotype 1 (strain 16M / ATCC 23456 / NCTC 10094) OX=224914 GN=BMEII1117 PE=4 SV=1	BMEII1117	27.376	40.1	24	7	7	3	6	3	5	3	4	5	6	5	5	5	4	5	6	5	5	5	4	165900	145620	179190	180940	170500	167770	By MS/MS	By MS/MS	By MS/MS	By MS/MS	By MS/MS	By MS/MS	0.986	0.865	1.065	1.075	1.013	0.997	1.058	0.41136
Q8YAY5	HTH-type quorum sensing-dependent transcriptional regulator VjbR OS=Brucella melitensis biotype 1 (strain 16M / ATCC 23456 / NCTC 10094) OX=224914 GN=vjbR PE=1 SV=2	vjbR	28.624	39.8	24	8	8	3	5	2	4	6	4	4	5	5	5	6	4	4	5	5	5	6	4	83535	135920	108730	216780	273350	256490	By MS/MS	By MS/MS	By MS/MS	By MS/MS	By MS/MS	By MS/MS	0.466	0.759	0.607	1.21	1.526	1.432	2.275	0.005965
Q8YAZ8	Phosphatidylglycerophosphatase b OS=Brucella melitensis biotype 1 (strain 16M / ATCC 23456 / NCTC 10094) OX=224914 GN=BMEII1103 PE=4 SV=1	BMEII1103	32.197	13.4	4	2	2	0	1	0	1	1	1	1	2	2	2	2	2	1	2	2	2	2	2	0	0	0	0	0	7371.8	By MS/MS	By MS/MS	By MS/MS	By MS/MS	By MS/MS	By MS/MS
Q8YB00	Bactoprenol glucosyl transferase / bactoprenol apolipoprotein n-acyltransferase OS=Brucella melitensis biotype 1 (strain 16M / ATCC 23456 / NCTC 10094) OX=224914 GN=BMEII1101 PE=4 SV=1	BMEII1101	35.812	4.3	4	1	1	0	0	1	1	1	1	0	0	1	1	1	1	0	0	1	1	1	1	0	0	0	0	0	22866			By MS/MS	By MS/MS	By MS/MS	By MS/MS
Q8YB03	Transcriptional regulator, arac family OS=Brucella melitensis biotype 1 (strain 16M / ATCC 23456 / NCTC 10094) OX=224914 GN=BMEII1098 PE=4 SV=1	BMEII1098	37.918	15.2	10	4	1	1	3	0	1	2	3	3	4	3	3	3	3	1	1	1	1	1	1	66802	38000	60801	46351	33134	46596	By MS/MS	By MS/MS	By matching	By MS/MS	By MS/MS	By MS/MS	1.374	0.782	1.251	0.953	0.682	0.958	0.761	0.28392
Q8YB07	4-hydroxybutyrate dehydrogenase OS=Brucella melitensis biotype 1 (strain 16M / ATCC 23456 / NCTC 10094) OX=224914 GN=BMEII1094 PE=4 SV=1	BMEII1094	33.896	29.9	39	7	7	7	8	7	5	6	6	6	7	6	6	6	6	6	7	6	6	6	6	628750	525210	662380	636030	542780	574030	By MS/MS	By MS/MS	By MS/MS	By MS/MS	By MS/MS	By MS/MS	1.057	0.883	1.113	1.069	0.912	0.965	0.965	0.71476
Q8YB08	Glycerol-3-phosphate regulon repressor OS=Brucella melitensis biotype 1 (strain 16M / ATCC 23456 / NCTC 10094) OX=224914 GN=BMEII1093 PE=4 SV=1	BMEII1093	28.217	20.2	20	4	4	3	4	4	3	4	2	3	4	3	3	4	3	3	4	3	3	4	3	153310	103340	131090	112200	89247	103210	By MS/MS	By MS/MS	By MS/MS	By MS/MS	By MS/MS	By MS/MS	1.329	0.895	1.136	0.972	0.773	0.894	0.785	0.154705
Q8YB09	Hydroxypyruvate isomerase OS=Brucella melitensis biotype 1 (strain 16M / ATCC 23456 / NCTC 10094) OX=224914 GN=BMEII1092 PE=3 SV=1	BMEII1092	29.404	30.3	34	6	6	5	6	5	6	6	6	5	5	5	6	5	6	5	5	5	6	5	6	458730	383120	453150	436490	402690	400510	By MS/MS	By MS/MS	By MS/MS	By MS/MS	By MS/MS	By MS/MS	1.086	0.907	1.073	1.033	0.953	0.948	0.957	0.55484
Q8YB23	Ferredoxin species=Brucella melitensis taxid=29459 gene=BK187_11915(predicted) OS=Brucella melitensis biotype 1 (strain 16M / ATCC 23456 / NCTC 10094) OX=224914 GN=BMEII1078 PE=4 SV=1	BMEII1078	13.463	26.4	14	3	3	2	3	2	3	2	2	3	3	3	3	3	3	3	3	3	3	3	3	182520	162370	222760	265220	240230	244290	By MS/MS	By MS/MS	By MS/MS	By MS/MS	By MS/MS	By MS/MS	0.831	0.74	1.015	1.208	1.094	1.113	1.321	0.042436
Q8YB24	Transcriptional regulatory protein, lysr family OS=Brucella melitensis biotype 1 (strain 16M / ATCC 23456 / NCTC 10094) OX=224914 GN=BMEII1077 PE=3 SV=1	BMEII1077	32.415	24.8	23	6	6	3	3	5	4	5	3	5	5	5	5	5	4	5	5	5	5	5	4	60770	64946	103540	73114	81863	69071	By MS/MS	By MS/MS	By MS/MS	By MS/MS	By MS/MS	By MS/MS	0.804	0.86	1.37	0.968	1.084	0.914	0.978	0.9823
Q8YB25	Alpha-methylacyl-CoA racemase OS=Brucella melitensis biotype 1 (strain 16M / ATCC 23456 / NCTC 10094) OX=224914 GN=BMEII1076 PE=4 SV=1	BMEII1076	43.552	27.2	40	8	8	7	8	5	6	7	7	7	8	8	8	8	8	7	8	8	8	8	8	315360	267130	296530	433130	372370	419640	By MS/MS	By MS/MS	By MS/MS	By MS/MS	By MS/MS	By MS/MS	0.899	0.762	0.846	1.235	1.062	1.197	1.394	0.0075842
Q8YB27	Citrate lyase beta chain OS=Brucella melitensis biotype 1 (strain 16M / ATCC 23456 / NCTC 10094) OX=224914 GN=BMEII1074 PE=3 SV=1	BMEII1074	29.007	44.9	35	7	7	6	7	5	6	5	6	6	6	6	6	6	5	6	6	6	6	6	5	193020	252250	221130	265410	278580	339470	By MS/MS	By MS/MS	By MS/MS	By MS/MS	By MS/MS	By MS/MS	0.747	0.977	0.856	1.027	1.078	1.314	1.325	0.059644
Q8YB33	Cytochrome c2 OS=Brucella melitensis biotype 1 (strain 16M / ATCC 23456 / NCTC 10094) OX=224914 GN=BMEII1068 PE=4 SV=1	BMEII1068	12.827	29.3	5	3	3	0	1	0	1	2	1	1	3	3	1	3	2	1	3	3	1	3	2	0	49892	0	0	56099	0	By matching	By MS/MS	By matching	By MS/MS	By MS/MS	By MS/MS		0.941			1.059		1.125
Q8YB34	Hypothetical cytosolic protein OS=Brucella melitensis biotype 1 (strain 16M / ATCC 23456 / NCTC 10094) OX=224914 GN=BMEII1067 PE=4 SV=1	BMEII1067	8.7297	67.1	9	3	3	0	0	0	3	2	4	1	0	0	3	2	3	1	0	0	3	2	3	0	0	0	143730	95403	139840	By matching			By MS/MS	By MS/MS	By MS/MS				1.138	0.755	1.107
Q8YB35	Pyruvate dehydrogenase complex repressor OS=Brucella melitensis biotype 1 (strain 16M / ATCC 23456 / NCTC 10094) OX=224914 GN=BMEII1066 PE=4 SV=1	BMEII1066	30.238	51.5	41	12	12	5	8	6	9	7	6	8	11	8	9	9	8	8	11	8	9	9	8	399640	329200	378900	539070	429590	623950	By MS/MS	By MS/MS	By MS/MS	By MS/MS	By MS/MS	By MS/MS	0.888	0.731	0.842	1.198	0.955	1.386	1.438	0.044655
Q8YB39	(S)-2-hydroxy-acid oxidase subunit glce OS=Brucella melitensis biotype 1 (strain 16M / ATCC 23456 / NCTC 10094) OX=224914 GN=BMEII1062 PE=4 SV=1	BMEII1062	37.253	40.4	20	9	9	3	3	2	2	5	5	6	6	5	6	7	7	6	6	5	6	7	7	60115	64152	81417	120750	91450	92675	By MS/MS	By MS/MS	By MS/MS	By MS/MS	By MS/MS	By MS/MS	0.706	0.754	0.957	1.419	1.075	1.089	1.482	0.038144
Q8YB45	Histidine--tRNA ligase OS=Brucella melitensis biotype 1 (strain 16M / ATCC 23456 / NCTC 10094) OX=224914 GN=hisS PE=3 SV=1	hisS	55.208	23.7	52	10	10	7	11	8	8	10	8	6	8	8	8	9	7	6	8	8	8	9	7	918520	860690	1033200	1257700	962120	1266300	By MS/MS	By MS/MS	By MS/MS	By MS/MS	By MS/MS	By MS/MS	0.875	0.82	0.984	1.198	0.917	1.206	1.24	0.115917
Q8YB47	ATP phosphoribosyltransferase OS=Brucella melitensis biotype 1 (strain 16M / ATCC 23456 / NCTC 10094) OX=224914 GN=hisG PE=3 SV=1	hisG	25.488	14.7	12	3	3	2	2	1	1	3	3	3	3	1	1	3	3	3	3	1	1	3	3	70114	135090	0	0	167170	133040	By MS/MS	By MS/MS	By MS/MS	By MS/MS	By MS/MS	By MS/MS	0.555	1.069			1.323	1.053	1.463	0.34382
Q8YB50	Fumarate hydratase class II OS=Brucella melitensis biotype 1 (strain 16M / ATCC 23456 / NCTC 10094) OX=224914 GN=fumC PE=3 SV=2	fumC	49.624	57.9	85	15	15	13	20	14	10	15	13	10	13	12	9	12	10	10	13	12	9	12	10	2772400	2370000	2794600	2000400	1673100	1967800	By MS/MS	By MS/MS	By MS/MS	By MS/MS	By MS/MS	By MS/MS	1.225	1.047	1.235	0.884	0.739	0.87	0.711	0.012143
Q8YB51	Uncharacterized protein OS=Brucella melitensis biotype 1 (strain 16M / ATCC 23456 / NCTC 10094) OX=224914 GN=BMEII1050 PE=4 SV=1	BMEII1050	9.9116	48.8	12	3	3	1	3	2	2	2	2	2	3	2	2	3	2	2	3	2	2	3	2	494150	420870	442340	390890	460330	445220	By MS/MS	By MS/MS	By MS/MS	By MS/MS	By MS/MS	By MS/MS	1.117	0.952	1	0.884	1.041	1.007	0.955	0.54104
Q8YB53	60 kDa chaperonin OS=Brucella melitensis biotype 1 (strain 16M / ATCC 23456 / NCTC 10094) OX=224914 GN=groL PE=3 SV=1	groL	57.461	67.6	603	37	37	117	127	106	78	90	85	28	36	30	27	32	30	28	36	30	27	32	30	58047000	61872000	49975000	38098000	41346000	37355000	By MS/MS	By MS/MS	By MS/MS	By MS/MS	By MS/MS	By MS/MS	1.215	1.295	1.046	0.797	0.865	0.782	0.687	0.0061637
Q8YB57	Isoleucine--tRNA ligase OS=Brucella melitensis biotype 1 (strain 16M / ATCC 23456 / NCTC 10094) OX=224914 GN=ileS PE=3 SV=1	ileS	110.13	37.9	127	28	27	18	26	21	21	23	18	17	24	20	20	24	20	17	23	19	19	24	20	1370600	1248100	1397500	1829100	1811400	1811200	By MS/MS	By MS/MS	By MS/MS	By MS/MS	By MS/MS	By MS/MS	0.869	0.791	0.886	1.159	1.148	1.148	1.357	0.0129164
Q8YB58	Lipoprotein species=Brucella sp. BO2 taxid=693750 gene=BIBO2_0769(predicted) OS=Brucella melitensis biotype 1 (strain 16M / ATCC 23456 / NCTC 10094) OX=224914 GN=BMEII1042 PE=4 SV=1	BMEII1042	22.143	56.2	20	8	8	2	3	2	4	7	2	5	7	6	7	8	6	5	7	6	7	8	6	1409000	1679300	1435400	902890	1055600	1085400	By MS/MS	By MS/MS	By MS/MS	By MS/MS	By MS/MS	By MS/MS	1.117	1.331	1.138	0.716	0.837	0.861	0.673	0.0077225
Q8YB61	Pseudouridine synthase OS=Brucella melitensis biotype 1 (strain 16M / ATCC 23456 / NCTC 10094) OX=224914 GN=BMEII1039 PE=3 SV=1	BMEII1039	62.304	26.5	90	14	14	14	14	16	17	15	14	11	13	11	10	12	10	11	13	11	10	12	10	1307200	994800	1257200	1047400	1167800	1358700	By MS/MS	By MS/MS	By MS/MS	By MS/MS	By MS/MS	By MS/MS	1.1	0.837	1.057	0.881	0.982	1.143	1.004	0.96492
Q8YB64	Zinc protease OS=Brucella melitensis biotype 1 (strain 16M / ATCC 23456 / NCTC 10094) OX=224914 GN=BMEII1036 PE=4 SV=1	BMEII1036	48.513	21.3	37	7	7	7	6	6	4	7	7	6	6	6	6	7	6	6	6	6	6	7	6	315770	407400	285630	185520	163240	192570	By MS/MS	By MS/MS	By MS/MS	By MS/MS	By MS/MS	By MS/MS	1.222	1.577	1.106	0.718	0.632	0.745	0.536	0.0062782
Q8YB65	Serine protease OS=Brucella melitensis biotype 1 (strain 16M / ATCC 23456 / NCTC 10094) OX=224914 GN=BMEII1035 PE=4 SV=1	BMEII1035	31.838	18.8	9	4	4	0	1	0	1	3	4	1	3	1	2	3	4	1	3	1	2	3	4	51229	29366	53545	40666	56904	88007	By matching	By MS/MS	By matching	By MS/MS	By MS/MS	By MS/MS	0.961	0.551	1.005	0.763	1.068	1.652	1.384	0.35436
Q8YB68	Myo-inositol-1(Or 4)-monophosphatase OS=Brucella melitensis biotype 1 (strain 16M / ATCC 23456 / NCTC 10094) OX=224914 GN=BMEII1032 PE=4 SV=1	BMEII1032	29.082	36.1	29	7	7	4	5	5	4	6	5	5	7	5	5	6	6	5	7	5	5	6	6	233360	181860	203170	263530	183750	233690	By MS/MS	By MS/MS	By MS/MS	By MS/MS	By MS/MS	By MS/MS	1.078	0.84	0.938	1.217	0.848	1.079	1.101	0.52084
Q8YB69	Hypothetical cytosolic protein OS=Brucella melitensis biotype 1 (strain 16M / ATCC 23456 / NCTC 10094) OX=224914 GN=BMEII1031 PE=4 SV=1	BMEII1031	9.5578	80.7	23	6	6	3	3	2	5	5	5	5	5	6	6	5	6	5	5	6	6	5	6	798580	569530	596590	1385100	935140	1020300	By MS/MS	By MS/MS	By MS/MS	By MS/MS	By MS/MS	By MS/MS	0.903	0.644	0.675	1.566	1.058	1.154	1.7	0.029461
Q8YB70	Putative lipoprotein OS=Brucella melitensis biotype 1 (strain 16M / ATCC 23456 / NCTC 10094) OX=224914 GN=BMEII1030 PE=4 SV=1	BMEII1030	27.198	10.1	10	2	2	1	2	2	2	2	1	2	2	2	2	2	1	2	2	2	2	2	1	1442600	1037600	1274500	264170	190070	0	By MS/MS	By MS/MS	By MS/MS	By MS/MS	By MS/MS	By MS/MS	1.714	1.233	1.514	0.314	0.226		0.182	0.0022553
Q8YB73	DUF2093 domain-containing protein species=Brucella suis taxid=29461 gene=CS875_11570(predicted) OS=Brucella melitensis biotype 1 (strain 16M / ATCC 23456 / NCTC 10094) OX=224914 GN=BMEII1027 PE=4 SV=1	BMEII1027	8.953	66.7	28	4	4	4	5	4	6	4	5	4	4	4	4	4	4	4	4	4	4	4	4	1884400	1769800	1393800	1462300	1582200	1684700	By MS/MS	By MS/MS	By MS/MS	By MS/MS	By MS/MS	By MS/MS	1.156	1.086	0.855	0.897	0.971	1.034	0.937	0.59242
Q8YB78	Transcriptional regulator OS=Brucella melitensis biotype 1 (strain 16M / ATCC 23456 / NCTC 10094) OX=224914 GN=BMEII1022 PE=4 SV=1	BMEII1022	31.737	44.4	41	9	9	6	5	6	8	9	7	6	8	8	7	8	7	6	8	8	7	8	7	196070	170480	221920	275320	228620	216880	By MS/MS	By MS/MS	By MS/MS	By MS/MS	By MS/MS	By MS/MS	0.899	0.781	1.017	1.262	1.048	0.994	1.225	0.125122
Q8YB83	Mercuric resistance operon regulatory protein OS=Brucella melitensis biotype 1 (strain 16M / ATCC 23456 / NCTC 10094) OX=224914 GN=BMEII1017 PE=4 SV=1	BMEII1017	17.319	18.8	15	3	3	3	2	2	3	3	2	3	3	3	3	3	3	3	3	3	3	3	3	71381	55313	62170	77400	53246	64386	By MS/MS	By MS/MS	By MS/MS	By MS/MS	By MS/MS	By MS/MS	1.116	0.864	0.972	1.21	0.832	1.006	1.033	0.85326
Q8YB86	Two component response regulator OS=Brucella melitensis biotype 1 (strain 16M / ATCC 23456 / NCTC 10094) OX=224914 GN=BMEII1014 PE=4 SV=1	BMEII1014	24.934	6.7	3	1	1	0	1	0	1	1	0	0	1	0	1	1	0	0	1	0	1	1	0	0	0	0	0	9463.6	0		By MS/MS		By MS/MS	By MS/MS
Q8YB87	Hypothetical cytosolic protein OS=Brucella melitensis biotype 1 (strain 16M / ATCC 23456 / NCTC 10094) OX=224914 GN=BMEII1013 PE=4 SV=1	BMEII1013	12.366	54.1	10	6	4	2	2	0	2	3	1	4	5	4	4	5	4	3	4	3	3	3	3	898330	467050	639680	969400	592970	776350	By MS/MS	By MS/MS	By matching	By MS/MS	By MS/MS	By MS/MS	1.241	0.645	0.884	1.339	0.819	1.072	1.166	0.51374
Q8YB93	Transcriptional regulator, gntr family OS=Brucella melitensis biotype 1 (strain 16M / ATCC 23456 / NCTC 10094) OX=224914 GN=BMEII1007 PE=4 SV=1	BMEII1007	26.733	30.9	26	6	6	4	5	3	5	6	3	4	5	3	5	5	4	4	5	3	5	5	4	323060	233720	279110	372740	291670	300000	By MS/MS	By MS/MS	By MS/MS	By MS/MS	By MS/MS	By MS/MS	1.077	0.779	0.93	1.242	0.972	1	1.154	0.29724
Q8YB95	Malate dehydrogenase OS=Brucella melitensis biotype 1 (strain 16M / ATCC 23456 / NCTC 10094) OX=224914 GN=BMEII1005 PE=3 SV=1	BMEII1005	36.601	49.3	56	13	13	7	14	8	7	12	8	9	13	8	6	10	9	9	13	8	6	10	9	1539000	1808300	1681400	886400	1043400	827400	By MS/MS	By MS/MS	By MS/MS	By MS/MS	By MS/MS	By MS/MS	1.186	1.394	1.296	0.683	0.804	0.638	0.548	0.00189983
Q8YBA7	Universal stress protein species=Brucella melitensis taxid=29459 gene=BK187_12370(predicted) OS=Brucella melitensis biotype 1 (strain 16M / ATCC 23456 / NCTC 10094) OX=224914 GN=BMEII0993 PE=4 SV=1	BMEII0993	19.334	24	25	4	4	3	4	2	4	6	6	3	4	3	4	4	4	3	4	3	4	4	4	74208	102310	107080	151550	144180	193960	By MS/MS	By MS/MS	By MS/MS	By MS/MS	By MS/MS	By MS/MS	0.576	0.794	0.831	1.176	1.119	1.505	1.726	0.0202
Q8YBA9	Hypothetical membrane spanning protein OS=Brucella melitensis biotype 1 (strain 16M / ATCC 23456 / NCTC 10094) OX=224914 GN=BMEII0991 PE=4 SV=1	BMEII0991	44.733	18.9	30	6	6	6	5	4	5	6	4	6	6	6	6	6	5	6	6	6	6	6	5	772290	607720	803880	843600	793830	958900	By MS/MS	By MS/MS	By MS/MS	By MS/MS	By MS/MS	By MS/MS	0.969	0.763	1.009	1.059	0.996	1.204	1.189	0.162001
Q8YBB0	Farnesyl cysteine carboxyl-methyltransferase OS=Brucella melitensis biotype 1 (strain 16M / ATCC 23456 / NCTC 10094) OX=224914 GN=BMEII0990 PE=4 SV=1	BMEII0990	22.472	6.7	7	1	1	1	2	1	0	1	2	1	1	1	1	1	1	1	1	1	1	1	1	0	0	0	0	0	92974	By MS/MS	By MS/MS	By MS/MS	By matching	By MS/MS	By MS/MS
Q8YBB1	Lipase species=Brucella sp. F5/99 taxid=437701 gene=BATG_00270(predicted) OS=Brucella melitensis biotype 1 (strain 16M / ATCC 23456 / NCTC 10094) OX=224914 GN=BMEII0989 PE=4 SV=1	BMEII0989	21.513	15.5	7	2	2	1	2	2	2	0	0	2	2	2	2	1	2	2	2	2	2	1	2	33624	52745	81728	73071	0	50238	By MS/MS	By MS/MS	By MS/MS	By MS/MS	By matching	By matching	0.577	0.905	1.402	1.254		0.862	1.101	0.71742
Q8YBB4	Transcription regulator, crp family OS=Brucella melitensis biotype 1 (strain 16M / ATCC 23456 / NCTC 10094) OX=224914 GN=BMEII0986 PE=4 SV=1	BMEII0986	26.106	33.8	23	6	5	4	4	3	4	4	4	4	5	3	6	5	6	3	4	3	5	4	5	259830	191120	268710	232310	185350	224510	By MS/MS	By MS/MS	By MS/MS	By MS/MS	By MS/MS	By MS/MS	1.145	0.842	1.184	1.024	0.817	0.989	0.892	0.45312
Q8YBB5	Ribitol operon repressor OS=Brucella melitensis biotype 1 (strain 16M / ATCC 23456 / NCTC 10094) OX=224914 GN=BMEII0985 PE=4 SV=1	BMEII0985	38.633	16.2	20	5	5	3	3	3	2	4	5	4	5	5	4	5	5	4	5	5	4	5	5	51721	46054	60008	40825	59146	67755	By MS/MS	By MS/MS	By MS/MS	By MS/MS	By MS/MS	By MS/MS	0.953	0.849	1.106	0.753	1.09	1.249	1.063	0.8024
Q8YBB7	D-galactose-binding periplasmic protein OS=Brucella melitensis biotype 1 (strain 16M / ATCC 23456 / NCTC 10094) OX=224914 GN=BMEII0983 PE=4 SV=1	BMEII0983	36.068	64.6	121	18	18	20	28	18	10	23	22	15	18	16	14	17	16	15	18	16	14	17	16	6215100	7258200	5785600	6788100	5498000	5154100	By MS/MS	By MS/MS	By MS/MS	By MS/MS	By MS/MS	By MS/MS	1.016	1.187	0.946	1.11	0.899	0.843	0.906	0.39524
Q8YBC0	Ribitol 2-dehydrogenase OS=Brucella melitensis biotype 1 (strain 16M / ATCC 23456 / NCTC 10094) OX=224914 GN=BMEII0980 PE=3 SV=1	BMEII0980	25.972	26.4	33	4	4	5	8	3	5	7	5	3	4	3	3	4	3	3	4	3	3	4	3	322950	161130	182960	444860	308620	312450	By MS/MS	By MS/MS	By MS/MS	By MS/MS	By MS/MS	By MS/MS	1.118	0.558	0.633	1.54	1.069	1.082	1.599	0.109738
Q8YBC2	RES domain protein species=Brucella melitensis biotype 2 (strain ATCC 23457) taxid=546272 gene=BMEA_B0271(predicted) OS=Brucella melitensis biotype 1 (strain 16M / ATCC 23456 / NCTC 10094) OX=224914 GN=BMEII0978 PE=4 SV=1	BMEII0978	24.585	33.5	37	5	5	7	6	5	7	5	7	4	4	2	4	4	5	4	4	2	4	4	5	196890	161030	196190	182600	134250	169630	By MS/MS	By MS/MS	By MS/MS	By MS/MS	By MS/MS	By MS/MS	1.135	0.928	1.131	1.053	0.774	0.978	0.878	0.30586
Q8YBD6	Asparagine synthetase b (Glutamine-hydrolyzing) OS=Brucella melitensis biotype 1 (strain 16M / ATCC 23456 / NCTC 10094) OX=224914 GN=BMEII0964 PE=4 SV=1	BMEII0964	44.925	4.6	2	3	2	0	0	0	0	2	0	1	0	1	2	3	2	1	0	0	1	2	1	0	0	0	0	11747	0	By matching		By matching	By matching	By MS/MS	By matching
Q8YBE6	Peptidylprolyl isomerase OS=Brucella melitensis biotype 1 (strain 16M / ATCC 23456 / NCTC 10094) OX=224914 GN=BMEII0954 PE=4 SV=1	BMEII0954	29.372	31	25	7	7	1	1	1	5	6	11	2	4	2	6	6	5	2	4	2	6	6	5	104130	59266	104330	339280	306460	404250	By MS/MS	By MS/MS	By MS/MS	By MS/MS	By MS/MS	By MS/MS	0.474	0.27	0.475	1.545	1.395	1.841	3.922	0.0024378
Q8YBE7	Respiratory nitrate reductase 2 gamma chain OS=Brucella melitensis biotype 1 (strain 16M / ATCC 23456 / NCTC 10094) OX=224914 GN=BMEII0953 PE=4 SV=1	BMEII0953	27.04	8.3	10	2	2	2	1	1	2	1	3	2	1	2	2	2	2	2	1	2	2	2	2	70410	0	50886	50283	40081	67908	By MS/MS	By MS/MS	By MS/MS	By MS/MS	By MS/MS	By MS/MS	1.259		0.91	0.899	0.717	1.215	0.87	0.56428
Q8YBE8	Nitrate reductase delta chain OS=Brucella melitensis biotype 1 (strain 16M / ATCC 23456 / NCTC 10094) OX=224914 GN=BMEII0952 PE=4 SV=1	BMEII0952	26.527	12.8	9	2	2	1	1	1	2	2	2	2	2	2	2	2	2	2	2	2	2	2	2	48081	48244	50962	82206	89034	98456	By MS/MS	By MS/MS	By MS/MS	By MS/MS	By MS/MS	By MS/MS	0.692	0.694	0.733	1.183	1.281	1.417	1.832	0.00040365
Q8YBG0	Maltose/maltodextrin transport ATP-binding protein malk OS=Brucella melitensis biotype 1 (strain 16M / ATCC 23456 / NCTC 10094) OX=224914 GN=BMEII0940 PE=3 SV=1	BMEII0940	24.867	20.5	8	3	3	0	3	0	1	2	2	2	3	3	1	3	3	2	3	3	1	3	3	0	38792	126810	62024	72776	55911	By MS/MS	By MS/MS	By MS/MS	By MS/MS	By MS/MS	By MS/MS		0.544	1.779	0.87	1.021	0.785	0.768	0.89046
Q8YBH3	Probable septum site-determining protein MinC OS=Brucella melitensis biotype 1 (strain 16M / ATCC 23456 / NCTC 10094) OX=224914 GN=minC PE=3 SV=2	minC	26.588	46	49	7	7	7	7	8	9	9	9	7	7	6	7	7	7	7	7	6	7	7	7	649850	639670	649790	777380	741690	767370	By MS/MS	By MS/MS	By MS/MS	By MS/MS	By MS/MS	By MS/MS	0.923	0.908	0.923	1.104	1.053	1.09	1.179	0.00040392
Q8YBH6	Domain of uncharacterized function (DUF3597) species=Brucella neotomae taxid=29460 gene=NCTC10084_03014(predicted) OS=Brucella melitensis biotype 1 (strain 16M / ATCC 23456 / NCTC 10094) OX=224914 GN=BMEII0924 PE=4 SV=1	BMEII0924	9.8382	54.7	32	5	5	5	8	3	3	5	8	3	4	4	2	4	4	3	4	4	2	4	4	1808400	1588700	820160	4264200	1882700	1949500	By MS/MS	By MS/MS	By MS/MS	By MS/MS	By MS/MS	By MS/MS	0.881	0.774	0.4	2.078	0.917	0.95	1.92	0.156355
Q8YBH7	Spermidine/putrescine-binding periplasmic protein OS=Brucella melitensis biotype 1 (strain 16M / ATCC 23456 / NCTC 10094) OX=224914 GN=BMEII0923 PE=4 SV=1	BMEII0923	38.365	28.7	64	9	9	11	11	10	9	12	11	9	9	9	9	8	9	9	9	9	9	8	9	8296000	6818000	6432200	5858000	5493300	5905000	By MS/MS	By MS/MS	By MS/MS	By MS/MS	By MS/MS	By MS/MS	1.283	1.054	0.995	0.906	0.849	0.913	0.801	0.054204
Q8YBH8	Spermidine/putrescine import ATP-binding protein PotA OS=Brucella melitensis biotype 1 (strain 16M / ATCC 23456 / NCTC 10094) OX=224914 GN=potA PE=3 SV=1	potA	39.109	22.3	12	6	6	1	2	0	2	4	3	3	3	3	3	4	3	3	3	3	3	4	3	31478	43555	28043	57604	69076	51926	By MS/MS	By MS/MS	By matching	By MS/MS	By MS/MS	By MS/MS	0.671	0.928	0.597	1.227	1.471	1.106	1.732	0.02296
Q8YBH9	Spermidine/putrescine transport system permease protein potb OS=Brucella melitensis biotype 1 (strain 16M / ATCC 23456 / NCTC 10094) OX=224914 GN=BMEII0921 PE=3 SV=1	BMEII0921	41.583	7.8	11	2	2	2	2	2	2	1	2	2	2	2	2	1	2	2	2	2	2	1	2	14413	12452	16592	46878	0	32675	By MS/MS	By MS/MS	By MS/MS	By MS/MS	By MS/MS	By MS/MS	0.586	0.506	0.674	1.905		1.328	2.746	0.0100635
Q8YBI1	Uncharacterized protein OS=Brucella melitensis biotype 1 (strain 16M / ATCC 23456 / NCTC 10094) OX=224914 GN=BMEII0919 PE=4 SV=1	BMEII0919	8.6643	14.9	0	1	1	0	0	0	0	0	0	1	1	1	1	0	1	1	1	1	1	0	1	0	0	0	0	0	0	By matching	By MS/MS	By matching	By matching		By matching
Q8YBI3	Glutelin species=Brucella abortus NCTC 8038 taxid=575591 gene=BAUG_0865(predicted) OS=Brucella melitensis biotype 1 (strain 16M / ATCC 23456 / NCTC 10094) OX=224914 GN=BMEII0917 PE=4 SV=1	BMEII0917	17.923	21.7	8	2	2	1	2	1	2	1	1	1	2	1	1	1	1	1	2	1	1	1	1	45509	32752	0	81903	38502	47115	By MS/MS	By MS/MS	By MS/MS	By MS/MS	By MS/MS	By MS/MS	0.926	0.666		1.666	0.783	0.958	1.427	0.39132
Q8YBI7	Membrane protein of uknown function UCP014873 species=Brucella melitensis biotype 2 (strain ATCC 23457) taxid=546272 gene=BMEA_B0336(predicted) OS=Brucella melitensis biotype 1 (strain 16M / ATCC 23456 / NCTC 10094) OX=224914 GN=BMEII0913 PE=4 SV=1	BMEII0913	18.517	26.6	25	3	3	5	5	4	2	3	6	3	3	2	2	3	3	3	3	2	2	3	3	630820	466830	572630	607280	405630	510790	By MS/MS	By MS/MS	By MS/MS	By MS/MS	By MS/MS	By MS/MS	1.185	0.877	1.076	1.141	0.762	0.96	0.912	0.54294
Q8YBJ4	Probable acid stress chaperone HdeA OS=Brucella melitensis biotype 1 (strain 16M / ATCC 23456 / NCTC 10094) OX=224914 GN=hdeA PE=3 SV=2	hdeA	12.332	52.6	28	7	7	3	8	4	3	6	4	5	7	6	6	7	6	5	7	6	6	7	6	256600	1100500	385480	82524	844230	516370	By MS/MS	By MS/MS	By MS/MS	By MS/MS	By MS/MS	By MS/MS	0.483	2.073	0.726	0.155	1.59	0.973	0.828	0.67936
Q8YBJ6	Rtn protein OS=Brucella melitensis biotype 1 (strain 16M / ATCC 23456 / NCTC 10094) OX=224914 GN=BMEII0904 PE=4 SV=1	BMEII0904	58.156	4.3	4	2	2	0	1	1	0	1	1	1	2	1	1	1	1	1	2	1	1	1	1	0	79305	0	0	0	0	By matching	By MS/MS	By MS/MS	By matching	By MS/MS	By MS/MS
Q8YBK0	Mannose-6-phosphate isomerase / mannose-1-phosphate guanylyl transferase (Gdp) OS=Brucella melitensis biotype 1 (strain 16M / ATCC 23456 / NCTC 10094) OX=224914 GN=BMEII0900 PE=3 SV=1	BMEII0900	51.712	30.4	48	11	11	8	7	8	8	8	9	11	10	11	10	11	11	11	10	11	10	11	11	925100	764990	991730	1181000	925770	965240	By MS/MS	By MS/MS	By MS/MS	By MS/MS	By MS/MS	By MS/MS	0.965	0.798	1.034	1.232	0.965	1.007	1.146	0.27678
Q8YBK2	Endo-type 6-aminohexanoate oligomer hydrolase OS=Brucella melitensis biotype 1 (strain 16M / ATCC 23456 / NCTC 10094) OX=224914 GN=BMEII0898 PE=4 SV=1	BMEII0898	34.095	33.4	31	7	1	3	6	4	3	9	6	4	6	5	4	7	7	0	1	0	0	1	1	267910	234700	229240	286770	257390	281560	By MS/MS	By MS/MS	By MS/MS	By MS/MS	By MS/MS	By MS/MS	1.032	0.904	0.883	1.105	0.992	1.085	1.129	0.106137
Q8YBK6	Hydrogen peroxide-inducible genes activator OS=Brucella melitensis biotype 1 (strain 16M / ATCC 23456 / NCTC 10094) OX=224914 GN=BMEII0894 PE=3 SV=1	BMEII0894	35.386	30.6	22	7	7	2	3	3	4	5	5	6	4	6	5	6	5	6	4	6	5	6	5	39375	88942	114410	221880	164870	139350	By MS/MS	By MS/MS	By MS/MS	By MS/MS	By MS/MS	By MS/MS	0.307	0.694	0.893	1.732	1.287	1.088	2.168	0.072284
Q8YBL4	UPF0423 protein BMEII0885 OS=Brucella melitensis biotype 1 (strain 16M / ATCC 23456 / NCTC 10094) OX=224914 GN=BMEII0885 PE=3 SV=2	BMEII0885	19.894	45.1	196	10	10	36	39	36	24	29	32	9	10	9	9	8	9	9	10	9	9	8	9	12649000	10582000	11533000	10484000	10671000	8862000	By MS/MS	By MS/MS	By MS/MS	By MS/MS	By MS/MS	By MS/MS	1.172	0.98	1.068	0.971	0.988	0.821	0.863	0.132916
Q8YBL8	Probable phosphoketolase OS=Brucella melitensis biotype 1 (strain 16M / ATCC 23456 / NCTC 10094) OX=224914 GN=BMEII0881 PE=3 SV=1	BMEII0881	89.526	35.6	100	20	20	13	19	18	15	18	17	14	19	16	17	17	18	14	19	16	17	17	18	1161800	1304000	1415200	1422900	1277200	1380900	By MS/MS	By MS/MS	By MS/MS	By MS/MS	By MS/MS	By MS/MS	0.876	0.983	1.066	1.072	0.962	1.041	1.051	0.47006
Q8YBL9	Acetate kinase OS=Brucella melitensis biotype 1 (strain 16M / ATCC 23456 / NCTC 10094) OX=224914 GN=ackA PE=3 SV=1	ackA	43.361	12	5	4	4	1	0	1	0	2	1	2	1	1	0	3	2	2	1	1	0	3	2	23807	0	0	0	34067	0	By MS/MS	By matching	By MS/MS		By MS/MS	By MS/MS	0.823				1.177		1.43
Q8YBM5	High-affinity branched-chain amino acid transport system permease protein livh / high-affinity branched-chain amino acid transport ATP-binding protein livg OS=Brucella melitensis biotype 1 (strain 16M / ATCC 23456 / NCTC 10094) OX=224914 GN=BMEII0874 PE=3 SV=1	BMEII0874	97.862	8.8	45	8	8	8	8	6	7	7	9	6	7	7	7	6	7	6	7	7	7	6	7	763100	615840	778410	497390	417000	452890	By MS/MS	By MS/MS	By MS/MS	By MS/MS	By MS/MS	By MS/MS	1.299	1.048	1.325	0.847	0.71	0.771	0.634	0.0075429
Q8YBM9	Alcohol dehydrogenase (Acceptor) OS=Brucella melitensis biotype 1 (strain 16M / ATCC 23456 / NCTC 10094) OX=224914 GN=BMEII0870 PE=3 SV=1	BMEII0870	63.957	35.1	39	13	12	6	10	7	5	4	7	7	12	10	9	8	8	7	11	9	8	8	8	283600	292460	304910	210980	189340	191730	By MS/MS	By MS/MS	By MS/MS	By MS/MS	By MS/MS	By MS/MS	1.155	1.191	1.242	0.859	0.771	0.781	0.672	0.00057733
Q8YBN2	Alcohol dehydrogenase OS=Brucella melitensis biotype 1 (strain 16M / ATCC 23456 / NCTC 10094) OX=224914 GN=BMEII0867 PE=3 SV=1	BMEII0867	39.567	46.7	94	14	14	20	15	25	7	10	17	12	14	12	9	11	12	12	14	12	9	11	12	2008700	1537600	1953900	1281200	1177600	1068400	By MS/MS	By MS/MS	By MS/MS	By MS/MS	By MS/MS	By MS/MS	1.335	1.022	1.299	0.852	0.783	0.71	0.641	0.0116598
Q8YBN4	1-carboxy-3-chloro-3,4-dihydroxycyclo hexa-1,5-diene dehydrogenase OS=Brucella melitensis biotype 1 (strain 16M / ATCC 23456 / NCTC 10094) OX=224914 GN=BMEII0865 PE=4 SV=1	BMEII0865	35.121	10	3	3	3	0	0	0	0	3	0	1	0	0	1	3	1	1	0	0	1	3	1	0	0	0	0	30645	0	By matching			By matching	By MS/MS	By matching
Q8YBN5	Putative peptide import ATP-binding protein BMEII0864 OS=Brucella melitensis biotype 1 (strain 16M / ATCC 23456 / NCTC 10094) OX=224914 GN=BMEII0864 PE=3 SV=2	BMEII0864	35.2	35.6	29	8	8	3	3	4	5	9	5	5	7	6	6	8	7	5	7	6	6	8	7	234360	201070	224800	244910	276150	265980	By MS/MS	By MS/MS	By MS/MS	By MS/MS	By MS/MS	By MS/MS	0.972	0.834	0.932	1.015	1.145	1.103	1.192	0.038316
Q8YBN9	Putative peptide permease protein BMEII0860 OS=Brucella melitensis biotype 1 (strain 16M / ATCC 23456 / NCTC 10094) OX=224914 GN=BMEII0860 PE=3 SV=2	BMEII0860	34.426	7.8	7	2	2	2	1	1	1	1	1	2	1	2	1	1	1	2	1	2	1	1	1	36205	0	51207	0	0	0	By MS/MS	By MS/MS	By MS/MS	By MS/MS	By MS/MS	By MS/MS	0.828		1.172
Q8YBP0	Putative ABC transporter peptide-binding protein BMEII0859 OS=Brucella melitensis biotype 1 (strain 16M / ATCC 23456 / NCTC 10094) OX=224914 GN=BMEII0859 PE=3 SV=2	BMEII0859	57.392	47.2	161	22	22	28	26	28	25	29	25	18	20	19	20	20	19	18	20	19	20	20	19	5318900	4116200	4962000	5034800	4310400	5075800	By MS/MS	By MS/MS	By MS/MS	By MS/MS	By MS/MS	By MS/MS	1.107	0.857	1.033	1.048	0.897	1.057	1.002	0.96296
Q8YBP1	Transcriptional regulator, gntr family OS=Brucella melitensis biotype 1 (strain 16M / ATCC 23456 / NCTC 10094) OX=224914 GN=BMEII0858 PE=4 SV=1	BMEII0858	27.4	45	33	8	8	4	6	4	6	6	7	7	6	6	6	7	7	7	6	6	6	7	7	445510	324350	383910	803940	757160	627760	By MS/MS	By MS/MS	By MS/MS	By MS/MS	By MS/MS	By MS/MS	0.8	0.582	0.689	1.443	1.359	1.127	1.897	0.0055416
Q8YBP3	N-acetylneuraminate epimerase OS=Brucella melitensis biotype 1 (strain 16M / ATCC 23456 / NCTC 10094) OX=224914 GN=nanM PE=3 SV=2	nanM	40.726	35.8	24	11	11	0	0	0	7	11	6	0	0	1	10	10	8	0	0	1	10	10	8	0	0	0	951230	793820	1019100			By matching	By MS/MS	By MS/MS	By MS/MS				1.032	0.862	1.106
Q8YBR9	Acetyl-CoA acetyltransferase OS=Brucella melitensis biotype 1 (strain 16M / ATCC 23456 / NCTC 10094) OX=224914 GN=BMEII0817 PE=3 SV=1	BMEII0817	40.812	13.6	5	3	3	0	3	1	0	1	0	1	3	2	1	2	2	1	3	2	1	2	2	0	32910	25450	0	18951	16543	By matching	By MS/MS	By MS/MS	By matching	By MS/MS	By matching		1.403	1.085		0.808	0.705	0.608	0.077563
Q8YBS0	3-oxoacyl-(Acyl-carrier protein) reductase OS=Brucella melitensis biotype 1 (strain 16M / ATCC 23456 / NCTC 10094) OX=224914 GN=BMEII0816 PE=3 SV=1	BMEII0816	26.263	25.9	14	5	5	3	2	1	3	2	3	3	3	2	4	2	3	3	3	2	4	2	3	60337	38709	62330	56308	54036	53067	By MS/MS	By MS/MS	By MS/MS	By MS/MS	By MS/MS	By MS/MS	1.115	0.715	1.151	1.04	0.998	0.98	1.012	0.84494
Q8YBS2	Transcriptional regulator, arac family OS=Brucella melitensis biotype 1 (strain 16M / ATCC 23456 / NCTC 10094) OX=224914 GN=BMEII0814 PE=4 SV=1	BMEII0814	37.027	7.3	3	2	2	0	0	0	0	2	1	1	1	0	0	2	2	1	1	0	0	2	2	0	0	0	0	16616	6796.3	By matching	By matching			By MS/MS	By MS/MS					1.419	0.581
Q8YBS3	D-3-phosphoglycerate dehydrogenase OS=Brucella melitensis biotype 1 (strain 16M / ATCC 23456 / NCTC 10094) OX=224914 GN=BMEII0813 PE=3 SV=1	BMEII0813	44.695	31.6	31	9	9	4	5	6	5	7	4	8	8	9	8	8	8	8	8	9	8	8	8	783300	612430	802700	892640	607730	660310	By MS/MS	By MS/MS	By MS/MS	By MS/MS	By MS/MS	By MS/MS	1.078	0.843	1.105	1.229	0.836	0.909	0.983	0.8761
Q8YBS5	Hypothetical membrane spanning protein OS=Brucella melitensis biotype 1 (strain 16M / ATCC 23456 / NCTC 10094) OX=224914 GN=BMEII0811 PE=4 SV=1	BMEII0811	31.469	17.2	14	3	3	1	2	3	2	3	3	3	3	3	3	3	3	3	3	3	3	3	3	182500	53566	112590	63398	72398	170750	By MS/MS	By MS/MS	By MS/MS	By MS/MS	By MS/MS	By MS/MS	1.671	0.491	1.031	0.581	0.663	1.564	0.879	0.82254
Q8YBS9	Transcriptional regulator, gntr family OS=Brucella melitensis biotype 1 (strain 16M / ATCC 23456 / NCTC 10094) OX=224914 GN=BMEII0807 PE=4 SV=1	BMEII0807	26.196	30.6	20	5	4	3	4	3	3	3	4	4	3	4	4	4	3	3	3	3	3	4	3	138550	103350	142800	195250	153880	175020	By MS/MS	By MS/MS	By MS/MS	By MS/MS	By MS/MS	By MS/MS	0.915	0.682	0.943	1.289	1.016	1.155	1.362	0.064324
Q8YBT0	Putative transmembrane protein OS=Brucella melitensis biotype 1 (strain 16M / ATCC 23456 / NCTC 10094) OX=224914 GN=BMEII0806 PE=4 SV=1	BMEII0806	39.062	11.1	6	3	2	0	2	1	0	2	1	3	3	1	1	1	2	2	2	1	0	1	1	98571	27957	0	0	0	0	By matching	By MS/MS	By MS/MS	By matching	By MS/MS	By MS/MS	1.558	0.442
Q8YBT2	Transcriptional regulator, tetr family OS=Brucella melitensis biotype 1 (strain 16M / ATCC 23456 / NCTC 10094) OX=224914 GN=BMEII0804 PE=4 SV=1	BMEII0804	26.08	10.5	10	2	2	2	1	1	2	2	2	2	2	1	2	2	2	2	2	1	2	2	2	27153	16475	0	30207	36464	32166	By MS/MS	By MS/MS	By MS/MS	By MS/MS	By MS/MS	By MS/MS	0.953	0.578		1.06	1.28	1.129	1.511	0.114557
Q8YBT5	Daunorubicin resistance transmembrane protein OS=Brucella melitensis biotype 1 (strain 16M / ATCC 23456 / NCTC 10094) OX=224914 GN=BMEII0801 PE=4 SV=1	BMEII0801	41.791	3.4	2	1	1	0	0	0	0	1	1	0	1	1	1	1	1	0	1	1	1	1	1	0	0	0	0	0	12953		By matching	By matching	By matching	By MS/MS	By MS/MS
Q8YBT6	Transcriptional regulator OS=Brucella melitensis biotype 1 (strain 16M / ATCC 23456 / NCTC 10094) OX=224914 GN=BMEII0800 PE=4 SV=1	BMEII0800	17.737	52.8	44	8	8	7	6	5	8	9	9	6	7	6	7	8	7	6	7	6	7	8	7	2495600	1762000	2199700	2559000	1880900	2308300	By MS/MS	By MS/MS	By MS/MS	By MS/MS	By MS/MS	By MS/MS	1.134	0.801	0.999	1.163	0.855	1.049	1.045	0.74988
Q8YBU0	Transcriptional regulator, marr family OS=Brucella melitensis biotype 1 (strain 16M / ATCC 23456 / NCTC 10094) OX=224914 GN=BMEII0796 PE=4 SV=1	BMEII0796	14.024	32	17	3	3	2	2	3	3	4	3	3	3	3	3	3	3	3	3	3	3	3	3	173930	181390	195580	191970	178080	200220	By MS/MS	By MS/MS	By MS/MS	By MS/MS	By MS/MS	By MS/MS	0.931	0.971	1.047	1.027	0.953	1.071	1.035	0.521
Q8YBU3	Multidrug resistance efflux pump OS=Brucella melitensis biotype 1 (strain 16M / ATCC 23456 / NCTC 10094) OX=224914 GN=BMEII0793 PE=4 SV=1	BMEII0793	34.86	16	17	4	4	3	3	4	2	3	2	4	4	4	4	4	4	4	4	4	4	4	4	62688	37425	51884	29991	27606	25140	By MS/MS	By MS/MS	By MS/MS	By MS/MS	By MS/MS	By MS/MS	1.602	0.957	1.326	0.767	0.706	0.643	0.545	0.020795
Q8YBU4	Sensory transduction histidine kinase OS=Brucella melitensis biotype 1 (strain 16M / ATCC 23456 / NCTC 10094) OX=224914 GN=BMEII0792 PE=4 SV=1	BMEII0792	52.483	25.7	40	10	10	7	5	6	8	7	7	9	9	8	8	7	9	9	9	8	8	7	9	308040	247950	300510	312500	258530	286250	By MS/MS	By MS/MS	By MS/MS	By MS/MS	By MS/MS	By MS/MS	1.078	0.868	1.052	1.094	0.905	1.002	1.001	0.97784
Q8YBU5	Two component response regulator OS=Brucella melitensis biotype 1 (strain 16M / ATCC 23456 / NCTC 10094) OX=224914 GN=BMEII0791 PE=4 SV=1	BMEII0791	27.002	37	33	8	7	2	8	4	7	8	4	6	7	6	7	7	8	6	7	6	7	7	7	338780	440420	502830	400220	419590	432690	By MS/MS	By MS/MS	By MS/MS	By MS/MS	By MS/MS	By MS/MS	0.802	1.043	1.19	0.947	0.993	1.024	0.977	0.92996
Q8YBU9	Putative uroporphyrin-iii c-methyltransferase OS=Brucella melitensis biotype 1 (strain 16M / ATCC 23456 / NCTC 10094) OX=224914 GN=BMEII0787 PE=4 SV=1	BMEII0787	13.446	31.9	12	3	3	1	4	1	2	3	1	2	3	2	3	3	2	2	3	2	3	3	2	0	215560	0	378810	262290	0	By MS/MS	By MS/MS	By MS/MS	By MS/MS	By MS/MS	By MS/MS		0.755		1.327	0.919		1.487
Q8YBV3	Na(+)-linked d-alanine glycine permease OS=Brucella melitensis biotype 1 (strain 16M / ATCC 23456 / NCTC 10094) OX=224914 GN=BMEII0783 PE=3 SV=1	BMEII0783	50.663	2.1	6	2	2	0	1	0	2	1	2	1	1	0	2	2	2	1	1	0	2	2	2	0	0	0	41285	28451	35926	By matching	By MS/MS		By MS/MS	By MS/MS	By MS/MS				1.172	0.808	1.02
Q8YBV4	Lysozyme m1 OS=Brucella melitensis biotype 1 (strain 16M / ATCC 23456 / NCTC 10094) OX=224914 GN=BMEII0782 PE=4 SV=1	BMEII0782	29.186	5.2	0	1	1	0	0	0	0	0	0	1	1	0	0	1	1	1	1	0	0	1	1	0	0	0	0	0	0	By matching	By MS/MS			By matching	By matching
Q8YBV5	Homoserine O-acetyltransferase OS=Brucella melitensis biotype 1 (strain 16M / ATCC 23456 / NCTC 10094) OX=224914 GN=metAA PE=3 SV=1	metAA	35.261	15.7	9	4	4	3	2	1	1	0	2	2	3	1	2	1	3	2	3	1	2	1	3	1601900	644830	0	343420	0	527120	By MS/MS	By MS/MS	By MS/MS	By MS/MS	By matching	By MS/MS	2.056	0.827		0.441		0.676	0.387	0.22562
Q8YBV7	3-oxoacyl-[acyl-carrier-protein] synthase iii OS=Brucella melitensis biotype 1 (strain 16M / ATCC 23456 / NCTC 10094) OX=224914 GN=BMEII0779 PE=4 SV=1	BMEII0779	34.341	20.9	9	4	4	2	3	3	0	1	0	2	4	3	1	1	0	2	4	3	1	1	0	48271	46670	46229	0	0	0	By MS/MS	By MS/MS	By MS/MS	By matching	By MS/MS		1.026	0.992	0.982
Q8YBV8	Adenosylmethionine-8-amino-7-oxononanoate aminotransferase OS=Brucella melitensis biotype 1 (strain 16M / ATCC 23456 / NCTC 10094) OX=224914 GN=BMEII0778 PE=3 SV=1	BMEII0778	46.334	35.8	23	8	8	4	8	5	2	3	1	4	8	4	3	4	3	4	8	4	3	4	3	208310	173550	266690	60006	39010	44820	By MS/MS	By MS/MS	By MS/MS	By MS/MS	By MS/MS	By MS/MS	1.577	1.314	2.019	0.454	0.295	0.339	0.222	0.00106052
Q8YBW1	Biotin synthase OS=Brucella melitensis biotype 1 (strain 16M / ATCC 23456 / NCTC 10094) OX=224914 GN=bioB PE=3 SV=2	bioB	35.652	14.3	3	3	3	1	2	0	0	0	0	2	2	2	0	1	3	2	2	2	0	1	3	0	23797	0	0	0	11370	By MS/MS	By MS/MS	By matching		By matching	By matching		1.353				0.647	0.478
Q8YBW3	Molybdopterin biosynthesis mog protein OS=Brucella melitensis biotype 1 (strain 16M / ATCC 23456 / NCTC 10094) OX=224914 GN=BMEII0773 PE=4 SV=1	BMEII0773	18.384	34.3	25	5	5	3	4	4	4	5	5	4	5	4	4	5	5	4	5	4	4	5	5	897420	586320	792310	925800	620660	833380	By MS/MS	By MS/MS	By MS/MS	By MS/MS	By MS/MS	By MS/MS	1.156	0.756	1.021	1.193	0.8	1.074	1.046	0.80338
Q8YBW6	Potassium efflux system protein phaa / potassium efflux system protein phab OS=Brucella melitensis biotype 1 (strain 16M / ATCC 23456 / NCTC 10094) OX=224914 GN=BMEII0770 PE=4 SV=1	BMEII0770	105.48	3.3	9	3	3	1	1	1	1	3	2	1	1	1	1	3	3	1	1	1	1	3	3	0	0	0	0	236060	266820	By MS/MS	By MS/MS	By MS/MS	By MS/MS	By MS/MS	By MS/MS					0.939	1.061
Q8YBX3	HTH-type transcriptional regulator OS=Brucella melitensis biotype 1 (strain 16M / ATCC 23456 / NCTC 10094) OX=224914 GN=BMEII0763 PE=3 SV=1	BMEII0763	22.411	29.4	34	6	6	5	7	5	5	6	6	6	5	6	5	5	6	6	5	6	5	5	6	997260	629250	791780	1182900	798560	869340	By MS/MS	By MS/MS	By MS/MS	By MS/MS	By MS/MS	By MS/MS	1.136	0.717	0.902	1.347	0.909	0.99	1.178	0.40304
Q8YBX7	Cytochrome d ubiquinol oxidase subunit ii OS=Brucella melitensis biotype 1 (strain 16M / ATCC 23456 / NCTC 10094) OX=224914 GN=BMEII0759 PE=4 SV=1	BMEII0759	38.705	10.1	11	3	3	1	1	0	4	2	3	2	2	3	3	3	3	2	2	3	3	3	3	123530	117990	103760	164040	113930	176070	By MS/MS	By MS/MS	By matching	By MS/MS	By MS/MS	By MS/MS	0.927	0.886	0.779	1.231	0.855	1.322	1.315	0.147939
Q8YBY6	Maltose/maltodextrin transport ATP-binding protein malk OS=Brucella melitensis biotype 1 (strain 16M / ATCC 23456 / NCTC 10094) OX=224914 GN=BMEII0750 PE=3 SV=1	BMEII0750	36.434	15.9	11	3	3	1	3	2	1	3	1	1	3	2	1	3	1	1	3	2	1	3	1	0	44036	66443	0	39644	0	By MS/MS	By MS/MS	By MS/MS	By MS/MS	By MS/MS	By MS/MS		0.88	1.328		0.792		0.717
Q8YBY8	2-oxoisovalerate dehydrogenase alpha subunit OS=Brucella melitensis biotype 1 (strain 16M / ATCC 23456 / NCTC 10094) OX=224914 GN=BMEII0748 PE=4 SV=1	BMEII0748	45.691	50	122	17	17	16	26	17	16	23	24	14	16	15	14	16	15	14	16	15	14	16	15	2537500	2685400	2528000	2354800	2717200	2543400	By MS/MS	By MS/MS	By MS/MS	By MS/MS	By MS/MS	By MS/MS	0.991	1.049	0.987	0.919	1.061	0.993	0.982	0.69554
Q8YBY9	2-oxoisovalerate dehydrogenase beta subunit OS=Brucella melitensis biotype 1 (strain 16M / ATCC 23456 / NCTC 10094) OX=224914 GN=BMEII0747 PE=4 SV=1	BMEII0747	36.766	47.8	82	10	10	12	14	14	11	15	16	9	10	9	9	9	9	9	10	9	9	9	9	3686800	4031000	4085700	4560000	3899100	4331200	By MS/MS	By MS/MS	By MS/MS	By MS/MS	By MS/MS	By MS/MS	0.899	0.983	0.997	1.112	0.951	1.057	1.084	0.23174
Q8YBZ0	Dihydrolipoamide acetyltransferase component of pyruvate dehydrogenase complex OS=Brucella melitensis biotype 1 (strain 16M / ATCC 23456 / NCTC 10094) OX=224914 GN=BMEII0746 PE=3 SV=1	BMEII0746	46.33	50.3	163	16	16	25	30	27	25	28	28	14	16	14	12	15	14	14	16	14	12	15	14	12264000	12948000	13438000	12984000	12732000	13101000	By MS/MS	By MS/MS	By MS/MS	By MS/MS	By MS/MS	By MS/MS	0.95	1.003	1.041	1.006	0.986	1.015	1.004	0.86752
Q8YBZ2	Dihydrolipoamide dehydrogenase OS=Brucella melitensis biotype 1 (strain 16M / ATCC 23456 / NCTC 10094) OX=224914 GN=BMEII0744 PE=4 SV=1	BMEII0744	11.371	47.7	1	3	1	0	0	0	0	0	1	2	2	0	1	0	2	1	0	0	0	0	1	0	0	0	0	0	55790	By matching	By matching		By matching		By MS/MS
Q8YBZ3	SURF1-like protein OS=Brucella melitensis biotype 1 (strain 16M / ATCC 23456 / NCTC 10094) OX=224914 GN=BMEII0743 PE=3 SV=1	BMEII0743	25.548	18.6	14	3	3	2	2	2	2	4	2	3	3	3	3	3	3	3	3	3	3	3	3	59722	74000	90050	92207	68715	99647	By MS/MS	By MS/MS	By MS/MS	By MS/MS	By MS/MS	By MS/MS	0.74	0.917	1.116	1.142	0.851	1.234	1.164	0.40294
Q8YBZ5	D-aminopeptidase OS=Brucella melitensis biotype 1 (strain 16M / ATCC 23456 / NCTC 10094) OX=224914 GN=BMEII0741 PE=4 SV=1	BMEII0741	36.149	35.9	30	8	8	4	6	6	2	5	7	6	7	6	6	7	8	6	7	6	6	7	8	199650	156710	199280	116540	114080	143920	By MS/MS	By MS/MS	By MS/MS	By MS/MS	By MS/MS	By MS/MS	1.288	1.011	1.285	0.752	0.736	0.928	0.674	0.022641
Q8YC00	Periplasmic oligopeptide-binding protein OS=Brucella melitensis biotype 1 (strain 16M / ATCC 23456 / NCTC 10094) OX=224914 GN=BMEII0735 PE=4 SV=1	BMEII0735	58.911	61	127	27	27	14	24	20	20	24	25	23	26	24	24	26	25	23	26	24	24	26	25	6466600	6641700	6255000	7982700	9445200	8629000	By MS/MS	By MS/MS	By MS/MS	By MS/MS	By MS/MS	By MS/MS	0.854	0.877	0.826	1.055	1.248	1.14	1.346	0.0045844
Q8YC08	UDP-glucose 6-dehydrogenase OS=Brucella melitensis biotype 1 (strain 16M / ATCC 23456 / NCTC 10094) OX=224914 GN=BMEII0727 PE=3 SV=1	BMEII0727	51.33	1.7	6	1	1	1	1	1	1	1	1	1	1	1	1	1	1	1	1	1	1	1	1	0	0	0	0	0	12055	By MS/MS	By MS/MS	By MS/MS	By MS/MS	By MS/MS	By MS/MS
Q8YC25	Regulatory protein OS=Brucella melitensis biotype 1 (strain 16M / ATCC 23456 / NCTC 10094) OX=224914 GN=BMEII0708 PE=4 SV=1	BMEII0708	16.213	32.2	7	2	2	1	1	2	1	1	1	2	2	2	2	2	2	2	2	2	2	2	2	0	0	0	0	0	35288	By MS/MS	By MS/MS	By MS/MS	By MS/MS	By MS/MS	By MS/MS
Q8YC26	Rrf2 family protein OS=Brucella melitensis biotype 1 (strain 16M / ATCC 23456 / NCTC 10094) OX=224914 GN=BMEII0707 PE=4 SV=1	BMEII0707	17.087	45.1	34	6	6	5	7	6	5	5	6	5	6	6	6	6	6	5	6	6	6	6	6	299080	287730	320940	588300	557840	556940	By MS/MS	By MS/MS	By MS/MS	By MS/MS	By MS/MS	By MS/MS	0.687	0.661	0.738	1.352	1.282	1.28	1.876	6.471e-05
Q8YC27	Hypothetical cytosolic protein OS=Brucella melitensis biotype 1 (strain 16M / ATCC 23456 / NCTC 10094) OX=224914 GN=BMEII0706 PE=4 SV=1	BMEII0706	12.057	78.8	34	5	5	6	9	6	5	4	4	4	5	4	4	4	4	4	5	4	4	4	4	1631200	2142600	1579900	793080	1301500	1246500	By MS/MS	By MS/MS	By MS/MS	By MS/MS	By MS/MS	By MS/MS	1.126	1.479	1.09	0.547	0.898	0.86	0.624	0.059005
Q8YC29	Ribosomal protein S12 methylthiotransferase RimO OS=Brucella melitensis biotype 1 (strain 16M / ATCC 23456 / NCTC 10094) OX=224914 GN=rimO PE=3 SV=1	rimO	48.773	39.6	54	14	14	6	10	11	7	11	9	10	11	12	10	13	11	10	11	12	10	13	11	245270	394090	309280	405080	422950	390620	By MS/MS	By MS/MS	By MS/MS	By MS/MS	By MS/MS	By MS/MS	0.679	1.091	0.856	1.121	1.171	1.081	1.284	0.125278
Q8YC30	ABC transporter periplasmic binding protein OS=Brucella melitensis biotype 1 (strain 16M / ATCC 23456 / NCTC 10094) OX=224914 GN=BMEII0702 PE=4 SV=1	BMEII0702	39.911	40.8	69	14	14	9	14	11	10	13	12	10	12	13	11	13	9	10	12	13	11	13	9	2331100	1724200	1983800	1530700	1060700	1476400	By MS/MS	By MS/MS	By MS/MS	By MS/MS	By MS/MS	By MS/MS	1.384	1.024	1.178	0.909	0.63	0.876	0.673	0.051084
Q8YC36	Quinone oxidoreductase OS=Brucella melitensis biotype 1 (strain 16M / ATCC 23456 / NCTC 10094) OX=224914 GN=BMEII0696 PE=4 SV=1	BMEII0696	25.673	9.7	1	1	1	0	0	0	0	1	0	0	1	0	0	1	1	0	1	0	0	1	1	0	0	0	0	0	5051.9		By matching			By MS/MS	By matching
Q8YC40	Hypothetical membrane associated protein OS=Brucella melitensis biotype 1 (strain 16M / ATCC 23456 / NCTC 10094) OX=224914 GN=BMEII0692 PE=4 SV=1	BMEII0692	20.429	46	18	7	7	1	5	3	2	3	4	5	7	6	5	7	5	5	7	6	5	7	5	0	5720700	0	0	3494600	0	By MS/MS	By MS/MS	By MS/MS	By MS/MS	By MS/MS	By MS/MS		1.242			0.758		0.61
Q8YC42	Frne OS=Brucella melitensis biotype 1 (strain 16M / ATCC 23456 / NCTC 10094) OX=224914 GN=BMEII0690 PE=4 SV=1	BMEII0690	24.864	41.1	19	6	6	3	5	3	4	2	2	5	6	5	5	5	5	5	6	5	5	5	5	534450	349090	474680	607400	453520	480760	By MS/MS	By MS/MS	By MS/MS	By MS/MS	By MS/MS	By MS/MS	1.106	0.722	0.982	1.257	0.938	0.995	1.135	0.43614
Q8YC43	Fosfomycin resistance protein OS=Brucella melitensis biotype 1 (strain 16M / ATCC 23456 / NCTC 10094) OX=224914 GN=BMEII0689 PE=4 SV=1	BMEII0689	16.15	51.8	31	6	6	5	6	5	4	5	6	4	4	4	6	5	3	4	4	4	6	5	3	221450	337790	226040	139580	180960	196490	By MS/MS	By MS/MS	By MS/MS	By MS/MS	By MS/MS	By MS/MS	1.02	1.556	1.041	0.643	0.834	0.905	0.659	0.07628
Q8YC44	Transcription-repair-coupling factor OS=Brucella melitensis biotype 1 (strain 16M / ATCC 23456 / NCTC 10094) OX=224914 GN=mfd PE=3 SV=1	mfd	128.33	31.1	122	27	27	20	23	19	18	21	21	22	22	20	18	22	22	22	22	20	18	22	22	618570	511470	640800	631030	540290	576880	By MS/MS	By MS/MS	By MS/MS	By MS/MS	By MS/MS	By MS/MS	1.055	0.872	1.093	1.076	0.921	0.984	0.987	0.90832
Q8YC51	Virulence protein OS=Brucella melitensis biotype 1 (strain 16M / ATCC 23456 / NCTC 10094) OX=224914 GN=BMEII0681 PE=4 SV=1	BMEII0681	50.517	38.7	60	12	12	10	10	11	9	10	10	11	10	12	11	12	11	11	10	12	11	12	11	459010	723210	508620	500750	568870	600150	By MS/MS	By MS/MS	By MS/MS	By MS/MS	By MS/MS	By MS/MS	0.82	1.291	0.908	0.894	1.016	1.072	0.988	0.97818
Q8YC53	Blue-light-activated histidine kinase OS=Brucella melitensis biotype 1 (strain 16M / ATCC 23456 / NCTC 10094) OX=224914 GN=BMEII0679 PE=1 SV=1	BMEII0679	54.873	23.1	35	8	8	6	6	5	5	7	6	6	7	6	6	8	8	6	7	6	6	8	8	336930	327400	358520	481640	395660	440470	By MS/MS	By MS/MS	By MS/MS	By MS/MS	By MS/MS	By MS/MS	0.864	0.839	0.919	1.235	1.014	1.129	1.288	0.016379
Q8YC56	DNA topoisomerase 4 subunit B OS=Brucella melitensis biotype 1 (strain 16M / ATCC 23456 / NCTC 10094) OX=224914 GN=parE PE=3 SV=1	parE	77.207	34.6	85	21	21	9	13	8	16	24	15	10	17	12	16	18	13	10	17	12	16	18	13	355240	310550	353140	705960	583390	583720	By MS/MS	By MS/MS	By MS/MS	By MS/MS	By MS/MS	By MS/MS	0.737	0.644	0.733	1.465	1.21	1.211	1.838	0.00143547
Q8YC57	Glutamyl-tRNA(Gln) amidotransferase subunit A OS=Brucella melitensis biotype 1 (strain 16M / ATCC 23456 / NCTC 10094) OX=224914 GN=gatA PE=3 SV=2	gatA	52.476	46.5	91	16	16	14	18	18	14	15	12	12	16	15	13	15	13	12	16	15	13	15	13	3190400	3384000	3762400	2942200	2691300	2567100	By MS/MS	By MS/MS	By MS/MS	By MS/MS	By MS/MS	By MS/MS	1.033	1.095	1.218	0.952	0.871	0.831	0.793	0.020998
Q8YC59	UPF0173 metal-dependent hydrolase BMEII0673 OS=Brucella melitensis biotype 1 (strain 16M / ATCC 23456 / NCTC 10094) OX=224914 GN=BMEII0673 PE=3 SV=2	BMEII0673	25.124	44.7	23	7	7	2	10	4	2	3	2	4	7	6	4	6	3	4	7	6	4	6	3	556430	640780	447260	238240	201080	279620	By MS/MS	By MS/MS	By MS/MS	By MS/MS	By MS/MS	By MS/MS	1.413	1.627	1.135	0.605	0.51	0.71	0.437	0.0043235
Q8YC60	Putative pre-16S rRNA nuclease OS=Brucella melitensis biotype 1 (strain 16M / ATCC 23456 / NCTC 10094) OX=224914 GN=BMEII0672 PE=3 SV=1	BMEII0672	17.554	53.7	22	5	5	3	4	4	2	4	5	3	3	3	2	3	5	3	3	3	2	3	5	74731	163600	112250	82379	91773	77466	By MS/MS	By MS/MS	By MS/MS	By MS/MS	By MS/MS	By MS/MS	0.745	1.63	1.118	0.821	0.914	0.772	0.718	0.28714
Q8YC63	Dihydroorotase OS=Brucella melitensis biotype 1 (strain 16M / ATCC 23456 / NCTC 10094) OX=224914 GN=BMEII0669 PE=4 SV=1	BMEII0669	45.714	34.6	76	12	12	15	14	12	13	11	11	10	12	10	11	12	9	10	12	10	11	12	9	923930	574060	824250	807330	587610	705050	By MS/MS	By MS/MS	By MS/MS	By MS/MS	By MS/MS	By MS/MS	1.254	0.779	1.118	1.095	0.797	0.957	0.904	0.6276
Q8YC64	Glycerol-3-phosphate acyltransferase OS=Brucella melitensis biotype 1 (strain 16M / ATCC 23456 / NCTC 10094) OX=224914 GN=plsY PE=3 SV=1	plsY	20.507	7	3	1	1	0	1	0	0	1	1	0	1	0	0	1	1	0	1	0	0	1	1	0	0	0	0	0	124930		By MS/MS			By MS/MS	By MS/MS
Q8YC72	Response regulator protein OS=Brucella melitensis biotype 1 (strain 16M / ATCC 23456 / NCTC 10094) OX=224914 GN=BMEII0660 PE=4 SV=1	BMEII0660	51.745	36.2	48	13	2	7	9	8	6	11	7	9	11	10	8	11	7	2	2	2	1	2	1	211610	200930	224950	261030	245780	226350	By MS/MS	By MS/MS	By MS/MS	By MS/MS	By MS/MS	By MS/MS	0.926	0.88	0.985	1.143	1.076	0.991	1.15	0.057319
Q8YC73	Polar-differentiation response regulator DivK OS=Brucella melitensis biotype 1 (strain 16M / ATCC 23456 / NCTC 10094) OX=224914 GN=divK PE=3 SV=1	divK	13.973	41.5	8	4	4	2	1	1	1	1	2	3	4	4	3	3	3	3	4	4	3	3	3	326770	102730	280150	110800	85687	118670	By MS/MS	By MS/MS	By MS/MS	By MS/MS	By MS/MS	By MS/MS	1.913	0.601	1.64	0.649	0.502	0.695	0.444	0.133643
Q8YC76	DNA polymerase IV OS=Brucella melitensis biotype 1 (strain 16M / ATCC 23456 / NCTC 10094) OX=224914 GN=dinB PE=3 SV=1	dinB	49.266	16	16	5	5	0	1	0	4	5	6	2	3	3	4	5	5	2	3	3	4	5	5	0	79310	75839	217530	134630	173230	By matching	By MS/MS	By matching	By MS/MS	By MS/MS	By MS/MS		0.583	0.557	1.598	0.989	1.273	2.257	0.02142
Q8YC90	Pca regulon regulatory protein OS=Brucella melitensis biotype 1 (strain 16M / ATCC 23456 / NCTC 10094) OX=224914 GN=BMEII0642 PE=4 SV=1	BMEII0642	28.399	37.5	17	7	7	2	3	1	2	6	3	2	5	3	3	7	6	2	5	3	3	7	6	47006	46140	62018	78742	92942	75457	By MS/MS	By MS/MS	By MS/MS	By MS/MS	By MS/MS	By MS/MS	0.701	0.688	0.925	1.174	1.386	1.125	1.592	0.0149192
Q8YC93	Transcriptional regulatory protein, lysr family OS=Brucella melitensis biotype 1 (strain 16M / ATCC 23456 / NCTC 10094) OX=224914 GN=BMEII0639 PE=3 SV=1	BMEII0639	33.082	9.3	3	2	2	0	0	0	1	1	1	1	0	0	2	1	2	1	0	0	2	1	2	0	0	0	0	0	27289	By matching			By MS/MS	By MS/MS	By MS/MS
Q8YCA4	High-affinity branched-chain amino acid transport ATP-binding protein livf OS=Brucella melitensis biotype 1 (strain 16M / ATCC 23456 / NCTC 10094) OX=224914 GN=BMEII0628 PE=4 SV=1	BMEII0628	25.631	33.2	19	6	6	4	5	3	3	1	3	5	6	5	2	2	3	5	6	5	2	2	3	127250	79964	99018	44184	44917	52381	By MS/MS	By MS/MS	By MS/MS	By MS/MS	By MS/MS	By MS/MS	1.705	1.072	1.327	0.592	0.602	0.702	0.462	0.0063618
Q8YCA6	Membrane dipeptidase OS=Brucella melitensis biotype 1 (strain 16M / ATCC 23456 / NCTC 10094) OX=224914 GN=BMEII0626 PE=4 SV=1	BMEII0626	37.945	49.1	57	10	10	9	10	8	8	12	10	8	9	8	6	9	8	8	9	8	6	9	8	266750	336270	307620	466420	442190	428730	By MS/MS	By MS/MS	By MS/MS	By MS/MS	By MS/MS	By MS/MS	0.712	0.898	0.821	1.245	1.18	1.144	1.468	0.0057232
Q8YCB3	Deoxycytidylate deaminase OS=Brucella melitensis biotype 1 (strain 16M / ATCC 23456 / NCTC 10094) OX=224914 GN=BMEII0619 PE=4 SV=1	BMEII0619	22.742	55.3	42	10	10	5	10	7	5	9	6	8	10	8	6	10	7	8	10	8	6	10	7	802650	799560	867310	900080	759710	730380	By MS/MS	By MS/MS	By MS/MS	By MS/MS	By MS/MS	By MS/MS	0.991	0.987	1.071	1.111	0.938	0.902	0.968	0.62954
Q8YCB8	Transporter, dme family OS=Brucella melitensis biotype 1 (strain 16M / ATCC 23456 / NCTC 10094) OX=224914 GN=BMEII0614 PE=4 SV=1	BMEII0614	32.845	6.6	4	1	1	0	0	1	1	1	1	0	1	1	1	1	1	0	1	1	1	1	1	0	0	0	0	0	11617		By matching	By MS/MS	By MS/MS	By MS/MS	By MS/MS
Q8YCC5	Ferric anguibactin-binding protein OS=Brucella melitensis biotype 1 (strain 16M / ATCC 23456 / NCTC 10094) OX=224914 GN=BMEII0607 PE=4 SV=1	BMEII0607	31.298	33.8	31	8	8	7	8	6	3	3	4	7	8	7	5	6	7	7	8	7	5	6	7	2823800	2504900	2758500	1486200	1459300	1490600	By MS/MS	By MS/MS	By MS/MS	By MS/MS	By MS/MS	By MS/MS	1.353	1.2	1.322	0.712	0.699	0.714	0.548	8.406e-05
Q8YCC8	Iron(Iii) dicitrate transport ATP-binding protein fece OS=Brucella melitensis biotype 1 (strain 16M / ATCC 23456 / NCTC 10094) OX=224914 GN=BMEII0604 PE=4 SV=1	BMEII0604	27.855	20.6	4	4	3	1	2	0	0	1	0	2	3	2	1	2	2	2	3	2	0	2	1	13444	17281	0	0	11962	0	By MS/MS	By MS/MS	By matching	By matching	By MS/MS	By matching	0.945	1.214			0.841		0.779
Q8YCC9	Transcriptional regulator species=Brucella melitensis biotype 2 (strain ATCC 23457) taxid=546272 gene=BMEA_B0651(predicted) OS=Brucella melitensis biotype 1 (strain 16M / ATCC 23456 / NCTC 10094) OX=224914 GN=BMEII0603 PE=4 SV=1	BMEII0603	21.42	11.1	8	2	2	1	1	2	2	1	1	1	2	2	2	2	2	1	2	2	2	2	2	0	81886	114840	223080	97930	133670	By MS/MS	By MS/MS	By MS/MS	By MS/MS	By MS/MS	By MS/MS		0.629	0.881	1.712	0.752	1.026	1.541	0.32962
Q8YCD1	Cystine-binding periplasmic protein OS=Brucella melitensis biotype 1 (strain 16M / ATCC 23456 / NCTC 10094) OX=224914 GN=BMEII0601 PE=4 SV=1	BMEII0601	27.764	60.3	141	17	17	34	21	20	20	21	25	16	15	16	17	16	16	16	15	16	17	16	16	3568200	2151700	2674000	4024200	3040200	3393600	By MS/MS	By MS/MS	By MS/MS	By MS/MS	By MS/MS	By MS/MS	1.136	0.685	0.851	1.281	0.968	1.08	1.246	0.23408
Q8YCD3	Cystine transport ATP-binding protein OS=Brucella melitensis biotype 1 (strain 16M / ATCC 23456 / NCTC 10094) OX=224914 GN=BMEII0599 PE=4 SV=1	BMEII0599	27.639	25.7	31	5	5	5	7	4	5	5	5	5	4	4	4	4	4	5	4	4	4	4	4	201500	163330	201010	364180	360090	348040	By MS/MS	By MS/MS	By MS/MS	By MS/MS	By MS/MS	By MS/MS	0.738	0.598	0.736	1.334	1.319	1.275	1.896	0.00081868
Q8YCD5	Ribosomal RNA large subunit methyltransferase E OS=Brucella melitensis biotype 1 (strain 16M / ATCC 23456 / NCTC 10094) OX=224914 GN=rlmE PE=3 SV=1	rlmE	26.308	33.8	25	6	6	4	5	5	3	4	4	3	5	4	3	3	4	3	5	4	3	3	4	343110	416590	346220	289150	411840	474630	By MS/MS	By MS/MS	By MS/MS	By MS/MS	By MS/MS	By MS/MS	0.902	1.096	0.91	0.76	1.083	1.248	1.063	0.79672
Q8YCD9	Glucose ABC transporter atpase OS=Brucella melitensis biotype 1 (strain 16M / ATCC 23456 / NCTC 10094) OX=224914 GN=BMEII0593 PE=3 SV=1	BMEII0593	40.573	30.3	49	7	7	7	10	9	8	9	6	6	7	7	5	7	6	6	7	7	5	7	6	957780	1120800	940600	746020	779360	784070	By MS/MS	By MS/MS	By MS/MS	By MS/MS	By MS/MS	By MS/MS	1.078	1.262	1.059	0.84	0.878	0.883	0.765	0.0102623
Q8YCE0	Sugar transport system permease protein OS=Brucella melitensis biotype 1 (strain 16M / ATCC 23456 / NCTC 10094) OX=224914 GN=BMEII0592 PE=3 SV=1	BMEII0592	32.401	4.1	5	1	1	1	1	0	1	1	1	1	1	0	1	1	1	1	1	0	1	1	1	0	0	0	0	0	15769	By MS/MS	By MS/MS		By MS/MS	By MS/MS	By MS/MS
Q8YCE3	Sulfur carrier protein FdhD OS=Brucella melitensis biotype 1 (strain 16M / ATCC 23456 / NCTC 10094) OX=224914 GN=fdhD PE=3 SV=1	fdhD	28.876	14.5	14	3	3	2	3	2	3	2	2	2	3	2	3	2	3	2	3	2	3	2	3	50772	56823	55431	47141	51437	45421	By MS/MS	By MS/MS	By MS/MS	By MS/MS	By MS/MS	By MS/MS	0.992	1.11	1.083	0.921	1.005	0.888	0.884	0.06856
Q8YCE4	Sulfide dehydrogenase (Flavocytochrome c) OS=Brucella melitensis biotype 1 (strain 16M / ATCC 23456 / NCTC 10094) OX=224914 GN=BMEII0587 PE=4 SV=1	BMEII0587	12.292	57	8	4	4	1	2	1	1	1	2	3	4	3	3	3	3	3	4	3	3	3	3	196790	228470	267890	269110	299230	502010	By MS/MS	By MS/MS	By MS/MS	By MS/MS	By MS/MS	By MS/MS	0.67	0.777	0.911	0.916	1.018	1.708	1.545	0.129498
Q8YCE7	Iron(Iii)-binding periplasmic protein OS=Brucella melitensis biotype 1 (strain 16M / ATCC 23456 / NCTC 10094) OX=224914 GN=BMEII0584 PE=4 SV=1	BMEII0584	36.36	62.7	148	16	15	28	40	28	12	20	20	15	15	15	13	15	15	15	15	15	13	15	15	9145700	10731000	9403300	2895300	2964900	3272200	By MS/MS	By MS/MS	By MS/MS	By MS/MS	By MS/MS	By MS/MS	1.429	1.676	1.469	0.452	0.463	0.511	0.312	4.3475e-05
Q8YCE8	Iron(Iii)-transport ATP-binding protein sfuc OS=Brucella melitensis biotype 1 (strain 16M / ATCC 23456 / NCTC 10094) OX=224914 GN=BMEII0583 PE=3 SV=1	BMEII0583	39.88	24.8	19	5	5	1	6	4	2	3	3	3	4	4	2	3	3	3	4	4	2	3	3	47954	87367	63612	35088	38383	42239	By MS/MS	By MS/MS	By MS/MS	By MS/MS	By MS/MS	By MS/MS	0.914	1.666	1.213	0.669	0.732	0.805	0.582	0.046997
Q8YCF0	Probable blue-copper protein yack OS=Brucella melitensis biotype 1 (strain 16M / ATCC 23456 / NCTC 10094) OX=224914 GN=BMEII0580 PE=4 SV=1	BMEII0580	53.849	19.2	22	6	6	2	6	3	5	4	2	5	6	6	5	6	4	5	6	6	5	6	4	83405	158950	87983	76615	57201	80863	By MS/MS	By MS/MS	By MS/MS	By MS/MS	By MS/MS	By MS/MS	0.918	1.75	0.969	0.843	0.63	0.89	0.65	0.163116
Q8YCF3	Alkyl hydroperoxide reductase c22 protein OS=Brucella melitensis biotype 1 (strain 16M / ATCC 23456 / NCTC 10094) OX=224914 GN=BMEII0577 PE=4 SV=1	BMEII0577	20.438	40.8	12	4	4	2	2	1	2	3	2	3	3	3	3	4	3	3	3	3	3	4	3	219180	234330	188780	270120	206760	221250	By MS/MS	By MS/MS	By MS/MS	By MS/MS	By MS/MS	By MS/MS	0.981	1.049	0.845	1.209	0.926	0.99	1.087	0.47416
Q8YCF7	Transcriptional regulator, rpir family OS=Brucella melitensis biotype 1 (strain 16M / ATCC 23456 / NCTC 10094) OX=224914 GN=BMEII0573 PE=4 SV=1	BMEII0573	29.456	30.8	27	6	6	4	6	4	4	6	3	4	5	4	4	6	3	4	5	4	4	6	3	254260	279540	296910	283010	251890	267960	By MS/MS	By MS/MS	By MS/MS	By MS/MS	By MS/MS	By MS/MS	0.934	1.027	1.091	1.039	0.925	0.984	0.966	0.58114
Q8YCF9	Iold protein OS=Brucella melitensis biotype 1 (strain 16M / ATCC 23456 / NCTC 10094) OX=224914 GN=BMEII0571 PE=3 SV=1	BMEII0571	68.217	38.5	96	16	16	12	17	16	15	18	18	12	14	13	12	15	14	12	14	13	12	15	14	689830	756430	860160	1264100	1465200	1515200	By MS/MS	By MS/MS	By MS/MS	By MS/MS	By MS/MS	By MS/MS	0.632	0.693	0.788	1.158	1.342	1.388	1.84	0.00196325
Q8YCG0	Iole protein OS=Brucella melitensis biotype 1 (strain 16M / ATCC 23456 / NCTC 10094) OX=224914 GN=BMEII0570 PE=4 SV=1	BMEII0570	33.098	55	47	13	13	5	7	6	10	10	9	10	11	11	11	13	12	10	11	11	11	13	12	1166400	1114500	1191500	2543400	2195100	2231600	By MS/MS	By MS/MS	By MS/MS	By MS/MS	By MS/MS	By MS/MS	0.67	0.64	0.685	1.461	1.261	1.282	2.007	0.000161976
Q8YCG1	Iolb protein OS=Brucella melitensis biotype 1 (strain 16M / ATCC 23456 / NCTC 10094) OX=224914 GN=BMEII0569 PE=4 SV=1	BMEII0569	29.791	41.6	20	7	7	2	6	1	1	6	4	3	6	6	4	6	6	3	6	6	4	6	6	337250	314560	172900	318790	456770	764380	By MS/MS	By MS/MS	By MS/MS	By MS/MS	By MS/MS	By MS/MS	0.856	0.798	0.439	0.809	1.159	1.94	1.867	0.143299
Q8YCG2	Myo-inositol-1(Or 4)-monophosphatase OS=Brucella melitensis biotype 1 (strain 16M / ATCC 23456 / NCTC 10094) OX=224914 GN=BMEII0568 PE=4 SV=1	BMEII0568	28.625	28.9	45	6	6	7	7	6	10	8	7	6	6	6	6	6	6	6	6	6	6	6	6	1096500	761740	1011900	840710	698150	751200	By MS/MS	By MS/MS	By MS/MS	By MS/MS	By MS/MS	By MS/MS	1.275	0.886	1.177	0.978	0.812	0.873	0.798	0.152344
Q8YCG3	Fe(3+) ions import ATP-binding protein FbpC OS=Brucella melitensis biotype 1 (strain 16M / ATCC 23456 / NCTC 10094) OX=224914 GN=fbpC PE=3 SV=1	fbpC	37.919	11	11	4	4	1	4	1	0	4	1	1	4	1	1	3	1	1	4	1	1	3	1	0	48531	53374	0	29892	47194	By MS/MS	By MS/MS	By MS/MS	By matching	By MS/MS	By MS/MS		1.085	1.193		0.668	1.055	0.756	0.32252
Q8YCH0	Aminomethyltransferase OS=Brucella melitensis biotype 1 (strain 16M / ATCC 23456 / NCTC 10094) OX=224914 GN=BMEII0559 PE=3 SV=1	BMEII0559	38.914	36.8	66	10	9	10	11	9	9	14	13	9	8	7	9	9	9	9	8	7	9	9	9	2167600	1839800	2088300	1752000	1506600	1594900	By MS/MS	By MS/MS	By MS/MS	By MS/MS	By MS/MS	By MS/MS	1.188	1.008	1.144	0.96	0.826	0.874	0.796	0.026585
Q8YCH3	Transcriptional regulator, rpir family OS=Brucella melitensis biotype 1 (strain 16M / ATCC 23456 / NCTC 10094) OX=224914 GN=BMEII0556 PE=4 SV=1	BMEII0556	31.253	38.6	38	10	10	6	11	9	3	6	3	9	9	8	6	8	4	9	9	8	6	8	4	606210	529140	669230	242570	425440	195860	By MS/MS	By MS/MS	By MS/MS	By MS/MS	By MS/MS	By MS/MS	1.363	1.19	1.505	0.545	0.957	0.44	0.479	0.030984
Q8YCH6	Alcohol dehydrogenase OS=Brucella melitensis biotype 1 (strain 16M / ATCC 23456 / NCTC 10094) OX=224914 GN=BMEII0553 PE=4 SV=1	BMEII0553	41.072	31.4	19	8	8	5	7	4	1	1	1	5	8	6	4	3	4	5	8	6	4	3	4	421690	330160	424310	62991	49436	60246	By MS/MS	By MS/MS	By MS/MS	By MS/MS	By MS/MS	By MS/MS	1.876	1.469	1.887	0.28	0.22	0.268	0.147	6.2887e-05
Q8YCH8	Glycine betaine/l-proline-binding protein prox OS=Brucella melitensis biotype 1 (strain 16M / ATCC 23456 / NCTC 10094) OX=224914 GN=BMEII0550 PE=4 SV=1	BMEII0550	31.83	59.9	103	15	14	13	28	15	16	17	14	10	14	10	10	12	9	10	14	10	10	12	9	7873500	7435600	7646100	3160800	3747900	3575400	By MS/MS	By MS/MS	By MS/MS	By MS/MS	By MS/MS	By MS/MS	1.413	1.334	1.372	0.567	0.672	0.642	0.457	0.000122023
Q8YCI4	sn-glycerol-3-phosphate transport ATP-binding protein ugpc OS=Brucella melitensis biotype 1 (strain 16M / ATCC 23456 / NCTC 10094) OX=224914 GN=BMEII0544 PE=3 SV=1	BMEII0544	37.983	28.6	33	7	7	6	5	5	5	6	6	6	6	5	5	7	6	6	6	5	5	7	6	214110	220710	225210	288810	236050	244560	By MS/MS	By MS/MS	By MS/MS	By MS/MS	By MS/MS	By MS/MS	0.899	0.926	0.945	1.212	0.991	1.027	1.166	0.07816
Q8YCI6	Sugar-binding protein OS=Brucella melitensis biotype 1 (strain 16M / ATCC 23456 / NCTC 10094) OX=224914 GN=BMEII0542 PE=4 SV=1	BMEII0542	43.587	42.2	103	14	14	16	18	18	16	19	16	13	13	12	13	14	14	13	13	12	13	14	14	3523000	2440000	3049800	3202900	2788300	2740700	By MS/MS	By MS/MS	By MS/MS	By MS/MS	By MS/MS	By MS/MS	1.191	0.825	1.031	1.083	0.943	0.927	0.969	0.85716
Q8YCI8	Putative regulator of purine biosynthesis OS=Brucella melitensis biotype 1 (strain 16M / ATCC 23456 / NCTC 10094) OX=224914 GN=BMEII0540 PE=4 SV=1	BMEII0540	13.315	50.4	22	5	5	3	3	3	4	4	5	4	4	4	5	4	5	4	4	4	5	4	5	59674	71604	53506	66967	68260	71424	By MS/MS	By MS/MS	By MS/MS	By MS/MS	By MS/MS	By MS/MS	0.915	1.098	0.82	1.026	1.046	1.095	1.118	0.24656
Q8YCJ1	Iron(Iii) dicitrate transport ATP-binding protein fece OS=Brucella melitensis biotype 1 (strain 16M / ATCC 23456 / NCTC 10094) OX=224914 GN=BMEII0537 PE=4 SV=1	BMEII0537	28.731	26.1	8	5	5	0	0	0	2	3	3	0	2	1	5	3	5	0	2	1	5	3	5	0	0	0	22386	67271	43861		By matching	By matching	By MS/MS	By MS/MS	By MS/MS				0.503	1.512	0.986
Q8YCJ3	Iron(Iii) dicitrate-binding periplasmic protein OS=Brucella melitensis biotype 1 (strain 16M / ATCC 23456 / NCTC 10094) OX=224914 GN=BMEII0535 PE=4 SV=1	BMEII0535	37.486	44.8	52	12	12	6	7	7	10	12	10	8	12	10	8	11	10	8	12	10	8	11	10	792670	1015900	916750	1143100	1209400	1384500	By MS/MS	By MS/MS	By MS/MS	By MS/MS	By MS/MS	By MS/MS	0.736	0.943	0.851	1.061	1.123	1.285	1.371	0.025696
Q8YCJ8	Transcriptional regulator, marr family OS=Brucella melitensis biotype 1 (strain 16M / ATCC 23456 / NCTC 10094) OX=224914 GN=BMEII0530 PE=4 SV=1	BMEII0530	16.016	43.4	33	6	6	5	7	4	6	6	5	4	5	4	6	6	4	4	5	4	6	6	4	242080	166730	245550	134940	146850	142190	By MS/MS	By MS/MS	By MS/MS	By MS/MS	By MS/MS	By MS/MS	1.347	0.928	1.366	0.751	0.817	0.791	0.648	0.031323
Q8YCK0	Glutamate--cysteine ligase OS=Brucella melitensis biotype 1 (strain 16M / ATCC 23456 / NCTC 10094) OX=224914 GN=BMEII0528 PE=3 SV=1	BMEII0528	51.198	21.7	40	8	8	6	6	6	5	8	9	7	7	8	6	8	8	7	7	8	6	8	8	335650	274910	335710	520350	441020	445260	By MS/MS	By MS/MS	By MS/MS	By MS/MS	By MS/MS	By MS/MS	0.856	0.701	0.856	1.327	1.125	1.135	1.487	0.0096391
Q8YCK5	Glutamine synthetase OS=Brucella melitensis biotype 1 (strain 16M / ATCC 23456 / NCTC 10094) OX=224914 GN=BMEII0523 PE=3 SV=1	BMEII0523	53.094	30.3	46	11	11	6	9	6	6	12	7	8	10	8	7	9	7	8	10	8	7	9	7	341170	582740	411970	486630	584690	483990	By MS/MS	By MS/MS	By MS/MS	By MS/MS	By MS/MS	By MS/MS	0.708	1.209	0.855	1.01	1.213	1.004	1.164	0.36252
Q8YCL4	3-oxoacyl-(Acyl-carrier protein) reductase OS=Brucella melitensis biotype 1 (strain 16M / ATCC 23456 / NCTC 10094) OX=224914 GN=BMEII0514 PE=4 SV=1	BMEII0514	26.691	22.5	23	4	4	4	2	4	4	4	5	4	4	4	4	4	4	4	4	4	4	4	4	212880	153270	303060	297630	395940	376690	By MS/MS	By MS/MS	By MS/MS	By MS/MS	By MS/MS	By MS/MS	0.734	0.529	1.045	1.027	1.366	1.299	1.6	0.080665
Q8YCL5	Glucose-6-phosphate 1-dehydrogenase OS=Brucella melitensis biotype 1 (strain 16M / ATCC 23456 / NCTC 10094) OX=224914 GN=zwf PE=3 SV=1	zwf	55.078	37.7	49	13	13	6	12	8	6	8	9	8	11	8	6	9	10	8	11	8	6	9	10	2174600	2295800	2314500	1292000	1071700	1409900	By MS/MS	By MS/MS	By MS/MS	By MS/MS	By MS/MS	By MS/MS	1.236	1.305	1.315	0.734	0.609	0.801	0.556	0.0020417
Q8YCL7	Phosphogluconate dehydratase OS=Brucella melitensis biotype 1 (strain 16M / ATCC 23456 / NCTC 10094) OX=224914 GN=BMEII0511 PE=3 SV=1	BMEII0511	64.424	3.1	3	1	1	0	0	0	1	1	1	1	1	1	1	1	1	1	1	1	1	1	1	0	0	0	0	0	10543	By matching	By matching	By matching	By MS/MS	By MS/MS	By MS/MS
Q8YCL8	Bifunctional protein FolD OS=Brucella melitensis biotype 1 (strain 16M / ATCC 23456 / NCTC 10094) OX=224914 GN=folD PE=3 SV=2	folD	31.231	29.8	31	9	9	3	6	6	5	6	5	7	8	8	7	9	8	7	8	8	7	9	8	535090	482680	513390	561320	535880	518230	By MS/MS	By MS/MS	By MS/MS	By MS/MS	By MS/MS	By MS/MS	1.02	0.92	0.979	1.07	1.022	0.988	1.055	0.22658
Q8YCM6	Carbonic anhydrase OS=Brucella melitensis biotype 1 (strain 16M / ATCC 23456 / NCTC 10094) OX=224914 GN=BMEII0502 PE=3 SV=1	BMEII0502	23.72	52.6	31	7	7	4	5	5	6	5	6	5	6	5	5	6	6	5	6	5	5	6	6	240320	256510	252430	186690	199120	206750	By MS/MS	By MS/MS	By MS/MS	By MS/MS	By MS/MS	By MS/MS	1.075	1.147	1.129	0.835	0.89	0.924	0.791	0.0026576
Q8YCN0	DNA-binding protein rdga OS=Brucella melitensis biotype 1 (strain 16M / ATCC 23456 / NCTC 10094) OX=224914 GN=BMEII0498 PE=3 SV=1	BMEII0498	23.993	31.2	36	6	6	7	8	4	5	8	4	6	5	5	6	5	6	6	5	5	6	5	6	634600	535850	608740	483110	835340	620560	By MS/MS	By MS/MS	By MS/MS	By MS/MS	By MS/MS	By MS/MS	1.024	0.865	0.982	0.78	1.348	1.001	1.09	0.72146
Q8YCN7	Nickel import ATP-binding protein NikE OS=Brucella melitensis biotype 1 (strain 16M / ATCC 23456 / NCTC 10094) OX=224914 GN=nikE PE=3 SV=1	nikE	29.18	31.6	19	6	6	2	2	1	3	7	4	2	3	4	4	6	4	2	3	4	4	6	4	90141	117030	49414	102680	199110	138340	By MS/MS	By MS/MS	By MS/MS	By MS/MS	By MS/MS	By MS/MS	0.776	1.008	0.426	0.884	1.715	1.191	1.715	0.152118
Q8YCN8	Nickel import ATP-binding protein NikD OS=Brucella melitensis biotype 1 (strain 16M / ATCC 23456 / NCTC 10094) OX=224914 GN=nikD PE=3 SV=1	nikD	28.251	46.9	43	8	8	4	9	3	8	10	9	4	8	5	6	6	6	4	8	5	6	6	6	209410	193370	204840	408350	439800	396050	By MS/MS	By MS/MS	By MS/MS	By MS/MS	By MS/MS	By MS/MS	0.679	0.627	0.664	1.323	1.425	1.283	2.046	5.6397e-05
Q8YCP1	Nickel-binding periplasmic protein OS=Brucella melitensis biotype 1 (strain 16M / ATCC 23456 / NCTC 10094) OX=224914 GN=BMEII0487 PE=4 SV=1	BMEII0487	58.232	52.1	199	27	27	35	36	26	28	36	38	23	27	21	22	25	25	23	27	21	22	25	25	5064300	3530500	4817800	6516700	5581800	5337500	By MS/MS	By MS/MS	By MS/MS	By MS/MS	By MS/MS	By MS/MS	0.985	0.687	0.937	1.267	1.086	1.038	1.3	0.101643
Q8YCQ2	Uronate isomerase OS=Brucella melitensis biotype 1 (strain 16M / ATCC 23456 / NCTC 10094) OX=224914 GN=uxaC PE=3 SV=2	uxaC	52.7	26.6	19	7	7	3	5	4	1	2	4	4	6	6	2	4	4	4	6	6	2	4	4	54185	65728	65334	52907	34989	36134	By MS/MS	By MS/MS	By MS/MS	By MS/MS	By MS/MS	By MS/MS	1.051	1.275	1.267	1.026	0.679	0.701	0.67	0.047538
Q8YCQ4	Mannonate dehydratase OS=Brucella melitensis biotype 1 (strain 16M / ATCC 23456 / NCTC 10094) OX=224914 GN=uxuA PE=3 SV=1	uxuA	44.472	7.2	10	2	2	1	2	1	2	2	2	1	2	1	2	2	2	1	2	1	2	2	2	0	25027	0	63953	52670	59038	By MS/MS	By MS/MS	By MS/MS	By MS/MS	By MS/MS	By MS/MS		0.499		1.275	1.05	1.177	2.339
Q8YCR0	Camphor resistance protein CrcB species=Brucella sp. 83/13 taxid=520449 gene=BAKG_01954(predicted) OS=Brucella melitensis biotype 1 (strain 16M / ATCC 23456 / NCTC 10094) OX=224914 GN=BMEII0468 PE=4 SV=1	BMEII0468	13.249	72.3	39	7	7	5	5	5	6	11	7	6	5	4	5	6	7	6	5	4	5	6	7	1051800	465140	1139200	743570	666180	676390	By MS/MS	By MS/MS	By MS/MS	By MS/MS	By MS/MS	By MS/MS	1.331	0.589	1.441	0.941	0.843	0.856	0.785	0.6154
Q8YCR4	Hypothetical membrane associated protein OS=Brucella melitensis biotype 1 (strain 16M / ATCC 23456 / NCTC 10094) OX=224914 GN=BMEII0464 PE=4 SV=1	BMEII0464	26.708	9.2	7	2	2	1	1	1	1	1	2	1	1	2	1	1	2	1	1	2	1	1	2	0	0	13698	0	0	14140	By MS/MS	By MS/MS	By MS/MS	By MS/MS	By MS/MS	By MS/MS			0.984			1.016	1.033
Q8YCR7	Possible regulatory protein BirS species=Ochrobactrum haematophilum taxid=419474 gene=OHAE_3621(predicted) OS=Brucella melitensis biotype 1 (strain 16M / ATCC 23456 / NCTC 10094) OX=224914 GN=BMEII0461 PE=4 SV=1	BMEII0461	36.893	42.9	47	10	10	6	11	5	7	9	9	7	10	8	7	9	7	7	10	8	7	9	7	617760	696930	581780	677440	591600	722390	By MS/MS	By MS/MS	By MS/MS	By MS/MS	By MS/MS	By MS/MS	0.953	1.076	0.898	1.045	0.913	1.115	1.05	0.57708
Q8YCS0	Putative phage-associated protein species=Brucella neotomae taxid=29460 gene=NCTC10084_02356(predicted) OS=Brucella melitensis biotype 1 (strain 16M / ATCC 23456 / NCTC 10094) OX=224914 GN=BMEII0458 PE=4 SV=1	BMEII0458	20.04	32.8	17	5	5	2	1	2	3	5	4	3	2	3	3	5	5	3	2	3	3	5	5	43088	42604	53999	60176	55559	56414	By MS/MS	By MS/MS	By MS/MS	By MS/MS	By MS/MS	By MS/MS	0.829	0.82	1.039	1.158	1.069	1.085	1.232	0.057205
Q8YCS1	Uncharacterized protein OS=Brucella melitensis biotype 1 (strain 16M / ATCC 23456 / NCTC 10094) OX=224914 GN=BMEII0457 PE=4 SV=1	BMEII0457	27.354	16.7	16	3	3	3	2	3	2	2	4	2	1	2	1	2	3	2	1	2	1	2	3	51049	35269	41481	44374	37017	32324	By MS/MS	By MS/MS	By MS/MS	By MS/MS	By MS/MS	By MS/MS	1.268	0.876	1.031	1.102	0.92	0.803	0.89	0.4648
Q8YCS6	Type i restriction-modification enzyme, s subunit OS=Brucella melitensis biotype 1 (strain 16M / ATCC 23456 / NCTC 10094) OX=224914 GN=BMEII0452 PE=4 SV=1	BMEII0452	22.29	38.3	26	6	6	4	5	5	3	3	6	3	5	4	4	4	5	3	5	4	4	4	5	510930	132460	338280	290770	119070	185260	By MS/MS	By MS/MS	By MS/MS	By MS/MS	By MS/MS	By MS/MS	1.944	0.504	1.287	1.106	0.453	0.705	0.606	0.4226
Q8YCS8	Type i restriction-modification system specificity subunit OS=Brucella melitensis biotype 1 (strain 16M / ATCC 23456 / NCTC 10094) OX=224914 GN=BMEII0450 PE=4 SV=1	BMEII0450	45.338	29.2	19	9	8	0	1	0	6	7	5	1	4	1	6	7	5	1	3	0	6	7	5	0	11882	0	141440	119940	136420	By matching	By MS/MS	By matching	By MS/MS	By MS/MS	By MS/MS		0.116		1.381	1.171	1.332	11.161
Q8YCT6	Hypothetical membrane spanning protein OS=Brucella melitensis biotype 1 (strain 16M / ATCC 23456 / NCTC 10094) OX=224914 GN=BMEII0442 PE=4 SV=1	BMEII0442	60.13	13.5	16	5	5	0	0	1	6	5	4	2	3	2	4	4	3	2	3	2	4	4	3	152060	53846	132860	153550	94583	111450	By matching	By matching	By MS/MS	By MS/MS	By MS/MS	By MS/MS	1.306	0.463	1.141	1.319	0.813	0.958	1.062	0.72764
Q8YCT7	Acetylornithine aminotransferase OS=Brucella melitensis biotype 1 (strain 16M / ATCC 23456 / NCTC 10094) OX=224914 GN=BMEII0441 PE=3 SV=1	BMEII0441	53.278	13.2	10	4	4	1	1	2	2	1	3	2	3	3	3	2	4	2	3	3	3	2	4	62473	74596	94490	81302	91914	76869	By MS/MS	By MS/MS	By MS/MS	By MS/MS	By MS/MS	By MS/MS	0.778	0.929	1.177	1.013	1.145	0.958	1.08	0.53392
Q8YCU8	Erythritol kinase OS=Brucella melitensis biotype 1 (strain 16M / ATCC 23456 / NCTC 10094) OX=224914 GN=BMEII0430 PE=3 SV=1	BMEII0430	54.631	15	15	5	5	1	0	2	5	3	4	3	3	3	5	4	5	3	3	3	5	4	5	66879	61350	118170	115820	92636	122910	By MS/MS	By matching	By MS/MS	By MS/MS	By MS/MS	By MS/MS	0.695	0.637	1.227	1.203	0.962	1.276	1.345	0.20896
Q8YCU9	Glycerol-3-phosphate dehydrogenase OS=Brucella melitensis biotype 1 (strain 16M / ATCC 23456 / NCTC 10094) OX=224914 GN=BMEII0429 PE=3 SV=1	BMEII0429	56.139	30.3	74	16	16	10	11	11	12	16	14	10	14	13	13	15	13	10	14	13	13	15	13	395000	387720	396240	536530	460400	521160	By MS/MS	By MS/MS	By MS/MS	By MS/MS	By MS/MS	By MS/MS	0.879	0.863	0.881	1.194	1.024	1.159	1.287	0.034097
Q8YCV0	D-erythrulose 4-phosphate dehydrogenase OS=Brucella melitensis biotype 1 (strain 16M / ATCC 23456 / NCTC 10094) OX=224914 GN=BMEII0428 PE=1 SV=1	BMEII0428	35.01	24.2	29	6	6	4	5	4	5	6	5	5	5	5	5	6	6	5	5	5	5	6	6	128890	133370	144500	159710	145790	165140	By MS/MS	By MS/MS	By MS/MS	By MS/MS	By MS/MS	By MS/MS	0.881	0.912	0.988	1.092	0.997	1.129	1.157	0.044304
Q8YCV1	Eri operon repressor OS=Brucella melitensis biotype 1 (strain 16M / ATCC 23456 / NCTC 10094) OX=224914 GN=BMEII0427 PE=4 SV=1	BMEII0427	33.674	11.1	10	3	3	1	1	1	2	2	3	1	1	1	2	2	3	1	1	1	2	2	3	0	0	0	29217	25869	23577	By MS/MS	By MS/MS	By MS/MS	By MS/MS	By MS/MS	By MS/MS				1.114	0.987	0.899
Q8YCV2	Transcriptional regulator, deor family OS=Brucella melitensis biotype 1 (strain 16M / ATCC 23456 / NCTC 10094) OX=224914 GN=BMEII0426 PE=4 SV=1	BMEII0426	27.482	4.7	3	1	1	0	0	1	1	1	0	1	1	1	1	1	1	1	1	1	1	1	1	0	0	0	0	0	47413	By matching	By matching	By MS/MS	By MS/MS	By MS/MS	By matching
Q8YCV3	L-erythrulose-1-phosphate isomerase OS=Brucella melitensis biotype 1 (strain 16M / ATCC 23456 / NCTC 10094) OX=224914 GN=eryH PE=3 SV=1	eryH	27.847	32.4	35	6	6	4	7	6	4	7	7	3	5	3	4	5	5	3	5	3	4	5	5	207970	292550	295540	188760	244020	230660	By MS/MS	By MS/MS	By MS/MS	By MS/MS	By MS/MS	By MS/MS	0.855	1.203	1.215	0.776	1.003	0.948	0.833	0.2759
Q8YCV5	Fructose-1,6-bisphosphate aldolase OS=Brucella melitensis biotype 1 (strain 16M / ATCC 23456 / NCTC 10094) OX=224914 GN=BMEII0423 PE=3 SV=1	BMEII0423	38.829	42.4	159	15	15	25	34	28	19	30	23	13	15	14	14	14	14	13	15	14	14	14	14	8663000	7811400	9225600	5190000	4835900	4866500	By MS/MS	By MS/MS	By MS/MS	By MS/MS	By MS/MS	By MS/MS	1.28	1.155	1.364	0.767	0.715	0.719	0.579	0.0005222
Q8YCV6	Fructose-1,6-bisphosphatase class 1 OS=Brucella melitensis biotype 1 (strain 16M / ATCC 23456 / NCTC 10094) OX=224914 GN=fbp PE=3 SV=1	fbp	36.155	31.2	59	9	9	10	12	10	9	8	10	7	8	7	7	8	7	7	8	7	7	8	7	990310	1056300	1026100	502730	501780	527280	By MS/MS	By MS/MS	By MS/MS	By MS/MS	By MS/MS	By MS/MS	1.29	1.376	1.337	0.655	0.654	0.687	0.499	4.7168e-06
Q8YCV9	Gtp-binding protein typa/bipa OS=Brucella melitensis biotype 1 (strain 16M / ATCC 23456 / NCTC 10094) OX=224914 GN=BMEII0419 PE=4 SV=1	BMEII0419	66.818	31.4	90	17	17	13	15	14	18	14	16	13	14	12	15	15	14	13	14	12	15	15	14	1840600	1741700	1904300	1978900	1770500	1951600	By MS/MS	By MS/MS	By MS/MS	By MS/MS	By MS/MS	By MS/MS	0.987	0.934	1.021	1.061	0.95	1.047	1.039	0.42948
Q8YCW0	Magnesium transporter MgtE OS=Brucella melitensis biotype 1 (strain 16M / ATCC 23456 / NCTC 10094) OX=224914 GN=BMEII0418 PE=3 SV=1	BMEII0418	50.644	22.6	46	10	10	7	8	5	7	13	6	6	8	7	7	10	7	6	8	7	7	10	7	225650	214730	217900	512490	390530	380190	By MS/MS	By MS/MS	By MS/MS	By MS/MS	By MS/MS	By MS/MS	0.697	0.664	0.673	1.584	1.207	1.175	1.95	0.020798
Q8YCW2	Peptidyl-dipeptidase dcp OS=Brucella melitensis biotype 1 (strain 16M / ATCC 23456 / NCTC 10094) OX=224914 GN=BMEII0416 PE=3 SV=1	BMEII0416	81.903	36.4	151	26	26	26	33	23	19	29	21	20	25	22	22	24	20	20	25	22	22	24	20	9459300	8594900	8597400	4021700	3799000	4131200	By MS/MS	By MS/MS	By MS/MS	By MS/MS	By MS/MS	By MS/MS	1.47	1.336	1.336	0.625	0.59	0.642	0.448	3.9101e-05
Q8YCW4	DUF1737 domain-containing protein species=Ochrobactrum sp. 27A/999/2015 taxid=2038110 gene=CN883_07065(predicted) OS=Brucella melitensis biotype 1 (strain 16M / ATCC 23456 / NCTC 10094) OX=224914 GN=BMEII0414 PE=4 SV=1	BMEII0414	7.5155	76.5	24	3	3	4	5	5	3	3	4	2	3	3	2	2	2	2	3	3	2	2	2	2284700	1605400	2116700	1472700	1169100	1425000	By MS/MS	By MS/MS	By MS/MS	By MS/MS	By MS/MS	By MS/MS	1.361	0.956	1.261	0.877	0.696	0.849	0.677	0.041161
Q8YCW5	Citrate lyase beta chain / citryl-CoA lyase subunit OS=Brucella melitensis biotype 1 (strain 16M / ATCC 23456 / NCTC 10094) OX=224914 GN=BMEII0413 PE=3 SV=1	BMEII0413	31.842	42.9	28	10	10	3	5	4	4	8	4	7	8	6	7	10	6	7	8	6	7	10	6	244410	147910	225680	309700	232690	219750	By MS/MS	By MS/MS	By MS/MS	By MS/MS	By MS/MS	By MS/MS	1.063	0.643	0.981	1.346	1.012	0.955	1.233	0.30644
Q8YCW8	Acetylglutamate kinase OS=Brucella melitensis biotype 1 (strain 16M / ATCC 23456 / NCTC 10094) OX=224914 GN=BMEII0410 PE=4 SV=1	BMEII0410	15.737	7.9	8	1	1	1	1	1	1	2	2	1	1	1	1	1	1	1	1	1	1	1	1	0	0	0	0	0	108700	By MS/MS	By MS/MS	By MS/MS	By MS/MS	By MS/MS	By MS/MS
Q8YCX2	Proline/betaine transporter OS=Brucella melitensis biotype 1 (strain 16M / ATCC 23456 / NCTC 10094) OX=224914 GN=BMEII0406 PE=4 SV=1	BMEII0406	67.378	15	17	6	6	3	2	2	3	3	4	5	4	4	4	5	5	5	4	4	4	5	5	116460	139220	144300	192180	200350	194080	By MS/MS	By MS/MS	By MS/MS	By MS/MS	By MS/MS	By MS/MS	0.708	0.847	0.878	1.169	1.218	1.18	1.466	0.0046421
Q8YCX5	UPF0434 protein BMEII0403 OS=Brucella melitensis biotype 1 (strain 16M / ATCC 23456 / NCTC 10094) OX=224914 GN=BMEII0403 PE=3 SV=1	BMEII0403	7.1262	70.3	27	4	4	3	9	2	6	5	2	3	4	4	4	4	4	3	4	4	4	4	4	541420	749190	417430	749950	666680	338130	By MS/MS	By MS/MS	By MS/MS	By MS/MS	By MS/MS	By MS/MS	0.938	1.298	0.723	1.299	1.155	0.586	1.027	0.99898
Q8YCX8	Putative DNA-binding protein OS=Brucella melitensis biotype 1 (strain 16M / ATCC 23456 / NCTC 10094) OX=224914 GN=BMEII0400 PE=4 SV=1	BMEII0400	18.844	28.9	10	4	4	0	2	1	2	3	2	1	3	2	3	4	3	1	3	2	3	4	3	0	51625	0	60723	68311	42071	By MS/MS	By MS/MS	By MS/MS	By MS/MS	By MS/MS	By MS/MS		0.927		1.091	1.227	0.756	1.105
Q8YCY0	Sec-independent protein translocase protein tatc OS=Brucella melitensis biotype 1 (strain 16M / ATCC 23456 / NCTC 10094) OX=224914 GN=BMEII0398 PE=4 SV=1	BMEII0398	16.466	69.5	61	9	9	13	12	12	4	10	10	7	8	8	6	9	7	7	8	8	6	9	7	673270	428050	618900	419170	228080	339170	By MS/MS	By MS/MS	By MS/MS	By MS/MS	By MS/MS	By MS/MS	1.492	0.949	1.372	0.929	0.506	0.752	0.574	0.065742
Q8YCY7	Transcriptional regulatory protein, lysr family OS=Brucella melitensis biotype 1 (strain 16M / ATCC 23456 / NCTC 10094) OX=224914 GN=BMEII0390 PE=3 SV=1	BMEII0390	34.829	39.7	48	10	10	5	12	9	7	7	8	6	9	8	6	9	8	6	9	8	6	9	8	628110	550990	641270	537660	485850	502130	By MS/MS	By MS/MS	By MS/MS	By MS/MS	By MS/MS	By MS/MS	1.126	0.988	1.15	0.964	0.871	0.9	0.838	0.035263
Q8YCY9	Piperideine-6-carboxylate dehydrogenase OS=Brucella melitensis biotype 1 (strain 16M / ATCC 23456 / NCTC 10094) OX=224914 GN=BMEII0388 PE=3 SV=1	BMEII0388	54.368	25.7	68	13	13	9	15	11	9	11	13	8	13	10	9	12	11	8	13	10	9	12	11	807260	905770	893400	727950	897170	819490	By MS/MS	By MS/MS	By MS/MS	By MS/MS	By MS/MS	By MS/MS	0.959	1.076	1.061	0.865	1.066	0.973	0.938	0.39992
Q8YCZ0	Formyltetrahydrofolate deformylase OS=Brucella melitensis biotype 1 (strain 16M / ATCC 23456 / NCTC 10094) OX=224914 GN=purU PE=3 SV=1	purU	32.767	49	37	9	9	6	8	7	3	7	6	6	9	6	5	6	6	6	9	6	5	6	6	352010	300800	425520	387200	321540	380140	By MS/MS	By MS/MS	By MS/MS	By MS/MS	By MS/MS	By MS/MS	0.975	0.833	1.178	1.072	0.89	1.052	1.009	0.89744
Q8YCZ1	UPF0309 protein BMEII0386 OS=Brucella melitensis biotype 1 (strain 16M / ATCC 23456 / NCTC 10094) OX=224914 GN=BMEII0386 PE=3 SV=1	BMEII0386	25.627	20.7	10	3	3	1	1	1	2	4	1	2	2	2	1	3	3	2	2	2	1	3	3	19131	58961	27460	30188	76855	47358	By MS/MS	By MS/MS	By MS/MS	By MS/MS	By MS/MS	By MS/MS	0.442	1.361	0.634	0.697	1.774	1.093	1.462	0.37968
Q8YCZ3	Glucosamine-6-phosphate isomerase OS=Brucella melitensis biotype 1 (strain 16M / ATCC 23456 / NCTC 10094) OX=224914 GN=BMEII0384 PE=4 SV=1	BMEII0384	36.193	49.9	1	13	1	0	1	0	0	0	0	10	10	11	7	10	11	0	1	0	0	0	0	0	2275.6	0	0	0	0	By matching	By MS/MS	By matching	By matching	By matching	By matching		1
Q8YCZ4	Transcriptional regulator, gntr family OS=Brucella melitensis biotype 1 (strain 16M / ATCC 23456 / NCTC 10094) OX=224914 GN=BMEII0383 PE=4 SV=1	BMEII0383	28.476	49.4	39	10	9	7	6	8	5	7	6	8	8	8	7	7	7	7	7	8	6	7	7	340210	253100	287180	329380	243810	249400	By MS/MS	By MS/MS	By MS/MS	By MS/MS	By MS/MS	By MS/MS	1.199	0.892	1.012	1.16	0.859	0.879	0.934	0.6137
Q8YCZ5	Acriflavin resistance protein d OS=Brucella melitensis biotype 1 (strain 16M / ATCC 23456 / NCTC 10094) OX=224914 GN=BMEII0382 PE=3 SV=1	BMEII0382	112.57	17.5	48	14	14	5	7	6	11	8	11	11	11	11	13	11	11	11	11	11	13	11	11	283330	255790	295690	366790	354440	391960	By MS/MS	By MS/MS	By MS/MS	By MS/MS	By MS/MS	By MS/MS	0.873	0.788	0.911	1.13	1.092	1.207	1.333	0.0052007
Q8YCZ6	Acriflavin resistance protein e OS=Brucella melitensis biotype 1 (strain 16M / ATCC 23456 / NCTC 10094) OX=224914 GN=BMEII0381 PE=3 SV=1	BMEII0381	38.491	40.4	46	9	9	7	6	6	7	10	10	6	7	6	7	9	8	6	7	6	7	9	8	210460	275280	197290	295760	221220	266210	By MS/MS	By MS/MS	By MS/MS	By MS/MS	By MS/MS	By MS/MS	0.861	1.126	0.807	1.21	0.905	1.089	1.147	0.34936
Q8YCZ8	Putative formate dehydrogenase subunit B species=Ochrobactrum sp. A44 taxid=271865 gene=CES85_1860(predicted) OS=Brucella melitensis biotype 1 (strain 16M / ATCC 23456 / NCTC 10094) OX=224914 GN=BMEII0379 PE=4 SV=1	BMEII0379	10.854	23.2	11	2	2	2	2	2	2	2	1	2	2	2	2	2	1	2	2	2	2	2	1	187720	123530	151100	132720	118460	0	By MS/MS	By MS/MS	By MS/MS	By MS/MS	By MS/MS	By MS/MS	1.315	0.866	1.059	0.93	0.83		0.815	0.31996
Q8YCZ9	Formate dehydrogenase alpha chain OS=Brucella melitensis biotype 1 (strain 16M / ATCC 23456 / NCTC 10094) OX=224914 GN=BMEII0378 PE=3 SV=1	BMEII0378	85.788	6.2	2	3	2	0	0	1	1	0	0	3	2	2	2	1	2	2	1	1	1	0	1	308220	0	0	0	0	0	By matching	By matching	By MS/MS	By MS/MS	By matching	By matching
Q8YD02	Transcriptional regulatory protein, asnc family OS=Brucella melitensis biotype 1 (strain 16M / ATCC 23456 / NCTC 10094) OX=224914 GN=BMEII0375 PE=4 SV=1	BMEII0375	17.424	16.8	15	3	3	1	2	2	4	2	4	2	2	2	3	2	2	2	2	2	3	2	2	68944	58532	66796	101110	71037	92815	By MS/MS	By MS/MS	By MS/MS	By MS/MS	By MS/MS	By MS/MS	0.901	0.765	0.873	1.321	0.928	1.213	1.364	0.062339
Q8YD08	Atrazine chlorohydrolase OS=Brucella melitensis biotype 1 (strain 16M / ATCC 23456 / NCTC 10094) OX=224914 GN=BMEII0369 PE=4 SV=1	BMEII0369	49.203	37.2	27	13	12	3	9	4	2	4	5	6	11	10	5	6	11	5	10	9	4	6	10	393590	409640	399740	222690	259650	307440	By MS/MS	By MS/MS	By MS/MS	By MS/MS	By MS/MS	By MS/MS	1.185	1.233	1.204	0.671	0.782	0.926	0.657	0.044599
Q8YD14	D-alanine aminotransferase OS=Brucella melitensis biotype 1 (strain 16M / ATCC 23456 / NCTC 10094) OX=224914 GN=BMEII0363 PE=4 SV=1	BMEII0363	32.422	47.4	60	11	11	10	11	11	9	10	9	10	11	10	8	10	10	10	11	10	8	10	10	819200	1000400	794430	759980	739390	672560	By MS/MS	By MS/MS	By MS/MS	By MS/MS	By MS/MS	By MS/MS	1.027	1.254	0.996	0.953	0.927	0.843	0.831	0.089441
Q8YD15	Xylose transport system permease protein xylh OS=Brucella melitensis biotype 1 (strain 16M / ATCC 23456 / NCTC 10094) OX=224914 GN=BMEII0362 PE=3 SV=1	BMEII0362	41.989	3.8	1	1	1	0	0	0	1	0	0	0	1	1	1	0	0	0	1	1	1	0	0	0	0	0	5346.1	0	0		By matching	By matching	By MS/MS
Q8YD19	2-dehydro-3-deoxyphosphogalactonate aldolase OS=Brucella melitensis biotype 1 (strain 16M / ATCC 23456 / NCTC 10094) OX=224914 GN=BMEII0358 PE=4 SV=1	BMEII0358	21.7	32.4	22	5	5	5	4	4	3	3	3	3	5	4	3	4	3	3	5	4	3	4	3	230880	199040	192870	148180	111180	127630	By MS/MS	By MS/MS	By MS/MS	By MS/MS	By MS/MS	By MS/MS	1.372	1.183	1.146	0.88	0.661	0.758	0.621	0.0085174
Q8YD27	D-aminopeptidase OS=Brucella melitensis biotype 1 (strain 16M / ATCC 23456 / NCTC 10094) OX=224914 GN=dap PE=3 SV=1	dap	56.887	11.2	15	4	4	1	3	4	2	3	2	2	4	4	3	4	4	2	4	4	3	4	4	34547	49492	42711	45169	55436	46623	By MS/MS	By MS/MS	By MS/MS	By MS/MS	By MS/MS	By MS/MS	0.757	1.084	0.935	0.989	1.214	1.021	1.161	0.27
Q8YD28	General l-amino acid-binding periplasmic protein aapj OS=Brucella melitensis biotype 1 (strain 16M / ATCC 23456 / NCTC 10094) OX=224914 GN=BMEII0349 PE=4 SV=1	BMEII0349	35.751	19.3	21	4	4	3	3	3	3	4	5	4	4	4	3	4	4	4	4	4	3	4	4	72745	73420	76120	82649	71900	77929	By MS/MS	By MS/MS	By MS/MS	By MS/MS	By MS/MS	By MS/MS	0.96	0.969	1.004	1.09	0.949	1.028	1.046	0.36538
Q8YD30	Membrane protein related to metalloendopeptidase OS=Brucella melitensis biotype 1 (strain 16M / ATCC 23456 / NCTC 10094) OX=224914 GN=BMEII0347 PE=4 SV=1	BMEII0347	71.17	23.7	28	10	10	4	4	5	5	4	6	8	6	8	8	9	9	8	6	8	8	9	9	76563	68011	99284	101310	90824	108810	By MS/MS	By MS/MS	By MS/MS	By MS/MS	By MS/MS	By MS/MS	0.843	0.749	1.093	1.116	1	1.198	1.234	0.148523
Q8YD31	Transcriptional regulatory protein, asnc family OS=Brucella melitensis biotype 1 (strain 16M / ATCC 23456 / NCTC 10094) OX=224914 GN=BMEII0346 PE=4 SV=1	BMEII0346	16.298	23.3	16	3	3	3	3	3	1	3	3	3	3	3	3	3	3	3	3	3	3	3	3	311110	252280	268680	232100	198970	205130	By MS/MS	By MS/MS	By MS/MS	By MS/MS	By MS/MS	By MS/MS	1.271	1.031	1.098	0.948	0.813	0.838	0.764	0.026475
Q8YD34	High-affinity branched-chain amino acid transport ATP-binding protein livg OS=Brucella melitensis biotype 1 (strain 16M / ATCC 23456 / NCTC 10094) OX=224914 GN=BMEII0343 PE=4 SV=1	BMEII0343	29.108	49.6	3	12	1	0	0	0	1	1	1	9	11	10	11	12	11	0	1	1	1	1	1	0	0	0	0	0	17691	By matching	By matching	By matching	By MS/MS	By MS/MS	By MS/MS
Q8YD38	Alcohol dehydrogenase (Acceptor) OS=Brucella melitensis biotype 1 (strain 16M / ATCC 23456 / NCTC 10094) OX=224914 GN=BMEII0339 PE=4 SV=1	BMEII0339	58.224	56.6	75	22	22	6	9	5	16	18	21	10	13	12	15	17	19	10	13	12	15	17	19	182700	170530	192240	972650	840150	849730	By MS/MS	By MS/MS	By MS/MS	By MS/MS	By MS/MS	By MS/MS	0.342	0.319	0.36	1.819	1.571	1.589	4.877	1.5608e-05
Q8YD39	Lipoprotein OS=Brucella melitensis biotype 1 (strain 16M / ATCC 23456 / NCTC 10094) OX=224914 GN=BMEII0338 PE=3 SV=1	BMEII0338	30.606	59.7	74	17	17	11	12	9	12	14	16	16	16	17	16	15	17	16	16	17	16	15	17	3253900	2243900	3058300	4097600	3202400	4245600	By MS/MS	By MS/MS	By MS/MS	By MS/MS	By MS/MS	By MS/MS	0.971	0.67	0.913	1.223	0.956	1.267	1.349	0.103559
Q8YD43	Tetratricopeptide repeat family protein OS=Brucella melitensis biotype 1 (strain 16M / ATCC 23456 / NCTC 10094) OX=224914 GN=BMEII0334 PE=4 SV=1	BMEII0334	28.058	37.6	15	6	6	2	3	2	3	4	1	4	5	4	4	6	4	4	5	4	4	6	4	0	2379100	0	0	408430	0	By MS/MS	By MS/MS	By MS/MS	By MS/MS	By MS/MS	By MS/MS		1.707			0.293		0.172
Q8YD49	Nodulation protein n OS=Brucella melitensis biotype 1 (strain 16M / ATCC 23456 / NCTC 10094) OX=224914 GN=BMEII0328 PE=4 SV=1	BMEII0328	17.534	31	8	4	4	1	2	1	2	1	1	2	3	3	2	2	3	2	3	3	2	2	3	0	140420	0	0	0	0	By MS/MS	By MS/MS	By MS/MS	By MS/MS	By MS/MS	By MS/MS
Q8YD50	Phosphoglycolate phosphatase OS=Brucella melitensis biotype 1 (strain 16M / ATCC 23456 / NCTC 10094) OX=224914 GN=BMEII0327 PE=4 SV=1	BMEII0327	28.933	9.5	7	2	2	1	2	1	1	1	1	2	2	2	1	2	2	2	2	2	1	2	2	82079	55072	78344	0	54908	70640	By MS/MS	By MS/MS	By MS/MS	By MS/MS	By MS/MS	By MS/MS	1.203	0.807	1.149		0.805	1.036	0.874	0.54722
Q8YD61	2-deoxy-d-gluconate 3-dehydrogenase OS=Brucella melitensis biotype 1 (strain 16M / ATCC 23456 / NCTC 10094) OX=224914 GN=BMEII0316 PE=4 SV=1	BMEII0316	26.513	34.5	35	7	7	4	6	5	6	7	7	6	6	6	7	7	6	6	6	6	7	7	6	178110	156700	159350	309730	279790	352790	By MS/MS	By MS/MS	By MS/MS	By MS/MS	By MS/MS	By MS/MS	0.744	0.655	0.666	1.294	1.169	1.474	1.907	0.00119565
Q8YD68	Creatininase OS=Brucella melitensis biotype 1 (strain 16M / ATCC 23456 / NCTC 10094) OX=224914 GN=BMEII0309 PE=4 SV=1	BMEII0309	30.37	39.7	25	7	7	2	4	3	7	5	4	4	6	6	6	6	6	4	6	6	6	6	6	285020	373290	369320	728860	588360	737100	By MS/MS	By MS/MS	By MS/MS	By MS/MS	By MS/MS	By MS/MS	0.555	0.727	0.719	1.419	1.145	1.435	1.999	0.0037606
Q8YD69	Low affinity zinc transport membrane protein OS=Brucella melitensis biotype 1 (strain 16M / ATCC 23456 / NCTC 10094) OX=224914 GN=BMEII0308 PE=4 SV=1	BMEII0308	41.521	25.3	58	7	7	7	13	11	8	9	10	6	7	6	6	7	6	6	7	6	6	7	6	1054100	1067200	1252200	668280	845030	754480	By MS/MS	By MS/MS	By MS/MS	By MS/MS	By MS/MS	By MS/MS	1.121	1.135	1.332	0.711	0.899	0.802	0.672	0.0104167
Q8YD70	Vegetatible incompatibility protein het-e-1 OS=Brucella melitensis biotype 1 (strain 16M / ATCC 23456 / NCTC 10094) OX=224914 GN=BMEII0307 PE=4 SV=1	BMEII0307	34.593	53.7	62	12	12	9	13	8	10	12	10	9	12	10	10	11	9	9	12	10	10	11	9	753930	703080	781720	612920	538640	608500	By MS/MS	By MS/MS	By MS/MS	By MS/MS	By MS/MS	By MS/MS	1.131	1.055	1.173	0.92	0.808	0.913	0.786	0.0099378
Q8YD71	Carboxylesterase OS=Brucella melitensis biotype 1 (strain 16M / ATCC 23456 / NCTC 10094) OX=224914 GN=BMEII0306 PE=4 SV=1	BMEII0306	25.142	49.6	38	8	8	4	10	6	7	6	5	6	7	7	7	6	7	6	7	7	7	6	7	1167700	790180	947570	951830	780730	797830	By MS/MS	By MS/MS	By MS/MS	By MS/MS	By MS/MS	By MS/MS	1.289	0.872	1.046	1.051	0.862	0.881	0.871	0.37414
Q8YD78	Transcriptional regulator, iclr family OS=Brucella melitensis biotype 1 (strain 16M / ATCC 23456 / NCTC 10094) OX=224914 GN=BMEII0299 PE=4 SV=1	BMEII0299	30.017	15.5	16	4	4	3	2	1	3	3	4	3	3	2	4	4	4	3	3	2	4	4	4	88647	73725	92148	101170	88107	92306	By MS/MS	By MS/MS	By MS/MS	By MS/MS	By MS/MS	By MS/MS	0.992	0.825	1.031	1.132	0.986	1.033	1.106	0.2624
Q8YD80	Outer membrane protein nosa OS=Brucella melitensis biotype 1 (strain 16M / ATCC 23456 / NCTC 10094) OX=224914 GN=BMEII0297 PE=3 SV=1	BMEII0297	72.174	26.5	33	13	10	6	6	6	6	4	5	7	7	7	8	6	9	7	7	7	8	5	8	168680	134150	134420	132180	115440	135950	By MS/MS	By MS/MS	By MS/MS	By MS/MS	By MS/MS	By MS/MS	1.233	0.981	0.983	0.966	0.844	0.994	0.877	0.23344
Q8YD83	Glutathione s-transferase OS=Brucella melitensis biotype 1 (strain 16M / ATCC 23456 / NCTC 10094) OX=224914 GN=BMEII0294 PE=4 SV=1	BMEII0294	21.672	11.4	15	3	3	3	3	2	3	2	2	3	3	3	3	3	3	3	3	3	3	3	3	150460	152330	183590	503320	358730	284160	By MS/MS	By MS/MS	By MS/MS	By MS/MS	By MS/MS	By MS/MS	0.553	0.56	0.675	1.85	1.318	1.044	2.356	0.0094762
Q8YD86	Aminobutyraldehyde dehydrogenase OS=Brucella melitensis biotype 1 (strain 16M / ATCC 23456 / NCTC 10094) OX=224914 GN=BMEII0291 PE=4 SV=1	BMEII0291	44.064	38.8	24	11	11	3	7	3	2	5	4	5	10	5	6	9	6	5	10	5	6	9	6	95269	127330	122120	144860	124620	117440	By MS/MS	By MS/MS	By MS/MS	By MS/MS	By MS/MS	By MS/MS	0.781	1.044	1.001	1.188	1.022	0.963	1.123	0.33734
Q8YD89	Dipeptide transport ATP-binding protein dppf OS=Brucella melitensis biotype 1 (strain 16M / ATCC 23456 / NCTC 10094) OX=224914 GN=BMEII0288 PE=3 SV=1	BMEII0288	31.188	29.1	41	6	6	6	9	7	7	7	5	4	6	4	3	4	4	4	6	4	3	4	4	433670	357590	407300	350750	267640	290090	By MS/MS	By MS/MS	By MS/MS	By MS/MS	By MS/MS	By MS/MS	1.235	1.018	1.16	0.999	0.762	0.826	0.758	0.046415
Q8YD90	Dipeptide transport ATP-binding protein dppd OS=Brucella melitensis biotype 1 (strain 16M / ATCC 23456 / NCTC 10094) OX=224914 GN=BMEII0287 PE=3 SV=1	BMEII0287	37.051	28.7	43	6	6	7	9	6	5	7	9	6	6	6	5	5	6	6	6	6	5	5	6	103600	154200	126860	116540	136410	143920	By MS/MS	By MS/MS	By MS/MS	By MS/MS	By MS/MS	By MS/MS	0.795	1.184	0.974	0.895	1.047	1.105	1.032	0.77264
[truncated: 928 more rows]
