# Supplementary material for: Using a Relative Quantitative Proteomic Method to Identify Differentially Abundant Proteins in Brucella melitensis Biovar 3 and Brucella melitensis M5-90
Source: Front Immunol. 2022 Jul 19;13:929040. doi: 10.3389/fimmu.2022.929040 (PMC9343586; doi:10.3389/fimmu.2022.929040)
Supplement: Supplementary file 1 [file DataSheet_1.zip › Supplementary Table3 Differentially expressed statistics.xlsx]

## Sheet: Diff distribution
Compared sample name	Up-regulated	Down-regulated
Y3/M5	97	50

## Sheet: Y3vsM5
Protein accession	Protein description	Y3/M5 Ratio	Regulated Type	Y3/M5 P value	Gene name	Mol. weight [kDa]	Sequence coverage [%]	MS/MS Counts	Peptides	Unique peptides	MS/MS Count M5_1	MS/MS Count M5_2	MS/MS Count M5_3	MS/MS Count Y3_1	MS/MS Count Y3_2	MS/MS Count Y3_3	Peptides M5_1	Peptides M5_2	Peptides M5_3	Peptides Y3_1	Peptides Y3_2	Peptides Y3_3	Unique peptides M5_1	Unique peptides M5_2	Unique peptides M5_3	Unique peptides Y3_1	Unique peptides Y3_2	Unique peptides Y3_3	LFQ intensity M5_1	LFQ intensity M5_2	LFQ intensity M5_3	LFQ intensity Y3_1	LFQ intensity Y3_2	LFQ intensity Y3_3	M5_1	M5_2	M5_3	Y3_1	Y3_2	Y3_3	Subcellular localization	Biological Process	Cellular Component	Molecular Function	KEGG KO No.	KEGG Gene	KEGG pathway	IPR ID	Domain description
A0A1S6ZGK7	BtpA (Fragment) OS=Brucella melitensis OX=29459 GN=btpA PE=4 SV=1	8.023	Up	0.0049201	btpA	14.555	18.8	9	2	2	1	0	1	2	2	3	2	2	2	2	2	2	2	2	2	2	2	2	22159	6199.1	15926	135910	100580	118810	0.333	0.093	0.239	2.041	1.51	1.784	Cytoplasmic	GO:0050794 regulation of cellular process; GO:0044700 single organism signaling; GO:0051716 cellular response to stimulus; GO:0007165 signal transduction; GO:0050789 regulation of biological process; GO:0007154 cell communication; GO:0044699 single-organism process; GO:0023052 signaling; GO:0050896 response to stimulus; GO:0009987 cellular process; GO:0065007 biological regulation;		GO:0005515 protein binding; GO:0005488 binding;				IPR000157;	Toll/interleukin-1 receptor homology (TIR) domain;
A0A1Z1ZJ87	ABC transporter ATP-binding protein OS=Brucella melitensis OX=29459 GN=BK187_01095 PE=4 SV=1	0.444	Down	0.0030004	BK187_01095	35.098	35.4	31	8	8	6	7	5	4	3	6	7	8	7	5	6	7	7	8	7	5	6	7	999580	730380	998670	449470	354220	406900	1.523	1.112	1.521	0.685	0.54	0.62	Cytoplasmic				K15598	thiY; putative hydroxymethylpyrimidine transport system substrate-binding protein	bme02010 ABC transporters - Brucella melitensis bv. 1 16M;	IPR015168;	SsuA/THI5-like;
A0A1Z1ZJI5	Hybrid sensor histidine kinase/response regulator OS=Brucella melitensis OX=29459 GN=BK187_01805 PE=4 SV=1	2.067	Up	0.0019845	BK187_01805	127.44	10.8	19	10	10	2	1	0	5	6	5	3	4	3	7	10	8	3	4	3	7	10	8	27311	34942	36307	73037	61769	68979	0.542	0.693	0.721	1.449	1.226	1.369	InnerMembrane	GO:0050794 regulation of cellular process; GO:0044700 single organism signaling; GO:0051716 cellular response to stimulus; GO:0016310 phosphorylation; GO:0035556 intracellular signal transduction; GO:0044699 single-organism process; GO:0000160 phosphorelay signal transduction system; GO:0023052 signaling; GO:0050896 response to stimulus; GO:0044237 cellular metabolic process; GO:0006796 phosphate…	GO:0016020 membrane;	GO:0038023 signaling receptor activity; GO:0060089 molecular transducer activity; GO:0016301 kinase activity; GO:0004872 receptor activity; GO:0016773 phosphotransferase activity, alcohol group as acceptor; GO:0003824 catalytic activity; GO:0004673 protein histidine kinase activity; GO:0000155 phosphorelay sensor kinase activity; GO:0004672 protein kinase activity; GO:0016775 phosphotransferase a…				IPR011006; IPR005467; IPR000014; IPR001789; IPR003594; IPR003661; IPR004358;	CheY-like superfamily; Histidine kinase domain; PAS domain; Signal transduction response regulator, receiver domain; Histidine kinase-like ATPase, C-terminal domain; Signal transduction histidine kinase, dimerisation/phosphoacceptor domain; Signal transduction histidine kinase-related protein, C-terminal;
A0A1Z1ZJL1	Dihydropyrimidine dehydrogenase OS=Brucella melitensis OX=29459 GN=BK187_01640 PE=4 SV=1	2.446	Up	0.00027886	BK187_01640	52.41	49.4	98	17	17	11	16	12	17	21	21	12	16	12	12	13	14	12	16	12	12	13	14	521200	604000	576620	1227200	1494200	1439300	0.533	0.618	0.59	1.256	1.529	1.473	Cytoplasmic	GO:0044699 single-organism process; GO:0008152 metabolic process; GO:0055114 oxidation-reduction process; GO:0044710 single-organism metabolic process;		GO:0003824 catalytic activity; GO:0051536 iron-sulfur cluster binding; GO:0005488 binding; GO:0016491 oxidoreductase activity; GO:0051540 metal cluster binding;	K17722	preT; dihydropyrimidine dehydrogenase (NAD+) subunit PreT [EC:1.3.1.1]	bme00240 Pyrimidine metabolism - Brucella melitensis bv. 1 16M; bme00410 beta-Alanine metabolism - Brucella melitensis bv. 1 16M; bme00770 Pantothenate and CoA biosynthesis - Brucella melitensis bv. 1 16M; bme01100 Metabolic pathways - Brucella melitensis bv. 1 16M;	IPR009051; IPR028261; IPR023753;	Alpha-helical ferredoxin; Dihydroprymidine dehydrogenase domain II; FAD/NAD(P)-binding domain;
A0A1Z1ZJM1	Salicylaldehyde dehydrogenase OS=Brucella melitensis OX=29459 GN=BK187_02050 PE=3 SV=1	0.316	Down	0.00130407	BK187_02050	50.338	10.6	8	3	2	2	1	2	1	1	1	2	2	2	1	2	2	2	2	2	1	2	2	121850	109400	125070	0	33437	41712	1.412	1.268	1.449		0.387	0.483	Cytoplasmic	GO:0044699 single-organism process; GO:0008152 metabolic process; GO:0055114 oxidation-reduction process; GO:0044710 single-organism metabolic process;		GO:0016620 oxidoreductase activity, acting on the aldehyde or oxo group of donors, NAD or NADP as acceptor; GO:0003824 catalytic activity; GO:0016491 oxidoreductase activity; GO:0016903 oxidoreductase activity, acting on the aldehyde or oxo group of donors;				IPR016161; IPR015590; IPR016162; IPR016163;	Aldehyde/histidinol dehydrogenase; Aldehyde dehydrogenase domain; Aldehyde dehydrogenase N-terminal domain; Aldehyde dehydrogenase, C-terminal;
A0A1Z1ZJZ1	Chromosome partition protein Smc OS=Brucella melitensis OX=29459 GN=smc PE=3 SV=1	2.474	Up	0.00041907	smc	127.28	26.3	81	21	21	8	10	6	19	19	19	12	14	16	19	20	19	12	14	16	19	20	19	215770	202420	234270	617660	490510	506350	0.571	0.536	0.62	1.635	1.298	1.34	Cytoplasmic	GO:0016043 cellular component organization; GO:0007059 chromosome segregation; GO:0044763 single-organism cellular process; GO:0044699 single-organism process; GO:0030261 chromosome condensation; GO:1902589 single-organism organelle organization; GO:0006323 DNA packaging; GO:0000819 sister chromatid segregation; GO:0051276 chromosome organization; GO:0006996 organelle organization; GO:0098813 nuc…	GO:0043226 organelle; GO:0043229 intracellular organelle; GO:0043232 intracellular non-membrane-bounded organelle; GO:0044464 cell part; GO:0005622 intracellular; GO:0005694 chromosome; GO:0044424 intracellular part; GO:0005623 cell; GO:0043228 non-membrane-bounded organelle;	GO:0005524 ATP binding; GO:1901265 nucleoside phosphate binding; GO:0001882 nucleoside binding; GO:0043167 ion binding; GO:0005515 protein binding; GO:0000166 nucleotide binding; GO:0097159 organic cyclic compound binding; GO:1901363 heterocyclic compound binding; GO:0032549 ribonucleoside binding; GO:0097367 carbohydrate derivative binding; GO:0032553 ribonucleotide binding; GO:0005488 binding; …	K03529	smc; chromosome segregation protein		IPR010935; IPR027417; IPR003395;	SMCs flexible hinge; P-loop containing nucleoside triphosphate hydrolase; RecF/RecN/SMC, N-terminal;
A0A1Z1ZK90	Glyoxalase OS=Brucella melitensis OX=29459 GN=BK187_02690 PE=4 SV=1	2.348	Up	0.04208	BK187_02690	12.116	31	11	3	3	2	2	1	2	2	2	3	2	3	3	3	3	3	2	3	3	3	3	28473	46548	37571	51991	111200	101340	0.453	0.741	0.598	0.827	1.769	1.612	Periplasmic				K06996	K06996; uncharacterized protein		IPR029068;	Glyoxalase/Bleomycin resistance protein/Dihydroxybiphenyl dioxygenase;
A0A1Z1ZKI4	MarR family transcriptional regulator OS=Brucella melitensis OX=29459 GN=BK187_04035 PE=4 SV=1	5.993	Up	0.00041838	BK187_04035	19.706	28.7	12	5	4	1	2	1	3	3	2	3	3	3	4	3	3	3	3	3	3	3	3	12283	17073	13988	105590	66488	87534	0.243	0.338	0.277	2.091	1.317	1.734	Cytoplasmic	GO:0050794 regulation of cellular process; GO:0010468 regulation of gene expression; GO:0006355 regulation of transcription, DNA-templated; GO:0031326 regulation of cellular biosynthetic process; GO:0080090 regulation of primary metabolic process; GO:0060255 regulation of macromolecule metabolic process; GO:0019219 regulation of nucleobase-containing compound metabolic process; GO:0010556 regulat…		GO:0003700 transcription factor activity, sequence-specific DNA binding; GO:0001071 nucleic acid binding transcription factor activity;				IPR011991; IPR000835;	Winged helix-turn-helix DNA-binding domain; MarR-type HTH domain;
A0A1Z1ZKN5	Methylmalonyl-CoA epimerase OS=Brucella melitensis OX=29459 GN=BK187_04340 PE=4 SV=1	0.498	Down	0.00077987	BK187_04340	14.335	49.3	22	4	4	4	4	5	2	3	4	3	4	3	2	3	3	3	4	3	2	3	3	276980	258200	312970	130960	155000	136790	1.308	1.219	1.478	0.618	0.732	0.646	Cytoplasmic				K05606	MCEE, epi; methylmalonyl-CoA/ethylmalonyl-CoA epimerase [EC:5.1.99.1]	bme00280 Valine, leucine and isoleucine degradation - Brucella melitensis bv. 1 16M; bme00630 Glyoxylate and dicarboxylate metabolism - Brucella melitensis bv. 1 16M; bme00640 Propanoate metabolism - Brucella melitensis bv. 1 16M; bme01100 Metabolic pathways - Brucella melitensis bv. 1 16M; bme01120 Microbial metabolism in diverse environments - Brucella melitensis bv. 1 16M; bme01200 Carbon meta…	IPR029068;	Glyoxalase/Bleomycin resistance protein/Dihydroxybiphenyl dioxygenase;
A0A1Z1ZKN6	Lipoprotein species=Brucella melitensis biotype 2 (strain ATCC 23457) taxid=546272 gene=BMEA_A0777(predicted) OS=Brucella melitensis OX=29459 GN=BK187_03915 PE=4 SV=1	0.279	Down	0.00120361	BK187_03915	8.3167	45.1	37	2	2	8	11	8	2	4	4	2	2	2	2	2	2	2	2	2	2	2	2	1197300	796270	1242400	335930	278920	287930	1.736	1.154	1.801	0.487	0.404	0.417	Periplasmic							IPR027367;	YMGG-like Gly-zipper;
A0A1Z1ZKR9	DNA polymerase III subunit alpha OS=Brucella melitensis OX=29459 GN=BK187_04365 PE=4 SV=1	2.17	Up	0.00144365	BK187_04365	128.7	16.3	47	13	13	5	6	7	9	9	11	9	8	11	10	12	13	9	8	11	10	12	13	109590	134440	138660	314090	252940	263770	0.542	0.665	0.686	1.553	1.251	1.304	Cytoplasmic	GO:0006260 DNA replication; GO:0006725 cellular aromatic compound metabolic process; GO:0006259 DNA metabolic process; GO:1901360 organic cyclic compound metabolic process; GO:0006807 nitrogen compound metabolic process; GO:0009058 biosynthetic process; GO:0044238 primary metabolic process; GO:1901576 organic substance biosynthetic process; GO:0044237 cellular metabolic process; GO:0044249 cellul…		GO:0097159 organic cyclic compound binding; GO:1901363 heterocyclic compound binding; GO:0003677 DNA binding; GO:0016779 nucleotidyltransferase activity; GO:0003824 catalytic activity; GO:0005488 binding; GO:0003676 nucleic acid binding; GO:0016788 hydrolase activity, acting on ester bonds; GO:0004518 nuclease activity; GO:0034061 DNA polymerase activity; GO:0003887 DNA-directed DNA polymerase ac…	K02337	DPO3A1, dnaE; DNA polymerase III subunit alpha [EC:2.7.7.7]	bme03030 DNA replication - Brucella melitensis bv. 1 16M; bme03430 Mismatch repair - Brucella melitensis bv. 1 16M; bme03440 Homologous recombination - Brucella melitensis bv. 1 16M;	IPR016195; IPR004365; IPR029460; IPR003141; IPR011708; IPR004013;	Polymerase/histidinol phosphatase-like; OB-fold nucleic acid binding domain, AA-tRNA synthetase-type; DNA polymerase, helix-hairpin-helix motif; Polymerase/histidinol phosphatase, N-terminal; Bacterial DNA polymerase III, alpha subunit; PHP domain;
A0A1Z1ZKT1	Glutaredoxin OS=Brucella melitensis OX=29459 GN=BK187_04415 PE=3 SV=1	3.762	Up	0.00106394	BK187_04415	12.137	70.9	28	9	9	4	4	2	5	6	7	8	8	8	9	9	9	8	8	8	9	9	9	2199800	3195000	2618700	7955500	10626000	11580000	0.346	0.502	0.412	1.25	1.67	1.82	Cytoplasmic	GO:0050794 regulation of cellular process; GO:0042592 homeostatic process; GO:0065008 regulation of biological quality; GO:0050789 regulation of biological process; GO:0045454 cell redox homeostasis; GO:0044763 single-organism cellular process; GO:0019725 cellular homeostasis; GO:0044699 single-organism process; GO:0009987 cellular process; GO:0065007 biological regulation;		GO:0015035 protein disulfide oxidoreductase activity; GO:0016667 oxidoreductase activity, acting on a sulfur group of donors; GO:0015036 disulfide oxidoreductase activity; GO:0009055 electron carrier activity; GO:0003824 catalytic activity; GO:0016491 oxidoreductase activity;	K07390	grxD, GLRX5; monothiol glutaredoxin		IPR002109; IPR033658; IPR012336;	Glutaredoxin; Glutaredoxin, PICOT-like; Thioredoxin-like fold;
A0A1Z1ZL21	Glycoside hydrolase OS=Brucella melitensis OX=29459 GN=BK187_05165 PE=4 SV=1	0.231	Down	0.00177981	BK187_05165	58.95	39.3	51	15	15	9	15	13	4	6	4	14	15	15	10	11	9	14	15	15	10	11	9	1835700	2739800	2008800	367950	630290	521960	1.359	2.028	1.487	0.272	0.467	0.386	InnerMembrane							IPR001296;	Glycosyl transferase, family 1;
A0A1Z1ZLQ5	L-serine ammonia-lyase OS=Brucella melitensis OX=29459 GN=BK187_06170 PE=4 SV=1	0.432	Down	0.047304	BK187_06170	50.076	31.5	35	12	12	4	11	4	4	9	3	6	11	7	8	11	6	6	11	7	8	11	6	228030	379150	276590	68533	151380	161480	1.081	1.798	1.312	0.325	0.718	0.766	Cytoplasmic	GO:0016051 carbohydrate biosynthetic process; GO:0019319 hexose biosynthetic process; GO:0044711 single-organism biosynthetic process; GO:0044281 small molecule metabolic process; GO:0044699 single-organism process; GO:0009058 biosynthetic process; GO:0046364 monosaccharide biosynthetic process; GO:0044238 primary metabolic process; GO:0005975 carbohydrate metabolic process; GO:1901576 organic su…		GO:0016840 carbon-nitrogen lyase activity; GO:0003824 catalytic activity; GO:0016841 ammonia-lyase activity; GO:0005488 binding; GO:0051536 iron-sulfur cluster binding; GO:0003941 L-serine ammonia-lyase activity; GO:0016829 lyase activity; GO:0051539 4 iron, 4 sulfur cluster binding; GO:0051540 metal cluster binding;	K01752	E4.3.1.17, sdaA, sdaB, tdcG; L-serine dehydratase [EC:4.3.1.17]	bme00260 Glycine, serine and threonine metabolism - Brucella melitensis bv. 1 16M; bme00270 Cysteine and methionine metabolism - Brucella melitensis bv. 1 16M; bme01100 Metabolic pathways - Brucella melitensis bv. 1 16M; bme01110 Biosynthesis of secondary metabolites - Brucella melitensis bv. 1 16M; bme01130 Biosynthesis of antibiotics - Brucella melitensis bv. 1 16M; bme01200 Carbon metabolism -…	IPR029009; IPR005131; IPR005130;	Allosteric substrate binding domain; Serine dehydratase beta chain; Serine dehydratase-like, alpha subunit;
A0A1Z1ZLR1	Protease OS=Brucella melitensis OX=29459 GN=BK187_06265 PE=4 SV=1	0.278	Down	0.036877	BK187_06265	20.778	20.1	18	2	2	5	4	4	1	3	1	2	2	2	1	1	1	2	2	2	1	1	1	490670	261580	591760	146320	102710	0	1.54	0.821	1.857	0.459	0.322		Periplasmic				K05520	pfpI; protease I [EC:3.5.1.124]		IPR029062; IPR002818;	Class I glutamine amidotransferase-like; DJ-1/PfpI;
A0A1Z1ZMA8	Protein HflK OS=Brucella melitensis OX=29459 GN=BK187_07220 PE=3 SV=1	0.419	Down	0.020341	BK187_07220	42.425	44.5	68	12	12	15	12	15	8	10	8	10	12	11	8	10	10	10	12	11	8	10	10	2321500	3049800	2655900	674950	1406700	1285000	1.223	1.606	1.399	0.355	0.741	0.677	Extracellular		GO:0031224 intrinsic component of membrane; GO:0016020 membrane; GO:0016021 integral component of membrane; GO:0044425 membrane part;		K04088	hflK; membrane protease subunit HflK [EC:3.4.-.-]		IPR020980; IPR001107;	Menbrane protein HflK, N-terminal; Band 7 domain;
A0A1Z1ZMI8	Methyltransferase OS=Brucella melitensis OX=29459 GN=BK187_07895 PE=4 SV=1	2.035	Up	0.0185636	BK187_07895	39.888	15.9	15	5	5	3	0	2	4	3	3	3	2	3	4	5	3	3	2	3	4	5	3	80830	52123	75680	172340	111360	140660	0.766	0.494	0.717	1.634	1.056	1.333	Cytoplasmic							IPR029063;	S-adenosyl-L-methionine-dependent methyltransferase;
A0A1Z1ZMJ2	Coenzyme A pyrophosphatase OS=Brucella melitensis OX=29459 GN=BK187_08030 PE=4 SV=1	0.456	Down	0.0010973	BK187_08030	23.022	49.8	44	7	7	8	10	7	5	7	7	7	7	6	6	7	6	7	7	6	6	7	6	404650	298760	374840	169070	160460	162010	1.547	1.142	1.433	0.646	0.613	0.619	Cytoplasmic			GO:0016787 hydrolase activity; GO:0003824 catalytic activity;				IPR015797; IPR000086;	NUDIX hydrolase domain-like; NUDIX hydrolase domain;
A0A1Z1ZNX2	NADH oxidase OS=Brucella melitensis OX=29459 GN=BK187_00840 PE=4 SV=1	2.515	Up	0.0021041	BK187_00840	8.904	24.7	9	1	1	1	1	0	1	3	3	1	1	1	1	1	1	1	1	1	1	1	1	33394	34246	0	0	81563	88481	0.562	0.576			1.373	1.489	Cytoplasmic
A0A1Z1ZP23	Chromosome partitioning protein ParA OS=Brucella melitensis OX=29459 GN=BK187_10485 PE=4 SV=1	2.792	Up	0.00077805	BK187_10485	28.727	17.4	18	4	4	2	4	3	3	3	3	2	4	3	3	3	4	2	4	3	3	3	4	71361	61145	76097	225470	164840	192140	0.541	0.464	0.577	1.71	1.25	1.457	Cytoplasmic				K03496	parA, soj; chromosome partitioning protein		IPR027417; IPR025669;	P-loop containing nucleoside triphosphate hydrolase; AAA domain;
A0A1Z1ZP83	Uncharacterized protein OS=Brucella melitensis OX=29459 GN=BK187_05605 PE=4 SV=1	3.98	Up	0.00025513	BK187_05605	35.943	32.7	14	8	6	1	1	0	3	5	4	5	5	3	5	5	5	4	4	2	5	5	5	50540	37728	43215	171220	153710	198770	0.463	0.346	0.396	1.568	1.408	1.82	OuterMembrane
A0A1Z1ZPX9	Transcriptional regulator OS=Brucella melitensis OX=29459 GN=BK187_11815 PE=4 SV=1	3.539	Up	0.00023756	BK187_11815	16.536	30.3	24	4	4	4	3	3	4	5	5	4	2	3	4	4	4	4	2	3	4	4	4	96234	89123	101840	395210	286670	335130	0.443	0.41	0.469	1.818	1.319	1.542	Cytoplasmic	GO:0006725 cellular aromatic compound metabolic process; GO:0006313 transposition, DNA-mediated; GO:0006259 DNA metabolic process; GO:0044763 single-organism cellular process; GO:0044699 single-organism process; GO:1901360 organic cyclic compound metabolic process; GO:0006807 nitrogen compound metabolic process; GO:0044238 primary metabolic process; GO:0044237 cellular metabolic process; GO:00717…		GO:0097159 organic cyclic compound binding; GO:1901363 heterocyclic compound binding; GO:0003677 DNA binding; GO:0004803 transposase activity; GO:0003824 catalytic activity; GO:0005488 binding; GO:0003676 nucleic acid binding;	K07497	K07497; putative transposase		IPR009057;	Homeobox domain-like;
A0A1Z1ZQ88	ABC transporter substrate-binding protein OS=Brucella melitensis OX=29459 GN=BK187_12515 PE=4 SV=1	0.397	Down	0.0136154	BK187_12515	36.849	20.5	7	4	1	1	4	1	0	0	1	2	4	2	2	3	2	1	1	1	1	1	1	115000	160110	106060	0	54727	46318	1.192	1.66	1.1		0.567	0.48	Cytoplasmic				K02051	ABC.SN.S; NitT/TauT family transport system substrate-binding protein
A0A1Z1ZQL9	Putative N-acetylmannosamine-6-phosphate 2-epimerase OS=Brucella melitensis OX=29459 GN=nanE PE=3 SV=1	3.403	Up	0.0041218	nanE	52.43	23.6	19	8	8	1	1	1	4	7	5	2	5	3	4	7	5	2	5	3	4	7	5	39829	33578	43878	133630	130330	135450	0.463	0.39	0.51	1.552	1.513	1.573	InnerMembrane	GO:1901135 carbohydrate derivative metabolic process; GO:0006051 N-acetylmannosamine metabolic process; GO:0008152 metabolic process; GO:0006040 amino sugar metabolic process; GO:0006050 mannosamine metabolic process; GO:0071704 organic substance metabolic process;		GO:0047465 N-acylglucosamine-6-phosphate 2-epimerase activity; GO:0016853 isomerase activity; GO:0003824 catalytic activity; GO:0016854 racemase and epimerase activity; GO:0016857 racemase and epimerase activity, acting on carbohydrates and derivatives;	K13967	nanEK; N-acetylmannosamine-6-phosphate 2-epimerase / N-acetylmannosamine kinase [EC:5.1.3.9 2.7.1.60]	bme00520 Amino sugar and nucleotide sugar metabolism - Brucella melitensis bv. 1 16M; bme01100 Metabolic pathways - Brucella melitensis bv. 1 16M;	IPR013785; IPR011060;	Aldolase-type TIM barrel; Ribulose-phosphate binding barrel;
A0A1Z1ZQT8	Peptide ABC transporter permease OS=Brucella melitensis OX=29459 GN=BK187_13645 PE=3 SV=1	2.716	Up	3.6359e-05	BK187_13645	41.407	31.8	39	9	9	7	4	6	7	7	8	8	8	8	8	8	9	8	8	8	8	8	9	208070	204470	232570	594080	605400	553750	0.521	0.512	0.582	1.486	1.515	1.385	InnerMembrane	GO:0006810 transport; GO:0051179 localization; GO:0051234 establishment of localization;	GO:0016020 membrane;		K15582	oppC; oligopeptide transport system permease protein	bme01501 beta-Lactam resistance - Brucella melitensis bv. 1 16M; bme02010 ABC transporters - Brucella melitensis bv. 1 16M; bme02024 Quorum sensing - Brucella melitensis bv. 1 16M;	IPR000515; IPR025966;	ABC transporter type 1, transmembrane domain MetI-like; Oligopeptide transport permease C-like, N-terminal domain;
A0A1Z1ZQU2	ABC transporter OS=Brucella melitensis OX=29459 GN=BK187_13650 PE=3 SV=1	2.278	Up	0.0193772	BK187_13650	33.125	9.4	14	3	3	0	2	3	3	4	2	2	3	3	3	3	2	2	3	3	3	3	2	41948	37345	40342	119790	93159	59544	0.642	0.571	0.617	1.833	1.425	0.911	InnerMembrane	GO:0006810 transport; GO:0051179 localization; GO:0051234 establishment of localization;	GO:0016020 membrane;		K15581	oppB; oligopeptide transport system permease protein	bme01501 beta-Lactam resistance - Brucella melitensis bv. 1 16M; bme02010 ABC transporters - Brucella melitensis bv. 1 16M; bme02024 Quorum sensing - Brucella melitensis bv. 1 16M;	IPR000515;	ABC transporter type 1, transmembrane domain MetI-like;
A0A1Z1ZRJ2	Nickel ABC transporter permease subunit NikB OS=Brucella melitensis OX=29459 GN=BK187_14990 PE=3 SV=1	2.112	Up	0.0025023	BK187_14990	34.92	14.6	14	4	4	2	1	2	2	4	3	2	2	2	3	4	4	2	2	2	3	4	4	60754	67647	53704	147370	128420	108740	0.643	0.716	0.569	1.56	1.36	1.151	InnerMembrane	GO:0035444 nickel cation transmembrane transport; GO:0006810 transport; GO:0000041 transition metal ion transport; GO:0015675 nickel cation transport; GO:0055085 transmembrane transport; GO:0098655 cation transmembrane transport; GO:0034220 ion transmembrane transport; GO:0006812 cation transport; GO:0098660 inorganic ion transmembrane transport; GO:0006811 ion transport; GO:0030001 metal ion tra…	GO:0016020 membrane;	GO:0046873 metal ion transmembrane transporter activity; GO:0015099 nickel cation transmembrane transporter activity; GO:0015075 ion transmembrane transporter activity; GO:0022892 substrate-specific transporter activity; GO:0046915 transition metal ion transmembrane transporter activity; GO:0022890 inorganic cation transmembrane transporter activity; GO:0008324 cation transmembrane transporter ac…	K15585	nikB; nickel transport system permease protein	bme02010 ABC transporters - Brucella melitensis bv. 1 16M;	IPR000515;	ABC transporter type 1, transmembrane domain MetI-like;
A0A1Z1ZRQ3	Aspartate-semialdehyde dehydrogenase OS=Brucella melitensis OX=29459 GN=asd PE=3 SV=1	2.153	Up	0.0042822	asd	37.496	51.5	40	12	12	4	7	3	8	11	7	6	9	7	9	10	10	6	9	7	9	10	10	503600	370730	506570	1086800	1050500	835960	0.694	0.511	0.698	1.498	1.448	1.152	Cytoplasmic	GO:0043648 dicarboxylic acid metabolic process; GO:0000097 sulfur amino acid biosynthetic process; GO:0016053 organic acid biosynthetic process; GO:0009082 branched-chain amino acid biosynthetic process; GO:0009066 aspartate family amino acid metabolic process; GO:0044699 single-organism process; GO:0009058 biosynthetic process; GO:1901566 organonitrogen compound biosynthetic process; GO:0044237 …	GO:0044424 intracellular part; GO:0005623 cell; GO:0044464 cell part; GO:0005622 intracellular; GO:0005737 cytoplasm;	GO:1901265 nucleoside phosphate binding; GO:0046983 protein dimerization activity; GO:0016903 oxidoreductase activity, acting on the aldehyde or oxo group of donors; GO:0005515 protein binding; GO:0000166 nucleotide binding; GO:0048037 cofactor binding; GO:0004073 aspartate-semialdehyde dehydrogenase activity; GO:0016491 oxidoreductase activity; GO:0016620 oxidoreductase activity, acting on the a…	K00133	asd; aspartate-semialdehyde dehydrogenase [EC:1.2.1.11]	bme00260 Glycine, serine and threonine metabolism - Brucella melitensis bv. 1 16M; bme00261 Monobactam biosynthesis - Brucella melitensis bv. 1 16M; bme00270 Cysteine and methionine metabolism - Brucella melitensis bv. 1 16M; bme00300 Lysine biosynthesis - Brucella melitensis bv. 1 16M; bme01100 Metabolic pathways - Brucella melitensis bv. 1 16M; bme01110 Biosynthesis of secondary metabolites - B…	IPR012280; IPR000534; IPR016040;	Semialdehyde dehydrogenase, dimerisation domain; Semialdehyde dehydrogenase, NAD-binding; NAD(P)-binding domain;
A0A1Z1ZRR8	ABC transporter ATP-binding protein OS=Brucella melitensis OX=29459 GN=BK187_15785 PE=4 SV=1	2.708	Up	0.00042399	BK187_15785	26.502	39.4	37	7	7	5	5	4	6	9	8	4	5	3	5	7	6	4	5	3	5	7	6	625020	793240	649550	1677000	2033900	1889000	0.489	0.621	0.508	1.312	1.592	1.478	Cytoplasmic			GO:0005524 ATP binding; GO:1901265 nucleoside phosphate binding; GO:0001882 nucleoside binding; GO:0043167 ion binding; GO:0016817 hydrolase activity, acting on acid anhydrides; GO:0016787 hydrolase activity; GO:0000166 nucleotide binding; GO:0017111 nucleoside-triphosphatase activity; GO:0016887 ATPase activity; GO:0097159 organic cyclic compound binding; GO:1901363 heterocyclic compound binding…	K01996	livF; branched-chain amino acid transport system ATP-binding protein	bme02010 ABC transporters - Brucella melitensis bv. 1 16M; bme02024 Quorum sensing - Brucella melitensis bv. 1 16M;	IPR003593; IPR003439; IPR027417;	AAA+ ATPase domain; ABC transporter-like; P-loop containing nucleoside triphosphate hydrolase;
A0A1Z1ZRU6	ABC transporter permease OS=Brucella melitensis OX=29459 GN=BK187_15775 PE=4 SV=1	2.876	Up	3.7216e-05	BK187_15775	43.159	50.4	129	15	15	17	21	15	22	28	26	11	12	12	14	15	14	11	12	12	14	15	14	3429700	3163200	3420000	9079100	9245000	10463000	0.53	0.489	0.529	1.404	1.43	1.618	Periplasmic				K01999	livK; branched-chain amino acid transport system substrate-binding protein	bme02010 ABC transporters - Brucella melitensis bv. 1 16M; bme02024 Quorum sensing - Brucella melitensis bv. 1 16M;	IPR028082; IPR028081;	Periplasmic binding protein-like I; Leucine-binding protein domain;
A0A1Z1ZSG2	Ribonucleoside-diphosphate reductase subunit beta OS=Brucella melitensis OX=29459 GN=BK187_12670 PE=3 SV=1	4.941	Up	3.9065e-06	BK187_12670	37.676	57.4	107	19	19	12	13	13	19	28	22	13	14	13	14	19	14	13	14	13	14	19	14	644000	592350	633770	3324900	2819700	3096500	0.348	0.32	0.342	1.795	1.523	1.672	Cytoplasmic	GO:0009165 nucleotide biosynthetic process; GO:0006725 cellular aromatic compound metabolic process; GO:0009117 nucleotide metabolic process; GO:0044699 single-organism process; GO:0009058 biosynthetic process; GO:0009262 deoxyribonucleotide metabolic process; GO:0044237 cellular metabolic process; GO:0006796 phosphate-containing compound metabolic process; GO:0071704 organic substance metabolic …	GO:1902494 catalytic complex; GO:0044464 cell part; GO:0005622 intracellular; GO:1990204 oxidoreductase complex; GO:0005971 ribonucleoside-diphosphate reductase complex; GO:0005737 cytoplasm; GO:0032991 macromolecular complex; GO:0044445 cytosolic part; GO:0044424 intracellular part; GO:0005623 cell; GO:0005829 cytosol; GO:0044444 cytoplasmic part;	GO:0003824 catalytic activity; GO:0016491 oxidoreductase activity;	K00526	E1.17.4.1B, nrdB, nrdF; ribonucleoside-diphosphate reductase beta chain [EC:1.17.4.1]	bme00230 Purine metabolism - Brucella melitensis bv. 1 16M; bme00240 Pyrimidine metabolism - Brucella melitensis bv. 1 16M; bme01100 Metabolic pathways - Brucella melitensis bv. 1 16M;	IPR012348; IPR009078;	Ribonucleotide reductase-related; Ferritin-like superfamily;
A0A1Z1ZSH3	Site-determining protein OS=Brucella melitensis OX=29459 GN=BK187_12685 PE=3 SV=1	2.878	Up	0.00030019	BK187_12685	29.383	49.8	77	12	12	11	13	14	13	12	14	10	11	11	11	11	10	10	11	11	11	11	10	652500	535100	679960	1955600	1781500	1636700	0.541	0.443	0.563	1.62	1.476	1.356	Cytoplasmic			GO:0016817 hydrolase activity, acting on acid anhydrides; GO:0016787 hydrolase activity; GO:0016462 pyrophosphatase activity; GO:0017111 nucleoside-triphosphatase activity; GO:0016818 hydrolase activity, acting on acid anhydrides, in phosphorus-containing anhydrides; GO:0003824 catalytic activity; GO:0016887 ATPase activity;	K03609	minD; septum site-determining protein MinD		IPR002586; IPR027417;	CobQ/CobB/MinD/ParA nucleotide binding domain; P-loop containing nucleoside triphosphate hydrolase;
A0A223QU51	Ribonucleoside-diphosphate reductase OS=Brucella melitensis OX=29459 GN=BK187_12665 PE=3 SV=1	5.402	Up	2.0551e-05	BK187_12665	83.236	45	106	25	25	10	8	11	19	30	28	12	13	12	19	24	24	12	13	12	19	24	24	321470	263850	326070	1719300	1573600	1627300	0.331	0.271	0.335	1.769	1.619	1.674	Cytoplasmic	GO:0006260 DNA replication; GO:0006725 cellular aromatic compound metabolic process; GO:0055114 oxidation-reduction process; GO:0006259 DNA metabolic process; GO:0044699 single-organism process; GO:1901360 organic cyclic compound metabolic process; GO:0006807 nitrogen compound metabolic process; GO:0009058 biosynthetic process; GO:0044238 primary metabolic process; GO:1901576 organic substance bi…		GO:0005524 ATP binding; GO:0016725 oxidoreductase activity, acting on CH or CH2 groups; GO:1901265 nucleoside phosphate binding; GO:0001882 nucleoside binding; GO:0043167 ion binding; GO:0061731 ribonucleoside-diphosphate reductase activity; GO:0004748 ribonucleoside-diphosphate reductase activity, thioredoxin disulfide as acceptor; GO:0000166 nucleotide binding; GO:0016491 oxidoreductase activit…	K00525	E1.17.4.1A, nrdA, nrdE; ribonucleoside-diphosphate reductase alpha chain [EC:1.17.4.1]	bme00230 Purine metabolism - Brucella melitensis bv. 1 16M; bme00240 Pyrimidine metabolism - Brucella melitensis bv. 1 16M; bme01100 Metabolic pathways - Brucella melitensis bv. 1 16M;	IPR013554; IPR000788; IPR013509; IPR013346; IPR008926;	Ribonucleotide reductase N-terminal; Ribonucleotide reductase large subunit, C-terminal; Ribonucleotide reductase large subunit, N-terminal; Ribonucleotide reductase, class I , alpha subunit; Ribonucleotide reductase R1 subunit, N-terminal;
C0RE66	Cell division protein FtsQ OS=Brucella melitensis biotype 2 (strain ATCC 23457) OX=546272 GN=ftsQ PE=3 SV=1	2.123	Up	0.049999	ftsQ	31.747	25.3	14	6	5	2	2	1	4	3	2	5	3	4	6	4	3	4	3	4	5	4	3	46555	24986	38721	107730	71230	55085	0.811	0.435	0.675	1.877	1.241	0.96	Cytoplasmic	GO:0000003 reproduction; GO:0044085 cellular component biogenesis; GO:0016043 cellular component organization; GO:0090529 cell septum assembly; GO:0022414 reproductive process; GO:0043093 FtsZ-dependent cytokinesis; GO:0044763 single-organism cellular process; GO:0044699 single-organism process; GO:0032506 cytokinetic process; GO:0000910 cytokinesis; GO:0022607 cellular component assembly; GO:001…	GO:0016020 membrane; GO:0031226 intrinsic component of plasma membrane; GO:0044459 plasma membrane part; GO:0044425 membrane part; GO:0071944 cell periphery; GO:0044464 cell part; GO:0032153 cell division site; GO:0031224 intrinsic component of membrane; GO:0005887 integral component of plasma membrane; GO:0005623 cell; GO:0016021 integral component of membrane; GO:0005886 plasma membrane;		K03589	ftsQ; cell division protein FtsQ		IPR013685;	Polypeptide-transport-associated, FtsQ-type;
C0REM2	tRNA-specific 2-thiouridylase MnmA OS=Brucella melitensis biotype 2 (strain ATCC 23457) OX=546272 GN=mnmA PE=3 SV=1	2.722	Up	0.00063961	mnmA	43.228	27.1	22	7	7	1	2	2	4	6	7	3	5	4	5	6	7	3	5	4	5	6	7	64751	52476	49534	151100	134560	168140	0.626	0.507	0.479	1.461	1.301	1.626	Cytoplasmic	GO:0006396 RNA processing; GO:0034470 ncRNA processing; GO:0006725 cellular aromatic compound metabolic process; GO:1901360 organic cyclic compound metabolic process; GO:0006807 nitrogen compound metabolic process; GO:0044238 primary metabolic process; GO:0044237 cellular metabolic process; GO:0071704 organic substance metabolic process; GO:0016070 RNA metabolic process; GO:0008152 metabolic proc…	GO:0044424 intracellular part; GO:0005623 cell; GO:0044464 cell part; GO:0005622 intracellular; GO:0005737 cytoplasm;	GO:0003723 RNA binding; GO:0005524 ATP binding; GO:1901265 nucleoside phosphate binding; GO:0001882 nucleoside binding; GO:0043167 ion binding; GO:0000166 nucleotide binding; GO:0016783 sulfurtransferase activity; GO:1901363 heterocyclic compound binding; GO:0097159 organic cyclic compound binding; GO:0032549 ribonucleoside binding; GO:0097367 carbohydrate derivative binding; GO:0000049 tRNA bind…	K00566	mnmA, trmU; tRNA-uridine 2-sulfurtransferase [EC:2.8.1.13]	bme04122 Sulfur relay system - Brucella melitensis bv. 1 16M;	IPR014729; IPR023382;	Rossmann-like alpha/beta/alpha sandwich fold; Adenine nucleotide alpha hydrolase-like domains;
C0REZ2	Propionate--CoA ligase OS=Brucella melitensis biotype 2 (strain ATCC 23457) OX=546272 GN=BMEA_A1784 PE=4 SV=1	4.324	Up	0.0092004	BMEA_A1784	70.024	17.9	16	7	7	1	0	1	4	5	5	1	2	2	5	5	5	1	2	2	5	5	5	0	19681	23981	114430	104160	64777		0.301	0.367	1.75	1.593	0.99	Cytoplasmic	GO:0008152 metabolic process;		GO:0003824 catalytic activity; GO:0016874 ligase activity;	K01908	prpE; propionyl-CoA synthetase [EC:6.2.1.17]	bme00640 Propanoate metabolism - Brucella melitensis bv. 1 16M; bme01100 Metabolic pathways - Brucella melitensis bv. 1 16M;	IPR032387; IPR025110; IPR000873;	Acetyl-coenzyme A synthetase, N-terminal domain; AMP-binding enzyme C-terminal domain; AMP-dependent synthetase/ligase;
C0RFR7	BolA protein OS=Brucella melitensis biotype 2 (strain ATCC 23457) OX=546272 GN=BMEA_A2086 PE=3 SV=1	4.78	Up	0.00032147	BMEA_A2086	11.375	57.7	15	4	4	1	1	1	3	4	5	2	2	2	3	3	4	2	2	2	3	3	4	81985	68047	67058	402270	271140	364130	0.392	0.325	0.321	1.924	1.297	1.741	Cytoplasmic				K05527	bolA; BolA family transcriptional regulator, general stress-responsive regulator
C0RGD9	Dual-specificity RNA methyltransferase RlmN OS=Brucella melitensis biotype 2 (strain ATCC 23457) OX=546272 GN=rlmN PE=3 SV=1	3.205	Up	0.00073977	rlmN	45.895	32.1	26	8	8	0	4	3	5	7	7	5	7	6	7	8	8	5	7	6	7	8	8	38023	50289	56057	149200	143610	169870	0.376	0.497	0.554	1.475	1.419	1.679	Cytoplasmic	GO:0044085 cellular component biogenesis; GO:0022613 ribonucleoprotein complex biogenesis; GO:0006725 cellular aromatic compound metabolic process; GO:0000154 rRNA modification; GO:0044237 cellular metabolic process; GO:0009451 RNA modification; GO:0032259 methylation; GO:0071704 organic substance metabolic process; GO:0008152 metabolic process; GO:0046483 heterocycle metabolic process; GO:000613…	GO:0044424 intracellular part; GO:0005623 cell; GO:0044464 cell part; GO:0005622 intracellular; GO:0005737 cytoplasm;	GO:0008757 S-adenosylmethionine-dependent methyltransferase activity; GO:0008168 methyltransferase activity; GO:0043167 ion binding; GO:0016741 transferase activity, transferring one-carbon groups; GO:0051539 4 iron, 4 sulfur cluster binding; GO:0008169 C-methyltransferase activity; GO:0008173 RNA methyltransferase activity; GO:0003824 catalytic activity; GO:0005488 binding; GO:0051536 iron-sulfu…	K06941	rlmN; 23S rRNA (adenine2503-C2)-methyltransferase [EC:2.1.1.192]		IPR013785; IPR007197;	Aldolase-type TIM barrel; Radical SAM;
C0RGJ5	ErfK/YbiS/YcfS/YnhG family protein OS=Brucella melitensis biotype 2 (strain ATCC 23457) OX=546272 GN=BMEA_A0145 PE=4 SV=1	7.5	Up	0.0029361	BMEA_A0145	22.733	37.9	21	6	5	1	2	1	5	5	7	2	2	2	5	3	6	1	1	1	4	3	5	40617	26311	31500	290700	132660	315270	0.291	0.189	0.226	2.084	0.951	2.26	Periplasmic			GO:0016740 transferase activity; GO:0003824 catalytic activity;				IPR005490;	L,D-transpeptidase catalytic domain;
C0RH00	Dihydroorotate dehydrogenase family protein OS=Brucella melitensis biotype 2 (strain ATCC 23457) OX=546272 GN=BMEA_A0316 PE=4 SV=1	2.742	Up	0.0031367	BMEA_A0316	47.233	40.8	42	11	11	5	7	6	5	10	9	9	9	9	7	11	9	9	9	9	7	11	9	138780	238760	202240	507020	526610	555760	0.384	0.66	0.559	1.402	1.457	1.537	Cytoplasmic	GO:0044699 single-organism process; GO:0008152 metabolic process; GO:0055114 oxidation-reduction process; GO:0044710 single-organism metabolic process;	GO:0044424 intracellular part; GO:0005623 cell; GO:0044464 cell part; GO:0005622 intracellular; GO:0005737 cytoplasm;	GO:0016627 oxidoreductase activity, acting on the CH-CH group of donors; GO:0003824 catalytic activity; GO:0016491 oxidoreductase activity;	K17723	preA; dihydropyrimidine dehydrogenase (NAD+) subunit PreA [EC:1.3.1.1]	bme00240 Pyrimidine metabolism - Brucella melitensis bv. 1 16M; bme00410 beta-Alanine metabolism - Brucella melitensis bv. 1 16M; bme00770 Pantothenate and CoA biosynthesis - Brucella melitensis bv. 1 16M; bme01100 Metabolic pathways - Brucella melitensis bv. 1 16M;	IPR013785; IPR017896; IPR005720;	Aldolase-type TIM barrel; 4Fe-4S ferredoxin-type, iron-sulphur binding domain; Dihydroorotate dehydrogenase domain;
C0RIG3	Extensin family protein OS=Brucella melitensis biotype 2 (strain ATCC 23457) OX=546272 GN=BMEA_A0868 PE=4 SV=1	0.432	Down	0.0049159	BMEA_A0868	37.313	30.3	29	6	6	7	6	6	4	4	2	5	6	6	5	6	4	5	6	6	5	6	4	401620	265740	349450	164160	123550	151700	1.655	1.095	1.44	0.676	0.509	0.625	Periplasmic		GO:0031224 intrinsic component of membrane; GO:0016020 membrane; GO:0016021 integral component of membrane; GO:0044425 membrane part;					IPR009683;	Extensin-like, C-terminal;
C0RII1	Biphenyl-2,3-diol 1,2-dioxygenase 3 OS=Brucella melitensis biotype 2 (strain ATCC 23457) OX=546272 GN=BMEA_A0886 PE=4 SV=1	0.223	Down	0.00020202	BMEA_A0886	32.042	46.4	29	8	8	6	7	6	4	2	4	6	7	7	5	5	6	6	7	7	5	5	6	723750	681550	751140	175950	126720	179190	1.646	1.55	1.708	0.4	0.288	0.408	Cytoplasmic	GO:0044699 single-organism process; GO:0008152 metabolic process; GO:0055114 oxidation-reduction process; GO:0044710 single-organism metabolic process;		GO:0003824 catalytic activity; GO:0051213 dioxygenase activity; GO:0016491 oxidoreductase activity;	K07104	catE; catechol 2,3-dioxygenase [EC:1.13.11.2]	bme00361 Chlorocyclohexane and chlorobenzene degradation - Brucella melitensis bv. 1 16M; bme00362 Benzoate degradation - Brucella melitensis bv. 1 16M; bme00622 Xylene degradation - Brucella melitensis bv. 1 16M; bme00643 Styrene degradation - Brucella melitensis bv. 1 16M; bme01100 Metabolic pathways - Brucella melitensis bv. 1 16M; bme01120 Microbial metabolism in diverse environments - Brucel…	IPR029068; IPR004360;	Glyoxalase/Bleomycin resistance protein/Dihydroxybiphenyl dioxygenase; Glyoxalase/fosfomycin resistance/dioxygenase domain;
C0RIK7	DUF533 domain-containing protein species=Brucella suis taxid=29461 gene=CS875_04350(predicted) OS=Brucella melitensis biotype 2 (strain ATCC 23457) OX=546272 GN=BMEA_A0912 PE=4 SV=1	0.306	Down	0.0026611	BMEA_A0912	24.836	55.3	63	10	10	9	15	12	6	13	8	7	9	8	5	9	7	7	9	8	5	9	7	1829800	3199800	2158400	662900	798550	738790	1.169	2.045	1.379	0.424	0.51	0.472	Periplasmic							IPR029024;	TerB-like;
C0RJ36	Xaa-Pro dipeptidase OS=Brucella melitensis biotype 2 (strain ATCC 23457) OX=546272 GN=BMEA_A1103 PE=4 SV=1	2.534	Up	0.0160604	BMEA_A1103	41.8	10	9	3	3	0	2	0	2	3	2	2	2	2	2	3	2	2	2	2	2	3	2	27287	56943	44744	128840	89821	107940	0.359	0.75	0.589	1.697	1.183	1.422	Cytoplasmic			GO:0016787 hydrolase activity; GO:0003824 catalytic activity;	K01271	pepQ; Xaa-Pro dipeptidase [EC:3.4.13.9]		IPR000994; IPR029149; IPR028980; IPR000587;	Peptidase M24; Creatinase/Aminopeptidase P/Spt16, N-terminal; Creatinase/Aminopeptidase P, N-terminal; Creatinase, N-terminal;
C0RJ42	Nitroreductase OS=Brucella melitensis biotype 2 (strain ATCC 23457) OX=546272 GN=BMEA_A1110 PE=4 SV=1	2.075	Up	0.00139851	BMEA_A1110	21.61	37.6	29	5	5	4	6	5	3	6	5	4	4	4	3	3	3	4	4	4	3	3	3	127340	141870	147640	243940	314430	306580	0.596	0.664	0.691	1.142	1.472	1.435	Cytoplasmic	GO:0044699 single-organism process; GO:0008152 metabolic process; GO:0055114 oxidation-reduction process; GO:0044710 single-organism metabolic process;		GO:0003824 catalytic activity; GO:0016491 oxidoreductase activity;				IPR000415; IPR029479;	Nitroreductase-like; Nitroreductase;
C0RJ89	DNA-binding transcriptional regulator NtrC OS=Brucella melitensis biotype 2 (strain ATCC 23457) OX=546272 GN=ntrC PE=4 SV=1	0.447	Down	0.00126227	ntrC	54.553	44.4	94	19	2	16	22	17	11	15	13	15	18	19	15	16	15	2	2	2	2	2	2	2851000	2286300	2784800	1324900	1038500	1181100	1.492	1.196	1.457	0.693	0.543	0.618	Cytoplasmic	GO:0044700 single organism signaling; GO:0050794 regulation of cellular process; GO:0006725 cellular aromatic compound metabolic process; GO:0006808 regulation of nitrogen utilization; GO:0097659 nucleic acid-templated transcription; GO:0060255 regulation of macromolecule metabolic process; GO:0019219 regulation of nucleobase-containing compound metabolic process; GO:0044699 single-organism proce…	GO:0005623 cell; GO:0005622 intracellular; GO:0044464 cell part;	GO:0003677 DNA binding; GO:0005524 ATP binding; GO:1901265 nucleoside phosphate binding; GO:0001882 nucleoside binding; GO:0043167 ion binding; GO:0005515 protein binding; GO:0000166 nucleotide binding; GO:0043565 sequence-specific DNA binding; GO:0004871 signal transducer activity; GO:0000156 phosphorelay response regulator activity; GO:1901363 heterocyclic compound binding; GO:0097159 organic c…	K07712	glnG, ntrC; two-component system, NtrC family, nitrogen regulation response regulator GlnG	bme02020 Two-component system - Brucella melitensis bv. 1 16M;	IPR011006; IPR003593; IPR002197; IPR009057; IPR027417; IPR001789; IPR002078;	CheY-like superfamily; AAA+ ATPase domain; DNA binding HTH domain, Fis-type; Homeobox domain-like; P-loop containing nucleoside triphosphate hydrolase; Signal transduction response regulator, receiver domain; RNA polymerase sigma factor 54 interaction domain;
C0RJR0	Cobalt-precorrin-5B C(1)-methyltransferase OS=Brucella melitensis biotype 2 (strain ATCC 23457) OX=546272 GN=cbiD PE=3 SV=1	0.498	Down	0.00059606	cbiD	38.689	7.3	12	2	2	3	2	2	1	2	2	2	2	2	2	2	2	2	2	2	2	2	2	94351	106900	109810	50402	56947	47524	1.215	1.377	1.414	0.649	0.733	0.612	Cytoplasmic	GO:0009110 vitamin biosynthetic process; GO:0006725 cellular aromatic compound metabolic process; GO:0044699 single-organism process; GO:0009058 biosynthetic process; GO:1901566 organonitrogen compound biosynthetic process; GO:0044237 cellular metabolic process; GO:0032259 methylation; GO:0071704 organic substance metabolic process; GO:0008152 metabolic process; GO:0006766 vitamin metabolic proce…		GO:0016741 transferase activity, transferring one-carbon groups; GO:0008168 methyltransferase activity; GO:0003824 catalytic activity; GO:0016740 transferase activity;	K02188	cbiD; cobalt-precorrin-5B (C1)-methyltransferase [EC:2.1.1.195]	bme00860 Porphyrin and chlorophyll metabolism - Brucella melitensis bv. 1 16M; bme01100 Metabolic pathways - Brucella melitensis bv. 1 16M;
C0RJT8	Sulfate ABC transporter, sulfate-binding protein OS=Brucella melitensis biotype 2 (strain ATCC 23457) OX=546272 GN=BMEA_A1376 PE=4 SV=1	2.869	Up	0.00163519	BMEA_A1376	37.173	29.6	30	10	10	0	4	3	6	10	7	4	6	6	7	9	7	4	6	6	7	9	7	102390	114320	134330	265350	356380	385080	0.452	0.505	0.594	1.173	1.575	1.702	Periplasmic	GO:0072348 sulfur compound transport; GO:0098661 inorganic anion transmembrane transport; GO:0034220 ion transmembrane transport; GO:0098660 inorganic ion transmembrane transport; GO:0090662 ATP hydrolysis coupled transmembrane transport; GO:0044699 single-organism process; GO:1902358 sulfate transmembrane transport; GO:0098656 anion transmembrane transport; GO:0051234 establishment of localizati…	GO:0030313 cell envelope; GO:0005623 cell; GO:0044464 cell part; GO:0030288 outer membrane-bounded periplasmic space; GO:0031975 envelope; GO:0042597 periplasmic space;	GO:0015291 secondary active transmembrane transporter activity; GO:0022804 active transmembrane transporter activity; GO:0042625 ATPase coupled ion transmembrane transporter activity; GO:0015075 ion transmembrane transporter activity; GO:0022853 active ion transmembrane transporter activity; GO:0015399 primary active transmembrane transporter activity; GO:0022892 substrate-specific transporter ac…	K02048	cysP, sbp; sulfate transport system substrate-binding protein	bme00920 Sulfur metabolism - Brucella melitensis bv. 1 16M; bme02010 ABC transporters - Brucella melitensis bv. 1 16M;
C0RJU8	Periplasmic binding protein/LacI transcriptional regulator OS=Brucella melitensis biotype 2 (strain ATCC 23457) OX=546272 GN=BMEA_A1389 PE=4 SV=1	0.481	Down	0.00063937	BMEA_A1389	31.695	60.8	104	15	15	14	25	22	16	11	16	13	15	14	13	13	13	13	15	14	13	13	13	12959000	11945000	10310000	5266600	5795000	5877800	1.491	1.374	1.186	0.606	0.667	0.676	Periplasmic				K02058	ABC.SS.S; simple sugar transport system substrate-binding protein		IPR028082; IPR025997;	Periplasmic binding protein-like I; Periplasmic binding protein;
C0RKD0	Glucose/galactose transporter OS=Brucella melitensis biotype 2 (strain ATCC 23457) OX=546272 GN=gluP PE=4 SV=1	0.144	Down	0.000139045	gluP	43.807	4.4	25	1	1	4	7	4	3	4	3	1	1	1	1	1	1	1	1	1	1	1	1	462380	388100	571640	77163	59710	68222	1.705	1.431	2.108	0.285	0.22	0.252	InnerMembrane	GO:0035428 hexose transmembrane transport; GO:0015749 monosaccharide transport; GO:0044699 single-organism process; GO:0071702 organic substance transport; GO:0015757 galactose transport; GO:1904659 glucose transmembrane transport; GO:0051234 establishment of localization; GO:0006810 transport; GO:0055085 transmembrane transport; GO:0034219 carbohydrate transmembrane transport; GO:1902578 single-…	GO:0016020 membrane; GO:0030313 cell envelope; GO:0009276 Gram-negative-bacterium-type cell wall; GO:0030312 external encapsulating structure; GO:0044425 membrane part; GO:0044464 cell part; GO:0071944 cell periphery; GO:0031975 envelope; GO:0031224 intrinsic component of membrane; GO:0009274 peptidoglycan-based cell wall; GO:0005618 cell wall; GO:0005623 cell; GO:0016021 integral component of me…	GO:0005355 glucose transmembrane transporter activity; GO:0015144 carbohydrate transmembrane transporter activity; GO:0051119 sugar transmembrane transporter activity; GO:1901476 carbohydrate transporter activity; GO:0015149 hexose transmembrane transporter activity; GO:0022892 substrate-specific transporter activity; GO:0015145 monosaccharide transmembrane transporter activity; GO:0005354 galact…	K02429	fucP; MFS transporter, FHS family, L-fucose permease		IPR020846;	Major facilitator superfamily domain;
C0RKM9	Nitrate reductase, alpha subunit OS=Brucella melitensis biotype 2 (strain ATCC 23457) OX=546272 GN=BMEA_B0300 PE=3 SV=1	0.378	Down	4.3478e-05	BMEA_B0300	140.35	37.3	176	35	35	31	38	33	23	25	26	29	30	31	26	29	28	29	30	31	26	29	28	3194900	3355100	3494700	1333400	1155300	1308200	1.385	1.454	1.515	0.578	0.501	0.567	Periplasmic	GO:0008152 metabolic process; GO:0042126 nitrate metabolic process; GO:0055114 oxidation-reduction process; GO:0044710 single-organism metabolic process; GO:0044281 small molecule metabolic process; GO:0044763 single-organism cellular process; GO:0006807 nitrogen compound metabolic process; GO:0044699 single-organism process; GO:2001057 reactive nitrogen species metabolic process; GO:0006082 orga…	GO:0032991 macromolecular complex; GO:1902494 catalytic complex; GO:0005623 cell; GO:0044464 cell part; GO:1990204 oxidoreductase complex; GO:0009325 nitrate reductase complex;	GO:0008905 mannose-phosphate guanylyltransferase activity; GO:0043167 ion binding; GO:0004475 mannose-1-phosphate guanylyltransferase activity; GO:0016491 oxidoreductase activity; GO:0009055 electron carrier activity; GO:0046914 transition metal ion binding; GO:0030151 molybdenum ion binding; GO:0016779 nucleotidyltransferase activity; GO:0070568 guanylyltransferase activity; GO:0003824 catalytic…	K00370	narG, narZ, nxrA; nitrate reductase / nitrite oxidoreductase, alpha subunit [EC:1.7.5.1 1.7.99.-]	bme00910 Nitrogen metabolism - Brucella melitensis bv. 1 16M; bme01100 Metabolic pathways - Brucella melitensis bv. 1 16M; bme01120 Microbial metabolism in diverse environments - Brucella melitensis bv. 1 16M; bme02020 Two-component system - Brucella melitensis bv. 1 16M;	IPR006657; IPR028189; IPR009010; IPR006656; IPR006963;	Molybdopterin dinucleotide-binding domain; Nitrate reductase, alpha subunit, N-terminal; Aspartate decarboxylase-like domain; Molybdopterin oxidoreductase; Molybdopterin oxidoreductase, 4Fe-4S domain;
C0RKN0	Nitrite transporter OS=Brucella melitensis biotype 2 (strain ATCC 23457) OX=546272 GN=narK PE=4 SV=1	2.297	Up	0.00049527	narK	101.84	12.6	35	10	10	4	5	3	6	8	9	5	5	3	7	9	8	5	5	3	7	9	8	257150	212970	268390	606400	557500	531990	0.634	0.525	0.661	1.495	1.374	1.311	InnerMembrane	GO:0006820 anion transport; GO:0006810 transport; GO:0055085 transmembrane transport; GO:0006811 ion transport; GO:0015706 nitrate transport; GO:0051179 localization; GO:0015707 nitrite transport; GO:0015698 inorganic anion transport; GO:0071705 nitrogen compound transport; GO:0051234 establishment of localization;	GO:0031224 intrinsic component of membrane; GO:0016020 membrane; GO:0016021 integral component of membrane; GO:0044425 membrane part;	GO:0015112 nitrate transmembrane transporter activity; GO:0015075 ion transmembrane transporter activity; GO:0022892 substrate-specific transporter activity; GO:0015113 nitrite transmembrane transporter activity; GO:0015103 inorganic anion transmembrane transporter activity; GO:0005215 transporter activity; GO:0008509 anion transmembrane transporter activity; GO:0022891 substrate-specific transme…	K02575	NRT, narK, nrtP, nasA; MFS transporter, NNP family, nitrate/nitrite transporter	bme00910 Nitrogen metabolism - Brucella melitensis bv. 1 16M;	IPR020846;	Major facilitator superfamily domain;
C0RKU7	Leu/Ile/Val-binding protein family:Extracellular ligand-binding receptor OS=Brucella melitensis biotype 2 (strain ATCC 23457) OX=546272 GN=BMEA_B0379 PE=4 SV=1	14.87	Up	5.8142e-05	BMEA_B0379	41.154	24	23	7	6	2	1	1	7	8	4	3	6	4	5	6	4	3	5	4	5	5	4	100440	63669	65820	1226100	1077600	1109400	0.165	0.105	0.108	2.019	1.775	1.827	OuterMembrane	GO:0006810 transport; GO:0006820 anion transport; GO:0015711 organic anion transport; GO:1902578 single-organism localization; GO:0006811 ion transport; GO:0044699 single-organism process; GO:0006865 amino acid transport; GO:0071702 organic substance transport; GO:0046942 carboxylic acid transport; GO:0051179 localization; GO:0015849 organic acid transport; GO:0071705 nitrogen compound transport;…			K01999	livK; branched-chain amino acid transport system substrate-binding protein	bme02010 ABC transporters - Brucella melitensis bv. 1 16M; bme02024 Quorum sensing - Brucella melitensis bv. 1 16M;	IPR028082; IPR028081;	Periplasmic binding protein-like I; Leucine-binding protein domain;
C0RL28	Uncharacterized protein OS=Brucella melitensis biotype 2 (strain ATCC 23457) OX=546272 GN=BMEA_B0471 PE=4 SV=1	2.068	Up	0.0126238	BMEA_B0471	10.519	60.2	22	4	4	3	3	3	5	4	4	3	4	3	4	4	4	3	4	3	4	4	4	180850	111400	150010	359680	256990	297780	0.8	0.493	0.663	1.591	1.137	1.317	Cytoplasmic
C0RL30	Nitroreductase family protein species=Brucella suis taxid=29461 gene=CS875_12925(predicted) OS=Brucella melitensis biotype 2 (strain ATCC 23457) OX=546272 GN=BMEA_B0473 PE=4 SV=1	0.229	Down	0.00097572	BMEA_B0473	22.256	55.8	32	13	12	5	10	8	3	3	3	9	13	13	8	7	7	9	12	12	7	6	6	9125400	5386000	6782500	1794300	1418300	1669100	2.092	1.235	1.555	0.411	0.325	0.383	Periplasmic	GO:0033554 cellular response to stress; GO:0051716 cellular response to stimulus; GO:0008152 metabolic process; GO:0042221 response to chemical; GO:0006950 response to stress; GO:0055114 oxidation-reduction process; GO:0044710 single-organism metabolic process; GO:0006979 response to oxidative stress; GO:0044699 single-organism process; GO:0034599 cellular response to oxidative stress; GO:0050896…		GO:0016651 oxidoreductase activity, acting on NAD(P)H; GO:0003824 catalytic activity; GO:0016657 oxidoreductase activity, acting on NAD(P)H, nitrogenous group as acceptor; GO:0016491 oxidoreductase activity;	K07078	K07078; uncharacterized protein		IPR000415; IPR033877; IPR029479;	Nitroreductase-like; Nitroreductase Frm2/Hbn1-like; Nitroreductase;
C0RLM1	Fructokinase-1 OS=Brucella melitensis biotype 2 (strain ATCC 23457) OX=546272 GN=BMEA_B0688 PE=4 SV=1	2.193	Up	9.6026e-05	BMEA_B0688	69.735	33.6	92	19	19	13	12	9	23	20	15	10	13	8	16	18	14	10	13	8	16	18	14	700390	617080	691290	1540200	1394100	1472300	0.655	0.577	0.647	1.44	1.304	1.377	Cytoplasmic	GO:0016310 phosphorylation; GO:0008152 metabolic process; GO:0044237 cellular metabolic process; GO:0006793 phosphorus metabolic process; GO:0009987 cellular process; GO:0006796 phosphate-containing compound metabolic process;		GO:0016301 kinase activity; GO:0016773 phosphotransferase activity, alcohol group as acceptor; GO:0003824 catalytic activity; GO:0016740 transferase activity; GO:0016772 transferase activity, transferring phosphorus-containing groups;	K03338	iolC; 5-dehydro-2-deoxygluconokinase [EC:2.7.1.92]	bme00562 Inositol phosphate metabolism - Brucella melitensis bv. 1 16M; bme01100 Metabolic pathways - Brucella melitensis bv. 1 16M; bme01120 Microbial metabolism in diverse environments - Brucella melitensis bv. 1 16M;	IPR018659; IPR013785; IPR011611; IPR029056;	Protein of unknown function DUF2090; Aldolase-type TIM barrel; Carbohydrate kinase PfkB; Ribokinase-like;
C0RM75	Imidazolonepropionase OS=Brucella melitensis biotype 2 (strain ATCC 23457) OX=546272 GN=hutI PE=3 SV=1	0.164	Down	0.00043973	hutI	77.08	7.9	7	4	4	3	2	2	0	0	0	4	3	3	2	1	3	4	3	3	2	1	3	101060	103300	129510	17598	0	18877	1.364	1.395	1.749	0.238		0.255	Cytoplasmic	GO:0043648 dicarboxylic acid metabolic process; GO:1901606 alpha-amino acid catabolic process; GO:0006725 cellular aromatic compound metabolic process; GO:0052803 imidazole-containing compound metabolic process; GO:0044699 single-organism process; GO:0044237 cellular metabolic process; GO:0019556 histidine catabolic process to glutamate and formamide; GO:0071704 organic substance metabolic proces…	GO:0044424 intracellular part; GO:0005623 cell; GO:0044464 cell part; GO:0005622 intracellular; GO:0005737 cytoplasm;	GO:0016840 carbon-nitrogen lyase activity; GO:0050480 imidazolonepropionase activity; GO:0005506 iron ion binding; GO:0046914 transition metal ion binding; GO:0016841 ammonia-lyase activity; GO:0003824 catalytic activity; GO:0005488 binding; GO:0043167 ion binding; GO:0016829 lyase activity; GO:0016812 hydrolase activity, acting on carbon-nitrogen (but not peptide) bonds, in cyclic amides; GO:004…	K01468	hutI, AMDHD1; imidazolonepropionase [EC:3.5.2.7]	bme00340 Histidine metabolism - Brucella melitensis bv. 1 16M; bme01100 Metabolic pathways - Brucella melitensis bv. 1 16M;	IPR024083; IPR032466; IPR008948; IPR006680; IPR011059;	Fumarase/histidase, N-terminal; Metal-dependent hydrolase; L-Aspartase-like; Amidohydrolase-related; Metal-dependent hydrolase, composite domain;
C0RM99	ABC transporter related protein OS=Brucella melitensis biotype 2 (strain ATCC 23457) OX=546272 GN=BMEA_B0940 PE=4 SV=1	3.421	Up	0.00168314	BMEA_B0940	28.947	53.5	69	13	2	8	11	10	10	17	13	11	12	11	12	13	12	2	2	2	2	2	2	986340	631740	896640	3320400	2394500	2885100	0.532	0.341	0.484	1.792	1.293	1.557	Cytoplasmic			GO:0005524 ATP binding; GO:1901265 nucleoside phosphate binding; GO:0001882 nucleoside binding; GO:0043167 ion binding; GO:0016817 hydrolase activity, acting on acid anhydrides; GO:0016787 hydrolase activity; GO:0000166 nucleotide binding; GO:0017111 nucleoside-triphosphatase activity; GO:0016887 ATPase activity; GO:0097159 organic cyclic compound binding; GO:1901363 heterocyclic compound binding…	K01995	livG; branched-chain amino acid transport system ATP-binding protein	bme02010 ABC transporters - Brucella melitensis bv. 1 16M; bme02024 Quorum sensing - Brucella melitensis bv. 1 16M;	IPR003593; IPR032823; IPR003439; IPR027417;	AAA+ ATPase domain; Branched-chain amino acid ATP-binding cassette transporter, C-terminal; ABC transporter-like; P-loop containing nucleoside triphosphate hydrolase;
C0RMA2	Inner-membrane translocator OS=Brucella melitensis biotype 2 (strain ATCC 23457) OX=546272 GN=BMEA_B0943 PE=3 SV=1	5.192	Up	0.0021803	BMEA_B0943	35.46	9.4	8	3	3	1	1	0	2	2	2	2	2	2	3	3	3	2	2	2	3	3	3	79968	65302	88003	256830	429430	523940	0.332	0.271	0.366	1.068	1.785	2.178	InnerMembrane	GO:0006810 transport; GO:0051179 localization; GO:0051234 establishment of localization;	GO:0016020 membrane; GO:0044464 cell part; GO:0071944 cell periphery; GO:0044425 membrane part; GO:0031224 intrinsic component of membrane; GO:0005623 cell; GO:0016021 integral component of membrane; GO:0005886 plasma membrane;	GO:0005215 transporter activity;	K01998	livM; branched-chain amino acid transport system permease protein	bme02010 ABC transporters - Brucella melitensis bv. 1 16M; bme02024 Quorum sensing - Brucella melitensis bv. 1 16M;
C0RME6	Exonuclease RNase T and DNA polymerase III OS=Brucella melitensis biotype 2 (strain ATCC 23457) OX=546272 GN=BMEA_B0991 PE=4 SV=1	4.575	Up	0.00026352	BMEA_B0991	37.284	21.4	14	5	5	1	0	1	4	5	3	3	3	3	4	5	4	3	3	3	4	5	4	19745	14980	22344	86604	80070	94326	0.372	0.283	0.421	1.634	1.51	1.779	Cytoplasmic	GO:0008152 metabolic process; GO:0006725 cellular aromatic compound metabolic process; GO:0090304 nucleic acid metabolic process; GO:0046483 heterocycle metabolic process; GO:0006139 nucleobase-containing compound metabolic process; GO:1901360 organic cyclic compound metabolic process; GO:0006807 nitrogen compound metabolic process; GO:0034641 cellular nitrogen compound metabolic process; GO:0043…		GO:0097159 organic cyclic compound binding; GO:1901363 heterocyclic compound binding; GO:0003824 catalytic activity; GO:0005488 binding; GO:0003676 nucleic acid binding; GO:0016788 hydrolase activity, acting on ester bonds; GO:0004518 nuclease activity; GO:0004527 exonuclease activity; GO:0016787 hydrolase activity;	K02342	DPO3E, dnaQ; DNA polymerase III subunit epsilon [EC:2.7.7.7]	bme03030 DNA replication - Brucella melitensis bv. 1 16M; bme03430 Mismatch repair - Brucella melitensis bv. 1 16M; bme03440 Homologous recombination - Brucella melitensis bv. 1 16M;	IPR012337; IPR013520;	Ribonuclease H-like domain; Exonuclease, RNase T/DNA polymerase III;
P0A4Q1	Sec translocon accessory complex subunit YajC OS=Brucella melitensis biotype 1 (strain 16M / ATCC 23456 / NCTC 10094) OX=224914 GN=yajC PE=3 SV=1	0.422	Down	0.0172982	yajC	12.56	33.6	16	4	4	1	5	2	3	2	3	2	3	3	4	4	3	2	3	3	4	4	3	301810	575240	354860	167820	149650	202020	1.034	1.971	1.216	0.575	0.513	0.692	InnerMembrane		GO:0016020 membrane; GO:0044464 cell part; GO:0071944 cell periphery; GO:0044425 membrane part; GO:0031224 intrinsic component of membrane; GO:0005623 cell; GO:0016021 integral component of membrane; GO:0005886 plasma membrane;		K03210	yajC; preprotein translocase subunit YajC	bme02024 Quorum sensing - Brucella melitensis bv. 1 16M; bme03060 Protein export - Brucella melitensis bv. 1 16M; bme03070 Bacterial secretion system - Brucella melitensis bv. 1 16M;
P62921	Glycine dehydrogenase (decarboxylating) OS=Brucella melitensis biotype 1 (strain 16M / ATCC 23456 / NCTC 10094) OX=224914 GN=gcvP PE=3 SV=1	2.059	Up	0.00130015	gcvP	99.238	28.8	108	19	19	12	22	15	17	25	17	15	18	13	15	18	16	15	18	13	15	18	16	1153500	1082100	1378800	2718900	2258200	2462200	0.626	0.587	0.748	1.476	1.226	1.336	Cytoplasmic	GO:1901606 alpha-amino acid catabolic process; GO:0044699 single-organism process; GO:0006544 glycine metabolic process; GO:0044237 cellular metabolic process; GO:0071704 organic substance metabolic process; GO:0006546 glycine catabolic process; GO:0008152 metabolic process; GO:0006520 cellular amino acid metabolic process; GO:0044248 cellular catabolic process; GO:0009987 cellular process; GO:00…		GO:0016638 oxidoreductase activity, acting on the CH-NH2 group of donors; GO:0016642 oxidoreductase activity, acting on the CH-NH2 group of donors, disulfide as acceptor; GO:0003824 catalytic activity; GO:0004375 glycine dehydrogenase (decarboxylating) activity; GO:0016491 oxidoreductase activity;	K00281	GLDC, gcvP; glycine dehydrogenase [EC:1.4.4.2]	bme00260 Glycine, serine and threonine metabolism - Brucella melitensis bv. 1 16M; bme00630 Glyoxylate and dicarboxylate metabolism - Brucella melitensis bv. 1 16M; bme01100 Metabolic pathways - Brucella melitensis bv. 1 16M; bme01110 Biosynthesis of secondary metabolites - Brucella melitensis bv. 1 16M; bme01130 Biosynthesis of antibiotics - Brucella melitensis bv. 1 16M; bme01200 Carbon metabol…	IPR015424; IPR015421;	Pyridoxal phosphate-dependent transferase; Pyridoxal phosphate-dependent transferase, major region, subdomain 1;
P65275	3-isopropylmalate dehydratase small subunit OS=Brucella melitensis biotype 1 (strain 16M / ATCC 23456 / NCTC 10094) OX=224914 GN=leuD PE=3 SV=1	4.682	Up	0.000100652	leuD	22.236	42.3	29	6	6	2	2	3	6	8	8	4	4	4	5	6	6	4	4	4	5	6	6	89910	91570	112520	440690	414770	522610	0.323	0.329	0.404	1.581	1.488	1.875	Cytoplasmic	GO:0008652 cellular amino acid biosynthetic process; GO:0016053 organic acid biosynthetic process; GO:0044711 single-organism biosynthetic process; GO:0044281 small molecule metabolic process; GO:0009082 branched-chain amino acid biosynthetic process; GO:0044763 single-organism cellular process; GO:0009098 leucine biosynthetic process; GO:0044699 single-organism process; GO:0006807 nitrogen compo…	GO:1902494 catalytic complex; GO:0044464 cell part; GO:0005622 intracellular; GO:0005737 cytoplasm; GO:0009316 3-isopropylmalate dehydratase complex; GO:0032991 macromolecular complex; GO:0044445 cytosolic part; GO:0044424 intracellular part; GO:0005623 cell; GO:0005829 cytosol; GO:0044444 cytoplasmic part;	GO:0016829 lyase activity; GO:0016836 hydro-lyase activity; GO:0003861 3-isopropylmalate dehydratase activity; GO:0003824 catalytic activity; GO:0016835 carbon-oxygen lyase activity;	K01704	leuD, IPMI-S; 3-isopropylmalate/(R)-2-methylmalate dehydratase small subunit [EC:4.2.1.33 4.2.1.35]	bme00290 Valine, leucine and isoleucine biosynthesis - Brucella melitensis bv. 1 16M; bme00660 C5-Branched dibasic acid metabolism - Brucella melitensis bv. 1 16M; bme01100 Metabolic pathways - Brucella melitensis bv. 1 16M; bme01110 Biosynthesis of secondary metabolites - Brucella melitensis bv. 1 16M; bme01210 2-Oxocarboxylic acid metabolism - Brucella melitensis bv. 1 16M; bme01230 Biosynthesi…	IPR033940; IPR000573; IPR015928;	3-isopropylmalate dehydratase, swivel domain; Aconitase A/isopropylmalate dehydratase small subunit, swivel domain; Aconitase/3-isopropylmalate dehydratase, swivel;
P65361	Cell division topological specificity factor OS=Brucella melitensis biotype 1 (strain 16M / ATCC 23456 / NCTC 10094) OX=224914 GN=minE PE=3 SV=1	2.339	Up	0.044444	minE	10.089	35.6	27	3	3	2	2	5	5	4	9	2	2	1	3	3	3	2	2	1	3	3	3	591760	465350	0	1685300	1100300	924840	0.621	0.488		1.767	1.154	0.97	Cytoplasmic	GO:0050794 regulation of cellular process; GO:0007346 regulation of mitotic cell cycle; GO:0044763 single-organism cellular process; GO:0044699 single-organism process; GO:0044087 regulation of cellular component biogenesis; GO:0032954 regulation of cytokinetic process; GO:1901891 regulation of cell septum assembly; GO:0010564 regulation of cell cycle process; GO:0032465 regulation of cytokinesis…			K03608	minE; cell division topological specificity factor
P65546	Protein NrdI OS=Brucella melitensis biotype 1 (strain 16M / ATCC 23456 / NCTC 10094) OX=224914 GN=nrdI PE=3 SV=1	6.219	Up	0.000175789	nrdI	14.656	37.8	15	4	4	2	2	2	3	3	3	2	3	4	4	4	4	2	3	4	4	4	4	61365	46526	74079	387890	359660	383750	0.28	0.213	0.338	1.772	1.643	1.753	Cytoplasmic				K03647	nrdI; protein involved in ribonucleotide reduction		IPR029039;	Flavoprotein-like domain;
P67516	Ribosomal RNA large subunit methyltransferase H OS=Brucella melitensis biotype 1 (strain 16M / ATCC 23456 / NCTC 10094) OX=224914 GN=rlmH PE=3 SV=1	0.498	Down	0.00095696	rlmH	18.649	53.4	39	6	6	5	7	7	6	7	7	4	6	4	5	5	5	4	6	4	5	5	5	846580	651830	725790	382620	353030	372860	1.524	1.174	1.307	0.689	0.636	0.671	Cytoplasmic	GO:0016072 rRNA metabolic process; GO:0006396 RNA processing; GO:0034470 ncRNA processing; GO:0044085 cellular component biogenesis; GO:0022613 ribonucleoprotein complex biogenesis; GO:0006725 cellular aromatic compound metabolic process; GO:0006807 nitrogen compound metabolic process; GO:1901360 organic cyclic compound metabolic process; GO:0042254 ribosome biogenesis; GO:0044238 primary metabol…	GO:0044424 intracellular part; GO:0005623 cell; GO:0044464 cell part; GO:0005622 intracellular; GO:0005737 cytoplasm;	GO:0016741 transferase activity, transferring one-carbon groups; GO:0008168 methyltransferase activity; GO:0003824 catalytic activity; GO:0016740 transferase activity;	K00783	rlmH; 23S rRNA (pseudouridine1915-N3)-methyltransferase [EC:2.1.1.177]		IPR029028; IPR029026;	Alpha/beta knot methyltransferases; tRNA (guanine-N1-)-methyltransferase, N-terminal;
Q8YAY0	Iron(Iii)-transport system permease protein sfub OS=Brucella melitensis biotype 1 (strain 16M / ATCC 23456 / NCTC 10094) OX=224914 GN=BMEII1121 PE=3 SV=1	2.091	Up	0.0069965	BMEII1121	32.809	9.8	13	2	2	2	2	2	2	2	3	1	1	1	1	1	2	1	1	1	1	1	2	25181	41541	34315	72869	66372	72068	0.484	0.798	0.659	1.4	1.275	1.384	InnerMembrane	GO:0006810 transport; GO:0051179 localization; GO:0051234 establishment of localization;	GO:0016020 membrane; GO:0044464 cell part; GO:0071944 cell periphery; GO:0044425 membrane part; GO:0031224 intrinsic component of membrane; GO:0005623 cell; GO:0016021 integral component of membrane; GO:0005886 plasma membrane;		K02054	ABC.SP.P1; putative spermidine/putrescine transport system permease protein	bme02024 Quorum sensing - Brucella melitensis bv. 1 16M;	IPR000515;	ABC transporter type 1, transmembrane domain MetI-like;
Q8YAY5	HTH-type quorum sensing-dependent transcriptional regulator VjbR OS=Brucella melitensis biotype 1 (strain 16M / ATCC 23456 / NCTC 10094) OX=224914 GN=vjbR PE=1 SV=2	2.275	Up	0.005965	vjbR	28.624	39.8	24	8	8	3	5	2	4	6	4	4	5	5	5	6	4	4	5	5	5	6	4	83535	135920	108730	216780	273350	256490	0.466	0.759	0.607	1.21	1.526	1.432	Cytoplasmic	GO:0050794 regulation of cellular process; GO:0065008 regulation of biological quality; GO:0006725 cellular aromatic compound metabolic process; GO:0097659 nucleic acid-templated transcription; GO:0060255 regulation of macromolecule metabolic process; GO:0019219 regulation of nucleobase-containing compound metabolic process; GO:0009058 biosynthetic process; GO:0044764 multi-organism cellular proc…		GO:0097159 organic cyclic compound binding; GO:1901363 heterocyclic compound binding; GO:0003677 DNA binding; GO:0005488 binding; GO:0003676 nucleic acid binding;	K21697	vjbR; LuxR family transcriptional regulator, quorum-sensing system regulator VjbR		IPR011991; IPR005143; IPR016032; IPR000792;	Winged helix-turn-helix DNA-binding domain; Transcription factor LuxR-like, autoinducer-binding domain; Signal transduction response regulator, C-terminal effector; Transcription regulator LuxR, C-terminal;
Q8YB70	Putative lipoprotein OS=Brucella melitensis biotype 1 (strain 16M / ATCC 23456 / NCTC 10094) OX=224914 GN=BMEII1030 PE=4 SV=1	0.182	Down	0.0022553	BMEII1030	27.198	10.1	10	2	2	1	2	2	2	2	1	2	2	2	2	2	1	2	2	2	2	2	1	1442600	1037600	1274500	264170	190070	0	1.714	1.233	1.514	0.314	0.226		Cytoplasmic				K09778	K09778; uncharacterized protein	bme00540 Lipopolysaccharide biosynthesis - Brucella melitensis bv. 1 16M; bme01100 Metabolic pathways - Brucella melitensis bv. 1 16M;	IPR007172;	Domain of unknown function DUF374;
Q8YBE6	Peptidylprolyl isomerase OS=Brucella melitensis biotype 1 (strain 16M / ATCC 23456 / NCTC 10094) OX=224914 GN=BMEII0954 PE=4 SV=1	3.922	Up	0.0024378	BMEII0954	29.372	31	25	7	7	1	1	1	5	6	11	2	4	2	6	6	5	2	4	2	6	6	5	104130	59266	104330	339280	306460	404250	0.474	0.27	0.475	1.545	1.395	1.841	Cytoplasmic	GO:0018193 peptidyl-amino acid modification; GO:0008152 metabolic process; GO:0044267 cellular protein metabolic process; GO:0044260 cellular macromolecule metabolic process; GO:0006464 cellular protein modification process; GO:0043170 macromolecule metabolic process; GO:0019538 protein metabolic process; GO:0043412 macromolecule modification; GO:0036211 protein modification process; GO:0044238 p…		GO:0003755 peptidyl-prolyl cis-trans isomerase activity; GO:0016853 isomerase activity; GO:0003824 catalytic activity; GO:0016859 cis-trans isomerase activity;	K03769	ppiC; peptidyl-prolyl cis-trans isomerase C [EC:5.2.1.8]		IPR027304; IPR000297;	Trigger factor/SurA domain; Peptidyl-prolyl cis-trans isomerase, PpiC-type;
Q8YBH9	Spermidine/putrescine transport system permease protein potb OS=Brucella melitensis biotype 1 (strain 16M / ATCC 23456 / NCTC 10094) OX=224914 GN=BMEII0921 PE=3 SV=1	2.746	Up	0.0100635	BMEII0921	41.583	7.8	11	2	2	2	2	2	2	1	2	2	2	2	2	1	2	2	2	2	2	1	2	14413	12452	16592	46878	0	32675	0.586	0.506	0.674	1.905		1.328	InnerMembrane	GO:0006810 transport; GO:0051179 localization; GO:0051234 establishment of localization;	GO:0016020 membrane; GO:0044464 cell part; GO:0071944 cell periphery; GO:0044425 membrane part; GO:0031224 intrinsic component of membrane; GO:0005623 cell; GO:0016021 integral component of membrane; GO:0005886 plasma membrane;		K02054	ABC.SP.P1; putative spermidine/putrescine transport system permease protein	bme02024 Quorum sensing - Brucella melitensis bv. 1 16M;	IPR000515;	ABC transporter type 1, transmembrane domain MetI-like;
Q8YBV8	Adenosylmethionine-8-amino-7-oxononanoate aminotransferase OS=Brucella melitensis biotype 1 (strain 16M / ATCC 23456 / NCTC 10094) OX=224914 GN=BMEII0778 PE=3 SV=1	0.222	Down	0.00106052	BMEII0778	46.334	35.8	23	8	8	4	8	5	2	3	1	4	8	4	3	4	3	4	8	4	3	4	3	208310	173550	266690	60006	39010	44820	1.577	1.314	2.019	0.454	0.295	0.339	Cytoplasmic	GO:0009110 vitamin biosynthetic process; GO:0016053 organic acid biosynthetic process; GO:0006768 biotin metabolic process; GO:0044699 single-organism process; GO:0009058 biosynthetic process; GO:1901566 organonitrogen compound biosynthetic process; GO:0044237 cellular metabolic process; GO:0044272 sulfur compound biosynthetic process; GO:0071704 organic substance metabolic process; GO:0008152 me…		GO:0097159 organic cyclic compound binding; GO:1901363 heterocyclic compound binding; GO:0016769 transferase activity, transferring nitrogenous groups; GO:0003824 catalytic activity; GO:0005488 binding; GO:0043167 ion binding; GO:0043168 anion binding; GO:0008483 transaminase activity; GO:0048037 cofactor binding; GO:0016740 transferase activity; GO:0004015 adenosylmethionine-8-amino-7-oxononanoa…	K00833	bioA; adenosylmethionine---8-amino-7-oxononanoate aminotransferase [EC:2.6.1.62]	bme00780 Biotin metabolism - Brucella melitensis bv. 1 16M; bme01100 Metabolic pathways - Brucella melitensis bv. 1 16M;	IPR015424; IPR015422; IPR015421;	Pyridoxal phosphate-dependent transferase; Pyridoxal phosphate-dependent transferase, major region, subdomain 2; Pyridoxal phosphate-dependent transferase, major region, subdomain 1;
Q8YC59	UPF0173 metal-dependent hydrolase BMEII0673 OS=Brucella melitensis biotype 1 (strain 16M / ATCC 23456 / NCTC 10094) OX=224914 GN=BMEII0673 PE=3 SV=2	0.437	Down	0.0043235	BMEII0673	25.124	44.7	23	7	7	2	10	4	2	3	2	4	7	6	4	6	3	4	7	6	4	6	3	556430	640780	447260	238240	201080	279620	1.413	1.627	1.135	0.605	0.51	0.71	Cytoplasmic			GO:0016787 hydrolase activity; GO:0003824 catalytic activity;				IPR001279;	Metallo-beta-lactamase;
Q8YC76	DNA polymerase IV OS=Brucella melitensis biotype 1 (strain 16M / ATCC 23456 / NCTC 10094) OX=224914 GN=dinB PE=3 SV=1	2.257	Up	0.02142	dinB	49.266	16	16	5	5	0	1	0	4	5	6	2	3	3	4	5	5	2	3	3	4	5	5	0	79310	75839	217530	134630	173230		0.583	0.557	1.598	0.989	1.273	Cytoplasmic	GO:0033554 cellular response to stress; GO:0006260 DNA replication; GO:0006725 cellular aromatic compound metabolic process; GO:0006259 DNA metabolic process; GO:0009058 biosynthetic process; GO:0050896 response to stimulus; GO:0044237 cellular metabolic process; GO:0071704 organic substance metabolic process; GO:0008152 metabolic process; GO:0046483 heterocycle metabolic process; GO:0019438 arom…	GO:0044424 intracellular part; GO:0005623 cell; GO:0044464 cell part; GO:0005622 intracellular; GO:0005737 cytoplasm;	GO:0097159 organic cyclic compound binding; GO:1901363 heterocyclic compound binding; GO:0003677 DNA binding; GO:0016779 nucleotidyltransferase activity; GO:0003824 catalytic activity; GO:0005488 binding; GO:0043167 ion binding; GO:0003676 nucleic acid binding; GO:0034061 DNA polymerase activity; GO:0046872 metal ion binding; GO:0043169 cation binding; GO:0003887 DNA-directed DNA polymerase activ…	K02346	DPO4, dinB; DNA polymerase IV [EC:2.7.7.7]		IPR017961; IPR001126;	DNA polymerase, Y-family, little finger domain; UmuC domain;
Q8YCA4	High-affinity branched-chain amino acid transport ATP-binding protein livf OS=Brucella melitensis biotype 1 (strain 16M / ATCC 23456 / NCTC 10094) OX=224914 GN=BMEII0628 PE=4 SV=1	0.462	Down	0.0063618	BMEII0628	25.631	33.2	19	6	6	4	5	3	3	1	3	5	6	5	2	2	3	5	6	5	2	2	3	127250	79964	99018	44184	44917	52381	1.705	1.072	1.327	0.592	0.602	0.702	Cytoplasmic			GO:0005524 ATP binding; GO:1901265 nucleoside phosphate binding; GO:0001882 nucleoside binding; GO:0043167 ion binding; GO:0016817 hydrolase activity, acting on acid anhydrides; GO:0016787 hydrolase activity; GO:0000166 nucleotide binding; GO:0017111 nucleoside-triphosphatase activity; GO:0016887 ATPase activity; GO:0097159 organic cyclic compound binding; GO:1901363 heterocyclic compound binding…	K01996	livF; branched-chain amino acid transport system ATP-binding protein	bme02010 ABC transporters - Brucella melitensis bv. 1 16M; bme02024 Quorum sensing - Brucella melitensis bv. 1 16M;	IPR003593; IPR003439; IPR027417;	AAA+ ATPase domain; ABC transporter-like; P-loop containing nucleoside triphosphate hydrolase;
Q8YCE7	Iron(Iii)-binding periplasmic protein OS=Brucella melitensis biotype 1 (strain 16M / ATCC 23456 / NCTC 10094) OX=224914 GN=BMEII0584 PE=4 SV=1	0.312	Down	4.3475e-05	BMEII0584	36.36	62.7	148	16	15	28	40	28	12	20	20	15	15	15	13	15	15	15	15	15	13	15	15	9145700	10731000	9403300	2895300	2964900	3272200	1.429	1.676	1.469	0.452	0.463	0.511	Cytoplasmic			GO:0046872 metal ion binding; GO:0043169 cation binding; GO:0005488 binding; GO:0043167 ion binding;	K02012	afuA, fbpA; iron(III) transport system substrate-binding protein	bme02010 ABC transporters - Brucella melitensis bv. 1 16M;
Q8YCG0	Iole protein OS=Brucella melitensis biotype 1 (strain 16M / ATCC 23456 / NCTC 10094) OX=224914 GN=BMEII0570 PE=4 SV=1	2.007	Up	0.000161976	BMEII0570	33.098	55	47	13	13	5	7	6	10	10	9	10	11	11	11	13	12	10	11	11	11	13	12	1166400	1114500	1191500	2543400	2195100	2231600	0.67	0.64	0.685	1.461	1.261	1.282	Cytoplasmic				K03335	iolE; inosose dehydratase [EC:4.2.1.44]	bme00562 Inositol phosphate metabolism - Brucella melitensis bv. 1 16M; bme01100 Metabolic pathways - Brucella melitensis bv. 1 16M; bme01120 Microbial metabolism in diverse environments - Brucella melitensis bv. 1 16M;	IPR013022;	Xylose isomerase-like, TIM barrel domain;
Q8YCH3	Transcriptional regulator, rpir family OS=Brucella melitensis biotype 1 (strain 16M / ATCC 23456 / NCTC 10094) OX=224914 GN=BMEII0556 PE=4 SV=1	0.479	Down	0.030984	BMEII0556	31.253	38.6	38	10	10	6	11	9	3	6	3	9	9	8	6	8	4	9	9	8	6	8	4	606210	529140	669230	242570	425440	195860	1.363	1.19	1.505	0.545	0.957	0.44	Cytoplasmic	GO:0050794 regulation of cellular process; GO:0006725 cellular aromatic compound metabolic process; GO:0097659 nucleic acid-templated transcription; GO:0060255 regulation of macromolecule metabolic process; GO:0019219 regulation of nucleobase-containing compound metabolic process; GO:0009058 biosynthetic process; GO:0044237 cellular metabolic process; GO:0071704 organic substance metabolic proces…		GO:0097159 organic cyclic compound binding; GO:1901363 heterocyclic compound binding; GO:0003677 DNA binding; GO:0097367 carbohydrate derivative binding; GO:0005488 binding; GO:0001071 nucleic acid binding transcription factor activity; GO:0003676 nucleic acid binding; GO:0030246 carbohydrate binding; GO:0003700 transcription factor activity, sequence-specific DNA binding;				IPR011991; IPR001347; IPR009057; IPR000281;	Winged helix-turn-helix DNA-binding domain; Sugar isomerase (SIS); Homeobox domain-like; Helix-turn-helix protein RpiR;
Q8YCH6	Alcohol dehydrogenase OS=Brucella melitensis biotype 1 (strain 16M / ATCC 23456 / NCTC 10094) OX=224914 GN=BMEII0553 PE=4 SV=1	0.147	Down	6.2887e-05	BMEII0553	41.072	31.4	19	8	8	5	7	4	1	1	1	5	8	6	4	3	4	5	8	6	4	3	4	421690	330160	424310	62991	49436	60246	1.876	1.469	1.887	0.28	0.22	0.268	Cytoplasmic	GO:0044699 single-organism process; GO:0008152 metabolic process; GO:0055114 oxidation-reduction process; GO:0044710 single-organism metabolic process;		GO:0016614 oxidoreductase activity, acting on CH-OH group of donors; GO:0016616 oxidoreductase activity, acting on the CH-OH group of donors, NAD or NADP as acceptor; GO:0003824 catalytic activity; GO:0005488 binding; GO:0043167 ion binding; GO:0004022 alcohol dehydrogenase (NAD) activity; GO:0043169 cation binding; GO:0046872 metal ion binding; GO:0016491 oxidoreductase activity;	K00001	E1.1.1.1, adh; alcohol dehydrogenase [EC:1.1.1.1]	bme00010 Glycolysis / Gluconeogenesis - Brucella melitensis bv. 1 16M; bme00071 Fatty acid degradation - Brucella melitensis bv. 1 16M; bme00350 Tyrosine metabolism - Brucella melitensis bv. 1 16M; bme00625 Chloroalkane and chloroalkene degradation - Brucella melitensis bv. 1 16M; bme00626 Naphthalene degradation - Brucella melitensis bv. 1 16M; bme01100 Metabolic pathways - Brucella melitensis b…	IPR001670;	Alcohol dehydrogenase, iron-type;
Q8YCH8	Glycine betaine/l-proline-binding protein prox OS=Brucella melitensis biotype 1 (strain 16M / ATCC 23456 / NCTC 10094) OX=224914 GN=BMEII0550 PE=4 SV=1	0.457	Down	0.000122023	BMEII0550	31.83	59.9	103	15	14	13	28	15	16	17	14	10	14	10	10	12	9	10	14	10	10	12	9	7873500	7435600	7646100	3160800	3747900	3575400	1.413	1.334	1.372	0.567	0.672	0.642	Periplasmic	GO:0006810 transport; GO:0051179 localization; GO:0051234 establishment of localization;		GO:0005215 transporter activity;	K02002	proX; glycine betaine/proline transport system substrate-binding protein	bme02010 ABC transporters - Brucella melitensis bv. 1 16M;	IPR007210;	ABC-type glycine betaine transport system, substrate-binding domain;
Q8YCN8	Nickel import ATP-binding protein NikD OS=Brucella melitensis biotype 1 (strain 16M / ATCC 23456 / NCTC 10094) OX=224914 GN=nikD PE=3 SV=1	2.046	Up	5.6397e-05	nikD	28.251	46.9	43	8	8	4	9	3	8	10	9	4	8	5	6	6	6	4	8	5	6	6	6	209410	193370	204840	408350	439800	396050	0.679	0.627	0.664	1.323	1.425	1.283	Cytoplasmic	GO:0072511 divalent inorganic cation transport; GO:0098655 cation transmembrane transport; GO:0034220 ion transmembrane transport; GO:0098660 inorganic ion transmembrane transport; GO:0090662 ATP hydrolysis coupled transmembrane transport; GO:0030001 metal ion transport; GO:0051234 establishment of localization; GO:0006810 transport; GO:0035444 nickel cation transmembrane transport; GO:0055085 tr…	GO:0016020 membrane; GO:0005623 cell; GO:0044464 cell part; GO:0071944 cell periphery; GO:0005886 plasma membrane;	GO:0042625 ATPase coupled ion transmembrane transporter activity; GO:0015099 nickel cation transmembrane transporter activity; GO:1901265 nucleoside phosphate binding; GO:0015399 primary active transmembrane transporter activity; GO:0022892 substrate-specific transporter activity; GO:0016817 hydrolase activity, acting on acid anhydrides; GO:0016787 hydrolase activity; GO:0022891 substrate-specifi…	K15587	nikD; nickel transport system ATP-binding protein [EC:3.6.3.24]	bme02010 ABC transporters - Brucella melitensis bv. 1 16M;	IPR003593; IPR003439; IPR015857; IPR027417;	AAA+ ATPase domain; ABC transporter-like; ABC transporter, nickel import, NikD; P-loop containing nucleoside triphosphate hydrolase;
Q8YCV6	Fructose-1,6-bisphosphatase class 1 OS=Brucella melitensis biotype 1 (strain 16M / ATCC 23456 / NCTC 10094) OX=224914 GN=fbp PE=3 SV=1	0.499	Down	4.7168e-06	fbp	36.155	31.2	59	9	9	10	12	10	9	8	10	7	8	7	7	8	7	7	8	7	7	8	7	990310	1056300	1026100	502730	501780	527280	1.29	1.376	1.337	0.655	0.654	0.687	Cytoplasmic	GO:0016051 carbohydrate biosynthetic process; GO:0019319 hexose biosynthetic process; GO:0044711 single-organism biosynthetic process; GO:0044281 small molecule metabolic process; GO:0044699 single-organism process; GO:0009058 biosynthetic process; GO:0046364 monosaccharide biosynthetic process; GO:0044238 primary metabolic process; GO:0005975 carbohydrate metabolic process; GO:0016311 dephosphor…	GO:0044424 intracellular part; GO:0005623 cell; GO:0044464 cell part; GO:0005622 intracellular; GO:0005737 cytoplasm;	GO:0019203 carbohydrate phosphatase activity; GO:0042578 phosphoric ester hydrolase activity; GO:0003824 catalytic activity; GO:0005488 binding; GO:0016791 phosphatase activity; GO:0043167 ion binding; GO:0016788 hydrolase activity, acting on ester bonds; GO:0043169 cation binding; GO:0046872 metal ion binding; GO:0016787 hydrolase activity; GO:0050308 sugar-phosphatase activity; GO:0042132 fruct…	K03841	FBP, fbp; fructose-1,6-bisphosphatase I [EC:3.1.3.11]	bme00010 Glycolysis / Gluconeogenesis - Brucella melitensis bv. 1 16M; bme00030 Pentose phosphate pathway - Brucella melitensis bv. 1 16M; bme00051 Fructose and mannose metabolism - Brucella melitensis bv. 1 16M; bme00680 Methane metabolism - Brucella melitensis bv. 1 16M; bme01100 Metabolic pathways - Brucella melitensis bv. 1 16M; bme01110 Biosynthesis of secondary metabolites - Brucella melite…	IPR033391;	Fructose-1-6-bisphosphatase class I, N-terminal;
Q8YCW2	Peptidyl-dipeptidase dcp OS=Brucella melitensis biotype 1 (strain 16M / ATCC 23456 / NCTC 10094) OX=224914 GN=BMEII0416 PE=3 SV=1	0.448	Down	3.9101e-05	BMEII0416	81.903	36.4	151	26	26	26	33	23	19	29	21	20	25	22	22	24	20	20	25	22	22	24	20	9459300	8594900	8597400	4021700	3799000	4131200	1.47	1.336	1.336	0.625	0.59	0.642	Cytoplasmic	GO:0006508 proteolysis; GO:0008152 metabolic process; GO:0043170 macromolecule metabolic process; GO:0019538 protein metabolic process; GO:0044238 primary metabolic process; GO:0071704 organic substance metabolic process;		GO:0004175 endopeptidase activity; GO:0004180 carboxypeptidase activity; GO:0004222 metalloendopeptidase activity; GO:0008233 peptidase activity; GO:0008238 exopeptidase activity; GO:0003824 catalytic activity; GO:0005488 binding; GO:0043167 ion binding; GO:0046872 metal ion binding; GO:0070011 peptidase activity, acting on L-amino acid peptides; GO:0043169 cation binding; GO:0008237 metallopepti…	K01284	dcp; peptidyl-dipeptidase Dcp [EC:3.4.15.5]		IPR024077; IPR001567; IPR024080; IPR024079;	Neurolysin/Thimet oligopeptidase, domain 2; Peptidase M3A/M3B catalytic domain; Neurolysin/Thimet oligopeptidase, N-terminal; Metallopeptidase, catalytic domain;
Q8YD38	Alcohol dehydrogenase (Acceptor) OS=Brucella melitensis biotype 1 (strain 16M / ATCC 23456 / NCTC 10094) OX=224914 GN=BMEII0339 PE=4 SV=1	4.877	Up	1.5608e-05	BMEII0339	58.224	56.6	75	22	22	6	9	5	16	18	21	10	13	12	15	17	19	10	13	12	15	17	19	182700	170530	192240	972650	840150	849730	0.342	0.319	0.36	1.819	1.571	1.589	Cytoplasmic	GO:0044699 single-organism process; GO:0008152 metabolic process; GO:0055114 oxidation-reduction process; GO:0044710 single-organism metabolic process;		GO:0097159 organic cyclic compound binding; GO:1901363 heterocyclic compound binding; GO:0016614 oxidoreductase activity, acting on CH-OH group of donors; GO:1901265 nucleoside phosphate binding; GO:0050660 flavin adenine dinucleotide binding; GO:0003824 catalytic activity; GO:0005488 binding; GO:0043167 ion binding; GO:0043168 anion binding; GO:0000166 nucleotide binding; GO:0048037 cofactor bin…				IPR000172; IPR007867; IPR023753;	Glucose-methanol-choline oxidoreductase, N-terminal; Glucose-methanol-choline oxidoreductase, C-terminal; FAD/NAD(P)-binding domain;
Q8YD83	Glutathione s-transferase OS=Brucella melitensis biotype 1 (strain 16M / ATCC 23456 / NCTC 10094) OX=224914 GN=BMEII0294 PE=4 SV=1	2.356	Up	0.0094762	BMEII0294	21.672	11.4	15	3	3	3	3	2	3	2	2	3	3	3	3	3	3	3	3	3	3	3	3	150460	152330	183590	503320	358730	284160	0.553	0.56	0.675	1.85	1.318	1.044	Cytoplasmic			GO:0004364 glutathione transferase activity; GO:0016765 transferase activity, transferring alkyl or aryl (other than methyl) groups; GO:0005515 protein binding; GO:0003824 catalytic activity; GO:0016740 transferase activity; GO:0005488 binding;	K00799	GST, gst; glutathione S-transferase [EC:2.5.1.18]	bme00480 Glutathione metabolism - Brucella melitensis bv. 1 16M; bme01100 Metabolic pathways - Brucella melitensis bv. 1 16M;	IPR004046; IPR010987; IPR012336; IPR004045;	Glutathione S-transferase, C-terminal; Glutathione S-transferase, C-terminal-like; Thioredoxin-like fold; Glutathione S-transferase, N-terminal;
Q8YDE5	Uracil phosphoribosyltransferase OS=Brucella melitensis biotype 1 (strain 16M / ATCC 23456 / NCTC 10094) OX=224914 GN=upp PE=3 SV=1	2.897	Up	1.67089e-05	upp	22.994	18.8	20	3	3	2	2	2	5	4	5	2	2	2	2	2	3	2	2	2	2	2	3	212430	200590	219760	634040	574040	626010	0.517	0.488	0.535	1.542	1.396	1.523	Cytoplasmic	GO:0046132 pyrimidine ribonucleoside biosynthetic process; GO:0009116 nucleoside metabolic process; GO:0044206 UMP salvage; GO:0009130 pyrimidine nucleoside monophosphate biosynthetic process; GO:0009117 nucleotide metabolic process; GO:0032262 pyrimidine nucleotide salvage; GO:0046107 uracil biosynthetic process; GO:0044699 single-organism process; GO:0009163 nucleoside biosynthetic process; GO:…		GO:0016763 transferase activity, transferring pentosyl groups; GO:1901265 nucleoside phosphate binding; GO:0001882 nucleoside binding; GO:0043167 ion binding; GO:0000166 nucleotide binding; GO:1901363 heterocyclic compound binding; GO:0097159 organic cyclic compound binding; GO:0032549 ribonucleoside binding; GO:0097367 carbohydrate derivative binding; GO:0003824 catalytic activity; GO:0032553 ri…	K00761	upp, UPRT; uracil phosphoribosyltransferase [EC:2.4.2.9]	bme00240 Pyrimidine metabolism - Brucella melitensis bv. 1 16M; bme01100 Metabolic pathways - Brucella melitensis bv. 1 16M;	IPR000836; IPR029057;	Phosphoribosyltransferase domain; Phosphoribosyltransferase-like;
Q8YDG1	Probable 3-hydroxybutyryl-CoA dehydrogenase OS=Brucella melitensis biotype 1 (strain 16M / ATCC 23456 / NCTC 10094) OX=224914 GN=BMEII0215 PE=4 SV=1	0.308	Down	0.00386	BMEII0215	53.503	9.8	17	3	3	2	6	2	3	1	3	2	3	2	2	2	2	2	3	2	2	2	2	1166200	1186400	1460400	338180	292730	544500	1.403	1.427	1.757	0.407	0.352	0.655	Cytoplasmic	GO:0055114 oxidation-reduction process; GO:0044281 small molecule metabolic process; GO:0044763 single-organism cellular process; GO:0044699 single-organism process; GO:0044255 cellular lipid metabolic process; GO:0006631 fatty acid metabolic process; GO:0044238 primary metabolic process; GO:0044237 cellular metabolic process; GO:0071704 organic substance metabolic process; GO:0008152 metabolic p…		GO:0008691 3-hydroxybutyryl-CoA dehydrogenase activity; GO:0016614 oxidoreductase activity, acting on CH-OH group of donors; GO:0016616 oxidoreductase activity, acting on the CH-OH group of donors, NAD or NADP as acceptor; GO:0003857 3-hydroxyacyl-CoA dehydrogenase activity; GO:0003824 catalytic activity; GO:0016491 oxidoreductase activity;	K00074	paaH, hbd, fadB, mmgB; 3-hydroxybutyryl-CoA dehydrogenase [EC:1.1.1.157]	bme00360 Phenylalanine metabolism - Brucella melitensis bv. 1 16M; bme00362 Benzoate degradation - Brucella melitensis bv. 1 16M; bme00650 Butanoate metabolism - Brucella melitensis bv. 1 16M; bme01100 Metabolic pathways - Brucella melitensis bv. 1 16M; bme01120 Microbial metabolism in diverse environments - Brucella melitensis bv. 1 16M; bme01200 Carbon metabolism - Brucella melitensis bv. 1 16M;	IPR008927; IPR013328; IPR016040; IPR006176; IPR006108;	6-phosphogluconate dehydrogenase C-terminal domain-like; 6-phosphogluconate dehydrogenase, domain 2; NAD(P)-binding domain; 3-hydroxyacyl-CoA dehydrogenase, NAD binding; 3-hydroxyacyl-CoA dehydrogenase, C-terminal;
Q8YDI0	Spermidine/putrescine-binding periplasmic protein OS=Brucella melitensis biotype 1 (strain 16M / ATCC 23456 / NCTC 10094) OX=224914 GN=BMEII0196 PE=4 SV=1	0.465	Down	0.000183211	BMEII0196	40.413	43.6	74	14	14	14	13	15	7	15	10	12	13	13	9	12	10	12	13	13	9	12	10	1142900	1194700	1109200	544760	480560	576120	1.358	1.42	1.318	0.647	0.571	0.685	Periplasmic				K11077	attC; mannopine transport system substrate-binding protein	bme02010 ABC transporters - Brucella melitensis bv. 1 16M;
Q8YDK0	Zinc uptake regulation protein OS=Brucella melitensis biotype 1 (strain 16M / ATCC 23456 / NCTC 10094) OX=224914 GN=BMEII0175 PE=3 SV=1	2.209	Up	0.037003	BMEII0175	16.243	24.1	11	3	3	1	2	2	2	2	2	3	3	3	3	3	3	3	3	3	3	3	3	54093	90435	40097	111820	171970	124230	0.548	0.916	0.406	1.132	1.741	1.258	Cytoplasmic	GO:0050794 regulation of cellular process; GO:0010468 regulation of gene expression; GO:0006355 regulation of transcription, DNA-templated; GO:0031326 regulation of cellular biosynthetic process; GO:0080090 regulation of primary metabolic process; GO:0060255 regulation of macromolecule metabolic process; GO:0019219 regulation of nucleobase-containing compound metabolic process; GO:0010556 regulat…		GO:0097159 organic cyclic compound binding; GO:1901363 heterocyclic compound binding; GO:0003677 DNA binding; GO:0005488 binding; GO:0001071 nucleic acid binding transcription factor activity; GO:0003676 nucleic acid binding; GO:0003700 transcription factor activity, sequence-specific DNA binding;	K09823	zur; Fur family transcriptional regulator, zinc uptake regulator	bme02024 Quorum sensing - Brucella melitensis bv. 1 16M;	IPR011991;	Winged helix-turn-helix DNA-binding domain;
Q8YDS0	Heme transporter BhuA OS=Brucella melitensis biotype 1 (strain 16M / ATCC 23456 / NCTC 10094) OX=224914 GN=bhuA PE=3 SV=2	0.258	Down	0.00093544	bhuA	72.932	55.7	96	32	32	18	27	17	10	12	12	25	29	30	23	26	19	25	29	30	23	26	19	4537300	2847200	3707000	1015100	824120	1029500	1.95	1.224	1.593	0.436	0.354	0.442	OuterMembrane	GO:0006810 transport; GO:0051179 localization; GO:0051234 establishment of localization;	GO:0016020 membrane; GO:0009279 cell outer membrane; GO:0019867 outer membrane; GO:0030313 cell envelope; GO:0044462 external encapsulating structure part; GO:0030312 external encapsulating structure; GO:0044425 membrane part; GO:0044464 cell part; GO:0071944 cell periphery; GO:0031975 envelope; GO:0031224 intrinsic component of membrane; GO:0005623 cell; GO:0016021 integral component of membrane;	GO:0060089 molecular transducer activity; GO:0004872 receptor activity;	K16087	TC.FEV.OM3, tbpA, hemR, lbpA, hpuB, bhuR, hugA, hmbR; hemoglobin/transferrin/lactoferrin receptor protein		IPR012910; IPR000531;	TonB-dependent receptor, plug domain; TonB-dependent receptor, beta-barrel;
Q8YDX4	Sensory transduction histidine kinase OS=Brucella melitensis biotype 1 (strain 16M / ATCC 23456 / NCTC 10094) OX=224914 GN=BMEII0050 PE=4 SV=1	2.326	Up	0.0055962	BMEII0050	13.586	24.2	14	3	3	1	2	2	3	3	3	2	3	2	2	3	2	2	3	2	2	3	2	122420	79668	82476	253850	195060	212830	0.776	0.505	0.523	1.61	1.237	1.349	Cytoplasmic	GO:0050794 regulation of cellular process; GO:0044700 single organism signaling; GO:0051716 cellular response to stimulus; GO:0016310 phosphorylation; GO:0035556 intracellular signal transduction; GO:0044699 single-organism process; GO:0000160 phosphorelay signal transduction system; GO:0023052 signaling; GO:0050896 response to stimulus; GO:0044237 cellular metabolic process; GO:0006796 phosphate…	GO:0005623 cell; GO:0005622 intracellular; GO:0044464 cell part;	GO:0016301 kinase activity; GO:0003824 catalytic activity; GO:0016740 transferase activity; GO:0016772 transferase activity, transferring phosphorus-containing groups;	K13589	cpdR; two-component system, cell cycle response regulator CpdR	bme02020 Two-component system - Brucella melitensis bv. 1 16M;	IPR011006; IPR001789;	CheY-like superfamily; Signal transduction response regulator, receiver domain;
Q8YDY8	Type IV secretion system putative outer membrane lipoprotein BMEII0036 OS=Brucella melitensis biotype 1 (strain 16M / ATCC 23456 / NCTC 10094) OX=224914 GN=BMEII0036 PE=3 SV=1	0.499	Down	0.00142007	BMEII0036	19.001	60.5	34	7	7	6	6	6	8	4	4	6	6	6	6	7	7	6	6	6	6	7	7	718970	939070	836480	383070	418400	443150	1.154	1.507	1.342	0.615	0.671	0.711	Periplasmic	GO:0044419 interspecies interaction between organisms; GO:0009405 pathogenesis; GO:0051704 multi-organism process;	GO:0016020 membrane; GO:0009279 cell outer membrane; GO:0019867 outer membrane; GO:0030313 cell envelope; GO:0044462 external encapsulating structure part; GO:0030312 external encapsulating structure; GO:0044464 cell part; GO:0071944 cell periphery; GO:0031975 envelope; GO:0005623 cell;					IPR006665;	OmpA-like domain;
Q8YE53	Mannose-1-phosphate guanyltransferase OS=Brucella melitensis biotype 1 (strain 16M / ATCC 23456 / NCTC 10094) OX=224914 GN=BMEI2025 PE=4 SV=1	2.217	Up	3.5651e-05	BMEI2025	25.902	44.4	25	7	7	1	3	2	8	5	6	2	3	3	6	7	7	2	3	3	6	7	7	115690	130050	124740	266300	273640	281670	0.582	0.655	0.628	1.34	1.377	1.418	Cytoplasmic			GO:0016779 nucleotidyltransferase activity; GO:0070568 guanylyltransferase activity; GO:0003824 catalytic activity; GO:0008905 mannose-phosphate guanylyltransferase activity; GO:0004475 mannose-1-phosphate guanylyltransferase activity; GO:0016740 transferase activity; GO:0016772 transferase activity, transferring phosphorus-containing groups;	K00992	murU; MurNAc alpha-1-phosphate uridylyltransferase [EC:2.7.7.-]	bme00520 Amino sugar and nucleotide sugar metabolism - Brucella melitensis bv. 1 16M; bme01100 Metabolic pathways - Brucella melitensis bv. 1 16M;	IPR025877; IPR029044;	MobA-like NTP transferase; Nucleotide-diphospho-sugar transferases;
Q8YEA2	tRNA-2-methylthio-N(6)-dimethylallyladenosine synthase OS=Brucella melitensis biotype 1 (strain 16M / ATCC 23456 / NCTC 10094) OX=224914 GN=miaB PE=3 SV=1	2.326	Up	0.000121765	miaB	52.29	36.8	34	11	11	3	4	3	6	10	8	5	6	6	8	11	9	5	6	6	8	11	9	97088	102240	108090	255410	216910	242620	0.57	0.6	0.634	1.499	1.273	1.424	Cytoplasmic	GO:0006396 RNA processing; GO:0034470 ncRNA processing; GO:0006725 cellular aromatic compound metabolic process; GO:1901360 organic cyclic compound metabolic process; GO:0006807 nitrogen compound metabolic process; GO:0044238 primary metabolic process; GO:0009451 RNA modification; GO:0044237 cellular metabolic process; GO:0071704 organic substance metabolic process; GO:0016070 RNA metabolic proce…	GO:0044424 intracellular part; GO:0005623 cell; GO:0044464 cell part; GO:0005622 intracellular; GO:0005737 cytoplasm;	GO:0003824 catalytic activity; GO:0051536 iron-sulfur cluster binding; GO:0005488 binding; GO:0043167 ion binding; GO:0043169 cation binding; GO:0046872 metal ion binding; GO:0051539 4 iron, 4 sulfur cluster binding; GO:0016740 transferase activity; GO:0051540 metal cluster binding;	K06168	miaB; tRNA-2-methylthio-N6-dimethylallyladenosine synthase [EC:2.8.4.3]		IPR006638; IPR023404; IPR013848; IPR007197; IPR002792;	Elongator protein 3/MiaB/NifB; Radical SAM, alpha/beta horseshoe; Methylthiotransferase, N-terminal; Radical SAM; TRAM domain;
Q8YEB4	Ribosome-binding factor A OS=Brucella melitensis biotype 1 (strain 16M / ATCC 23456 / NCTC 10094) OX=224914 GN=rbfA PE=3 SV=2	5.832	Up	0.0124999	rbfA	16.633	38.7	10	4	4	1	2	1	2	2	2	3	4	2	3	3	3	3	4	2	3	3	3	97338	58756	0	632400	423290	311160	0.32	0.193		2.076	1.39	1.022	Cytoplasmic	GO:0016072 rRNA metabolic process; GO:0006396 RNA processing; GO:0034470 ncRNA processing; GO:0044085 cellular component biogenesis; GO:0022613 ribonucleoprotein complex biogenesis; GO:0006725 cellular aromatic compound metabolic process; GO:0006807 nitrogen compound metabolic process; GO:1901360 organic cyclic compound metabolic process; GO:0042254 ribosome biogenesis; GO:0044238 primary metabol…	GO:0044424 intracellular part; GO:0005623 cell; GO:0044464 cell part; GO:0005622 intracellular; GO:0005737 cytoplasm;		K02834	rbfA; ribosome-binding factor A		IPR023799; IPR015946;	Ribosome-binding factor A domain; K homology domain-like, alpha/beta;
Q8YEC0	Enoyl-[acyl-carrier-protein] reductase [NADH] OS=Brucella melitensis biotype 1 (strain 16M / ATCC 23456 / NCTC 10094) OX=224914 GN=BMEI1958 PE=3 SV=1	3.304	Up	0.0182012	BMEI1958	29.3	40.8	11	8	8	1	2	3	3	1	1	6	8	7	5	5	6	6	8	7	5	5	6	137610	242810	170990	600460	636010	586150	0.348	0.614	0.432	1.518	1.607	1.481	Cytoplasmic	GO:0044711 single-organism biosynthetic process; GO:0016053 organic acid biosynthetic process; GO:0055114 oxidation-reduction process; GO:0044281 small molecule metabolic process; GO:0044763 single-organism cellular process; GO:0044699 single-organism process; GO:0009058 biosynthetic process; GO:0044255 cellular lipid metabolic process; GO:0006631 fatty acid metabolic process; GO:0044238 primary …		GO:0016627 oxidoreductase activity, acting on the CH-CH group of donors; GO:0016746 transferase activity, transferring acyl groups; GO:0016628 oxidoreductase activity, acting on the CH-CH group of donors, NAD or NADP as acceptor; GO:0003824 catalytic activity; GO:0004318 enoyl-[acyl-carrier-protein] reductase (NADH) activity; GO:0016740 transferase activity; GO:0016747 transferase activity, trans…	K00208	fabI; enoyl-[acyl-carrier protein] reductase I [EC:1.3.1.9 1.3.1.10]	bme00061 Fatty acid biosynthesis - Brucella melitensis bv. 1 16M; bme00780 Biotin metabolism - Brucella melitensis bv. 1 16M; bme01100 Metabolic pathways - Brucella melitensis bv. 1 16M; bme01130 Biosynthesis of antibiotics - Brucella melitensis bv. 1 16M; bme01212 Fatty acid metabolism - Brucella melitensis bv. 1 16M;	IPR016040;	NAD(P)-binding domain;
Q8YED5	Chromosomal replication initiator protein DnaA OS=Brucella melitensis biotype 1 (strain 16M / ATCC 23456 / NCTC 10094) OX=224914 GN=dnaA PE=3 SV=2	3.541	Up	5.6183e-05	dnaA	55.121	21.4	24	9	9	2	1	3	6	6	6	4	4	5	9	8	8	4	4	5	9	8	8	81684	79646	97255	287930	315400	312440	0.417	0.407	0.497	1.471	1.611	1.596	Cytoplasmic	GO:0050794 regulation of cellular process; GO:0006260 DNA replication; GO:0006275 regulation of DNA replication; GO:0006725 cellular aromatic compound metabolic process; GO:0060255 regulation of macromolecule metabolic process; GO:0006259 DNA metabolic process; GO:0019219 regulation of nucleobase-containing compound metabolic process; GO:0009058 biosynthetic process; GO:0044237 cellular metabolic…	GO:0044424 intracellular part; GO:0005623 cell; GO:0044464 cell part; GO:0005622 intracellular; GO:0005737 cytoplasm;	GO:0003688 DNA replication origin binding; GO:0003677 DNA binding; GO:0005524 ATP binding; GO:1901265 nucleoside phosphate binding; GO:0003690 double-stranded DNA binding; GO:0001882 nucleoside binding; GO:0043167 ion binding; GO:1990837 sequence-specific double-stranded DNA binding; GO:0000166 nucleotide binding; GO:0043565 sequence-specific DNA binding; GO:1901363 heterocyclic compound binding;…	K02313	dnaA; chromosomal replication initiator protein	bme02020 Two-component system - Brucella melitensis bv. 1 16M;	IPR024633; IPR013159; IPR003593; IPR013317; IPR027417; IPR010921;	DnaA N-terminal domain; Chromosomal replication initiator, DnaA C-terminal; AAA+ ATPase domain; Chromosomal replication initiator protein DnaA; P-loop containing nucleoside triphosphate hydrolase; Trp repressor/replication initiator;
Q8YEF8	CHRD domain containing protein species=Brucella melitensis biotype 2 (strain ATCC 23457) taxid=546272 gene=BMEA_A0022(predicted) OS=Brucella melitensis biotype 1 (strain 16M / ATCC 23456 / NCTC 10094) OX=224914 GN=BMEI1920 PE=4 SV=1	5.466	Up	0.0070642	BMEI1920	14.071	53.9	12	4	4	1	1	0	3	4	3	2	3	3	4	4	4	2	3	3	4	4	4	12552	36038	13655	89903	129140	121030	0.187	0.537	0.204	1.341	1.926	1.805	Periplasmic							IPR010895;	CHRD;
Q8YEJ6	Fumarylpyruvate hydrolase OS=Brucella melitensis biotype 1 (strain 16M / ATCC 23456 / NCTC 10094) OX=224914 GN=BMEI1882 PE=4 SV=1	2.311	Up	0.00072173	BMEI1882	24.865	33.6	32	6	6	4	5	2	7	6	8	4	5	4	6	5	5	4	5	4	6	5	5	109120	87943	105380	255010	207930	236420	0.654	0.527	0.631	1.527	1.245	1.416	Periplasmic	GO:0008152 metabolic process;		GO:0016823 hydrolase activity, acting on acid carbon-carbon bonds, in ketonic substances; GO:0016787 hydrolase activity; GO:0047621 acylpyruvate hydrolase activity; GO:0016822 hydrolase activity, acting on acid carbon-carbon bonds; GO:0003824 catalytic activity;	K16165	nagK; fumarylpyruvate hydrolase [EC:3.7.1.20]	bme00350 Tyrosine metabolism - Brucella melitensis bv. 1 16M; bme01100 Metabolic pathways - Brucella melitensis bv. 1 16M; bme01120 Microbial metabolism in diverse environments - Brucella melitensis bv. 1 16M;	IPR011234;	Fumarylacetoacetase, C-terminal-related;
Q8YEP5	Fructokinase OS=Brucella melitensis biotype 1 (strain 16M / ATCC 23456 / NCTC 10094) OX=224914 GN=BMEI1833 PE=3 SV=1	3.515	Up	1.76639e-05	BMEI1833	33.028	30.5	25	7	7	3	4	5	3	5	5	7	6	6	5	6	5	7	6	6	5	6	5	71317	72494	78794	280860	244830	257240	0.426	0.433	0.47	1.676	1.461	1.535	Cytoplasmic	GO:0016310 phosphorylation; GO:0044281 small molecule metabolic process; GO:0044699 single-organism process; GO:0005975 carbohydrate metabolic process; GO:0044238 primary metabolic process; GO:0044237 cellular metabolic process; GO:0006796 phosphate-containing compound metabolic process; GO:0071704 organic substance metabolic process; GO:0044723 single-organism carbohydrate metabolic process; GO:…		GO:0019200 carbohydrate kinase activity; GO:0016301 kinase activity; GO:0008865 fructokinase activity; GO:0016773 phosphotransferase activity, alcohol group as acceptor; GO:0003824 catalytic activity; GO:0004747 ribokinase activity; GO:0004396 hexokinase activity; GO:0016740 transferase activity; GO:0016772 transferase activity, transferring phosphorus-containing groups;	K00847	E2.7.1.4, scrK; fructokinase [EC:2.7.1.4]	bme00051 Fructose and mannose metabolism - Brucella melitensis bv. 1 16M; bme00500 Starch and sucrose metabolism - Brucella melitensis bv. 1 16M; bme00520 Amino sugar and nucleotide sugar metabolism - Brucella melitensis bv. 1 16M; bme01100 Metabolic pathways - Brucella melitensis bv. 1 16M;	IPR011611; IPR029056;	Carbohydrate kinase PfkB; Ribokinase-like;
Q8YEW8	Methionine synthase OS=Brucella melitensis biotype 1 (strain 16M / ATCC 23456 / NCTC 10094) OX=224914 GN=BMEI1759 PE=4 SV=1	4.009	Up	3.5424e-05	BMEI1759	138.67	26.3	100	28	28	8	10	11	21	23	27	15	14	15	25	25	26	15	14	15	25	25	26	286140	345160	308040	1187100	1229200	1349400	0.365	0.44	0.393	1.514	1.568	1.721	Cytoplasmic	GO:0000097 sulfur amino acid biosynthetic process; GO:0016053 organic acid biosynthetic process; GO:0006725 cellular aromatic compound metabolic process; GO:0009066 aspartate family amino acid metabolic process; GO:0044699 single-organism process; GO:0009058 biosynthetic process; GO:1901566 organonitrogen compound biosynthetic process; GO:0044237 cellular metabolic process; GO:0000096 sulfur amin…	GO:0005623 cell; GO:0005622 intracellular; GO:0044464 cell part;	GO:0008757 S-adenosylmethionine-dependent methyltransferase activity; GO:0019842 vitamin binding; GO:0008168 methyltransferase activity; GO:0042084 5-methyltetrahydrofolate-dependent methyltransferase activity; GO:0043167 ion binding; GO:0016741 transferase activity, transferring one-carbon groups; GO:0031419 cobalamin binding; GO:0008705 methionine synthase activity; GO:0008270 zinc ion binding;…	K00548	metH, MTR; 5-methyltetrahydrofolate--homocysteine methyltransferase [EC:2.1.1.13]	bme00270 Cysteine and methionine metabolism - Brucella melitensis bv. 1 16M; bme00450 Selenocompound metabolism - Brucella melitensis bv. 1 16M; bme00670 One carbon pool by folate - Brucella melitensis bv. 1 16M; bme01100 Metabolic pathways - Brucella melitensis bv. 1 16M; bme01110 Biosynthesis of secondary metabolites - Brucella melitensis bv. 1 16M; bme01230 Biosynthesis of amino acids - Brucel…	IPR004223; IPR033706; IPR011005; IPR003759; IPR003726; IPR006158; IPR000489;	Vitamin B12-dependent methionine synthase, activation domain; Methionine synthase, B12-binding domain; Dihydropteroate synthase-like; Cobalamin (vitamin B12)-binding module, cap domain; Homocysteine-binding domain; Cobalamin (vitamin B12)-binding domain; Pterin-binding domain;
Q8YEY3	Glucose-resistance amylase regulator OS=Brucella melitensis biotype 1 (strain 16M / ATCC 23456 / NCTC 10094) OX=224914 GN=BMEI1744 PE=4 SV=1	2.257	Up	0.024883	BMEI1744	37.065	8.2	13	3	3	2	2	2	2	3	2	3	3	3	3	3	2	3	3	3	3	3	2	82539	45581	68541	148160	109100	186520	0.773	0.427	0.642	1.388	1.022	1.747	Cytoplasmic	GO:0050794 regulation of cellular process; GO:0006725 cellular aromatic compound metabolic process; GO:0097659 nucleic acid-templated transcription; GO:0060255 regulation of macromolecule metabolic process; GO:0019219 regulation of nucleobase-containing compound metabolic process; GO:0009058 biosynthetic process; GO:0044237 cellular metabolic process; GO:0071704 organic substance metabolic proces…		GO:0097159 organic cyclic compound binding; GO:1901363 heterocyclic compound binding; GO:0003677 DNA binding; GO:0005488 binding; GO:0003676 nucleic acid binding;	K02529	lacI, galR; LacI family transcriptional regulator		IPR000843; IPR010982; IPR028082;	LacI-type HTH domain; Lambda repressor-like, DNA-binding domain; Periplasmic binding protein-like I;
Q8YEY9	Aminopyrimidine aminohydrolase OS=Brucella melitensis biotype 1 (strain 16M / ATCC 23456 / NCTC 10094) OX=224914 GN=BMEI1738 PE=3 SV=1	0.262	Down	0.00097555	BMEI1738	26.216	36.2	19	6	6	4	5	4	2	3	1	4	5	4	4	4	3	4	5	4	4	4	3	243690	228130	267620	46866	72526	74197	1.567	1.467	1.721	0.301	0.466	0.477	Cytoplasmic	GO:0009110 vitamin biosynthetic process; GO:0006725 cellular aromatic compound metabolic process; GO:0044699 single-organism process; GO:0009058 biosynthetic process; GO:0042724 thiamine-containing compound biosynthetic process; GO:1901566 organonitrogen compound biosynthetic process; GO:0006772 thiamine metabolic process; GO:0044237 cellular metabolic process; GO:0044272 sulfur compound biosynth…		GO:0016787 hydrolase activity; GO:0003824 catalytic activity; GO:0016810 hydrolase activity, acting on carbon-nitrogen (but not peptide) bonds; GO:0050334 thiaminase activity;	K03707	tenA; thiaminase (transcriptional activator TenA) [EC:3.5.99.2]	bme00730 Thiamine metabolism - Brucella melitensis bv. 1 16M; bme01100 Metabolic pathways - Brucella melitensis bv. 1 16M;	IPR016084; IPR004305;	Haem oxygenase-like, multi-helical; Thiaminase-2/PQQC;
Q8YEZ1	Thiamine-phosphate synthase OS=Brucella melitensis biotype 1 (strain 16M / ATCC 23456 / NCTC 10094) OX=224914 GN=BMEI1736 PE=3 SV=1	0.46	Down	0.0021955	BMEI1736	22.313	37.9	22	5	5	4	6	3	2	4	3	5	5	4	2	4	3	5	5	4	2	4	3	251290	330930	273110	118860	151250	123130	1.208	1.59	1.312	0.571	0.727	0.592	Cytoplasmic	GO:0051188 cofactor biosynthetic process; GO:0009110 vitamin biosynthetic process; GO:0006725 cellular aromatic compound metabolic process; GO:0044699 single-organism process; GO:0009058 biosynthetic process; GO:0042724 thiamine-containing compound biosynthetic process; GO:0009229 thiamine diphosphate biosynthetic process; GO:1901566 organonitrogen compound biosynthetic process; GO:0006772 thiami…		GO:0004789 thiamine-phosphate diphosphorylase activity; GO:0003824 catalytic activity; GO:0005488 binding; GO:0043167 ion binding; GO:0016765 transferase activity, transferring alkyl or aryl (other than methyl) groups; GO:0043169 cation binding; GO:0046872 metal ion binding; GO:0016740 transferase activity;	K00788	thiE; thiamine-phosphate pyrophosphorylase [EC:2.5.1.3]	bme00730 Thiamine metabolism - Brucella melitensis bv. 1 16M; bme01100 Metabolic pathways - Brucella melitensis bv. 1 16M;	IPR022998; IPR013785;	Thiamin phosphate synthase superfamily; Aldolase-type TIM barrel;
Q8YF55	dTTP/UTP pyrophosphatase OS=Brucella melitensis biotype 1 (strain 16M / ATCC 23456 / NCTC 10094) OX=224914 GN=BMEI1672 PE=3 SV=2	0.486	Down	0.0043209	BMEI1672	22.639	26	16	6	6	3	4	3	2	4	0	4	5	4	3	5	2	4	5	4	3	5	2	155620	133250	175230	64422	89231	71877	1.354	1.159	1.525	0.56	0.776	0.625	Cytoplasmic		GO:0044424 intracellular part; GO:0005623 cell; GO:0044464 cell part; GO:0005622 intracellular; GO:0005737 cytoplasm;	GO:0047429 nucleoside-triphosphate diphosphatase activity; GO:0016817 hydrolase activity, acting on acid anhydrides; GO:0016787 hydrolase activity; GO:0016462 pyrophosphatase activity; GO:0016818 hydrolase activity, acting on acid anhydrides, in phosphorus-containing anhydrides; GO:0003824 catalytic activity;	K06287	maf; septum formation protein
Q8YF60	Hypothetical cytosolic protein OS=Brucella melitensis biotype 1 (strain 16M / ATCC 23456 / NCTC 10094) OX=224914 GN=BMEI1667 PE=4 SV=1	3.474	Up	0.00084446	BMEI1667	16.302	37.1	12	4	4	1	3	1	3	2	2	3	4	3	3	3	3	3	4	3	3	3	3	178840	130570	164890	660180	469600	518170	0.506	0.369	0.466	1.866	1.328	1.465	Cytoplasmic
Q8YF69	Uncharacterized protein OS=Brucella melitensis biotype 1 (strain 16M / ATCC 23456 / NCTC 10094) OX=224914 GN=BMEI1656 PE=4 SV=1	3.345	Up	0.00022149	BMEI1656	14.542	60.5	56	7	7	5	10	7	9	13	12	5	5	5	5	6	6	5	5	5	5	6	6	861130	654700	802760	2757400	2345300	2650700	0.513	0.39	0.478	1.643	1.397	1.579	Cytoplasmic
Q8YFB1	Dihydroorotate dehydrogenase (quinone) OS=Brucella melitensis biotype 1 (strain 16M / ATCC 23456 / NCTC 10094) OX=224914 GN=pyrD PE=3 SV=1	2.145	Up	0.0151031	pyrD	39.283	25.8	16	7	7	1	3	2	5	2	3	2	3	3	5	5	5	2	3	3	5	5	5	67641	43485	61653	157450	107250	106100	0.747	0.48	0.681	1.738	1.184	1.171	Cytoplasmic	GO:0009116 nucleoside metabolic process; GO:0046132 pyrimidine ribonucleoside biosynthetic process; GO:0009130 pyrimidine nucleoside monophosphate biosynthetic process; GO:0009117 nucleotide metabolic process; GO:0044699 single-organism process; GO:0009058 biosynthetic process; GO:0009163 nucleoside biosynthetic process; GO:0009156 ribonucleoside monophosphate biosynthetic process; GO:0044237 cel…	GO:0016020 membrane; GO:0071944 cell periphery; GO:0044464 cell part; GO:0005622 intracellular; GO:0005737 cytoplasm; GO:0044424 intracellular part; GO:0005623 cell; GO:0005886 plasma membrane;	GO:0004152 dihydroorotate dehydrogenase activity; GO:0016627 oxidoreductase activity, acting on the CH-CH group of donors; GO:0016635 oxidoreductase activity, acting on the CH-CH group of donors, quinone or related compound as acceptor; GO:0003824 catalytic activity; GO:0016491 oxidoreductase activity;	K00254	DHODH, pyrD; dihydroorotate dehydrogenase [EC:1.3.5.2]	bme00240 Pyrimidine metabolism - Brucella melitensis bv. 1 16M; bme01100 Metabolic pathways - Brucella melitensis bv. 1 16M;	IPR013785; IPR005720;	Aldolase-type TIM barrel; Dihydroorotate dehydrogenase domain;
Q8YFB3	Uncharacterized protein OS=Brucella melitensis biotype 1 (strain 16M / ATCC 23456 / NCTC 10094) OX=224914 GN=BMEI1609 PE=4 SV=1	0.273	Down	0.00045989	BMEI1609	13.819	74.2	61	9	9	11	13	11	7	11	8	8	8	8	6	9	7	8	8	8	6	9	7	2620300	1932200	2593000	735690	574550	643370	1.728	1.274	1.71	0.485	0.379	0.424	Cytoplasmic
Q8YFE0	Two-component response regulator OS=Brucella melitensis biotype 1 (strain 16M / ATCC 23456 / NCTC 10094) OX=224914 GN=BMEI1582 PE=4 SV=1	2.437	Up	6.0189e-05	BMEI1582	22.98	16.4	14	3	3	1	2	2	4	3	2	2	2	2	3	3	2	2	2	2	3	3	2	23622	20580	21303	53217	50603	55823	0.63	0.548	0.568	1.418	1.349	1.488	Cytoplasmic	GO:0050794 regulation of cellular process; GO:0044700 single organism signaling; GO:0006725 cellular aromatic compound metabolic process; GO:0097659 nucleic acid-templated transcription; GO:0060255 regulation of macromolecule metabolic process; GO:0019219 regulation of nucleobase-containing compound metabolic process; GO:0044699 single-organism process; GO:0009058 biosynthetic process; GO:0050896…	GO:0005623 cell; GO:0005622 intracellular; GO:0044464 cell part;	GO:0097159 organic cyclic compound binding; GO:1901363 heterocyclic compound binding; GO:0003677 DNA binding; GO:0005488 binding; GO:0003676 nucleic acid binding;				IPR011991; IPR011006; IPR016032; IPR000792; IPR001789;	Winged helix-turn-helix DNA-binding domain; CheY-like superfamily; Signal transduction response regulator, C-terminal effector; Transcription regulator LuxR, C-terminal; Signal transduction response regulator, receiver domain;
Q8YFH6	ATP synthase subunit a OS=Brucella melitensis biotype 1 (strain 16M / ATCC 23456 / NCTC 10094) OX=224914 GN=atpB PE=3 SV=2	2.172	Up	0.00102156	atpB	26.979	5.2	22	2	2	2	4	3	5	5	3	2	2	2	2	2	2	2	2	2	2	2	2	82423	69283	79293	186760	145220	169780	0.675	0.567	0.649	1.529	1.189	1.39	InnerMembrane	GO:0009116 nucleoside metabolic process; GO:0042278 purine nucleoside metabolic process; GO:0009167 purine ribonucleoside monophosphate metabolic process; GO:0009117 nucleotide metabolic process; GO:0044699 single-organism process; GO:0009058 biosynthetic process; GO:0009163 nucleoside biosynthetic process; GO:0046129 purine ribonucleoside biosynthetic process; GO:0009156 ribonucleoside monophosp…	GO:0016020 membrane; GO:0071944 cell periphery; GO:0098796 membrane protein complex; GO:0031224 intrinsic component of membrane; GO:0032991 macromolecular complex; GO:0044424 intracellular part; GO:0005623 cell; GO:0016021 integral component of membrane; GO:0045259 proton-transporting ATP synthase complex; GO:0005886 plasma membrane; GO:0005622 intracellular; GO:0044464 cell part; GO:0044425 memb…	GO:0015075 ion transmembrane transporter activity; GO:0022892 substrate-specific transporter activity; GO:0015077 monovalent inorganic cation transmembrane transporter activity; GO:0022890 inorganic cation transmembrane transporter activity; GO:0015078 hydrogen ion transmembrane transporter activity; GO:0008324 cation transmembrane transporter activity; GO:0022891 substrate-specific transmembrane…	K02108	ATPF0A, atpB; F-type H+-transporting ATPase subunit a	bme00190 Oxidative phosphorylation - Brucella melitensis bv. 1 16M; bme01100 Metabolic pathways - Brucella melitensis bv. 1 16M;
Q8YFK2	4-hydroxybenzoate octaprenyltransferase OS=Brucella melitensis biotype 1 (strain 16M / ATCC 23456 / NCTC 10094) OX=224914 GN=ubiA PE=3 SV=1	2.591	Up	0.0093643	ubiA	36.767	8.7	6	3	3	0	0	1	1	2	2	2	2	2	3	2	2	2	2	2	3	2	2	49835	68124	56290	104180	158700	188890	0.478	0.653	0.54	0.999	1.521	1.81	InnerMembrane	GO:0051188 cofactor biosynthetic process; GO:0042181 ketone biosynthetic process; GO:1901663 quinone biosynthetic process; GO:0006744 ubiquinone biosynthetic process; GO:0006733 oxidoreduction coenzyme metabolic process; GO:0044711 single-organism biosynthetic process; GO:1901661 quinone metabolic process; GO:0044281 small molecule metabolic process; GO:0044763 single-organism cellular process; G…	GO:0016020 membrane; GO:0044464 cell part; GO:0071944 cell periphery; GO:0044425 membrane part; GO:0031224 intrinsic component of membrane; GO:0005623 cell; GO:0016021 integral component of membrane; GO:0005886 plasma membrane;	GO:0008412 4-hydroxybenzoate octaprenyltransferase activity; GO:0016765 transferase activity, transferring alkyl or aryl (other than methyl) groups; GO:0004659 prenyltransferase activity; GO:0002094 polyprenyltransferase activity; GO:0003824 catalytic activity; GO:0016740 transferase activity;	K03179	ubiA; 4-hydroxybenzoate polyprenyltransferase [EC:2.5.1.39]	bme00130 Ubiquinone and other terpenoid-quinone biosynthesis - Brucella melitensis bv. 1 16M; bme01100 Metabolic pathways - Brucella melitensis bv. 1 16M; bme01110 Biosynthesis of secondary metabolites - Brucella melitensis bv. 1 16M;
Q8YFQ7	Cytochrome c oxidase assembly protein CtaG OS=Brucella melitensis biotype 1 (strain 16M / ATCC 23456 / NCTC 10094) OX=224914 GN=ctaG PE=3 SV=2	2.534	Up	0.0030202	ctaG	22.443	28.4	14	4	3	3	2	2	2	3	2	2	3	3	1	2	1	2	3	3	1	2	1	139440	94898	98108	321430	244420	276240	0.712	0.485	0.501	1.642	1.249	1.411	Periplasmic		GO:0016020 membrane; GO:0044464 cell part; GO:0071944 cell periphery; GO:0044425 membrane part; GO:0031224 intrinsic component of membrane; GO:0005623 cell; GO:0016021 integral component of membrane; GO:0005886 plasma membrane;	GO:0043169 cation binding; GO:0046872 metal ion binding; GO:0005507 copper ion binding; GO:0046914 transition metal ion binding; GO:0005488 binding; GO:0043167 ion binding;	K02258	COX11; cytochrome c oxidase assembly protein subunit 11	bme00190 Oxidative phosphorylation - Brucella melitensis bv. 1 16M; bme01100 Metabolic pathways - Brucella melitensis bv. 1 16M;	IPR023471;	Cytochrome c oxidase assembly protein CtaG/Cox11, domain;
Q8YFR2	Homoserine kinase OS=Brucella melitensis biotype 1 (strain 16M / ATCC 23456 / NCTC 10094) OX=224914 GN=thrB PE=3 SV=1	3.2	Up	0.048056	thrB	36.63	26.4	17	5	5	0	4	1	2	6	4	0	3	2	2	5	4	0	3	2	2	5	4	0	36213	13067	93269	71191	72144		0.633	0.229	1.631	1.245	1.262	Cytoplasmic	GO:0016310 phosphorylation; GO:0016053 organic acid biosynthetic process; GO:0009066 aspartate family amino acid metabolic process; GO:0044699 single-organism process; GO:0009058 biosynthetic process; GO:1901566 organonitrogen compound biosynthetic process; GO:0044237 cellular metabolic process; GO:0006796 phosphate-containing compound metabolic process; GO:0071704 organic substance metabolic pro…		GO:0004413 homoserine kinase activity; GO:0005524 ATP binding; GO:1901265 nucleoside phosphate binding; GO:0016773 phosphotransferase activity, alcohol group as acceptor; GO:0001882 nucleoside binding; GO:0043167 ion binding; GO:0000166 nucleotide binding; GO:0097159 organic cyclic compound binding; GO:1901363 heterocyclic compound binding; GO:0032549 ribonucleoside binding; GO:0097367 carbohydra…	K02204	thrB2; homoserine kinase type II [EC:2.7.1.39]	bme00260 Glycine, serine and threonine metabolism - Brucella melitensis bv. 1 16M; bme01100 Metabolic pathways - Brucella melitensis bv. 1 16M; bme01110 Biosynthesis of secondary metabolites - Brucella melitensis bv. 1 16M; bme01120 Microbial metabolism in diverse environments - Brucella melitensis bv. 1 16M; bme01230 Biosynthesis of amino acids - Brucella melitensis bv. 1 16M;	IPR002575; IPR011009;	Aminoglycoside phosphotransferase; Protein kinase-like domain;
Q8YFV9	Mannosyltransferase OS=Brucella melitensis biotype 1 (strain 16M / ATCC 23456 / NCTC 10094) OX=224914 GN=BMEI1404 PE=4 SV=1	8.774	Up	0.041698	BMEI1404	41.97	31.5	42	11	11	2	3	2	11	15	9	2	5	6	10	11	9	2	5	6	10	11	9	17614	84967	71366	533510	516250	477430	0.062	0.3	0.252	1.882	1.821	1.684	Cytoplasmic			GO:0016757 transferase activity, transferring glycosyl groups; GO:0003824 catalytic activity; GO:0016740 transferase activity;				IPR001296; IPR028098;	Glycosyl transferase, family 1; Glycosyltransferase subfamily 4-like, N-terminal domain;
Q8YFY0	NAD/NADP-dependent betaine aldehyde dehydrogenase OS=Brucella melitensis biotype 1 (strain 16M / ATCC 23456 / NCTC 10094) OX=224914 GN=betB PE=3 SV=2	5.356	Up	0.00089531	betB	52.035	26.3	30	9	9	3	3	3	6	10	5	4	7	4	7	9	7	4	7	4	7	9	7	178880	117260	184430	983470	666340	922520	0.352	0.23	0.362	1.933	1.31	1.813	Cytoplasmic	GO:0055114 oxidation-reduction process; GO:0044699 single-organism process; GO:0042398 cellular modified amino acid biosynthetic process; GO:0006807 nitrogen compound metabolic process; GO:0097164 ammonium ion metabolic process; GO:0006578 amino-acid betaine biosynthetic process; GO:0009058 biosynthetic process; GO:0019285 glycine betaine biosynthetic process from choline; GO:1901566 organonitrog…		GO:0016620 oxidoreductase activity, acting on the aldehyde or oxo group of donors, NAD or NADP as acceptor; GO:0003824 catalytic activity; GO:0005488 binding; GO:0008802 betaine-aldehyde dehydrogenase activity; GO:0043167 ion binding; GO:0016903 oxidoreductase activity, acting on the aldehyde or oxo group of donors; GO:0043169 cation binding; GO:0046872 metal ion binding; GO:0004029 aldehyde dehy…	K00130	betB, gbsA; betaine-aldehyde dehydrogenase [EC:1.2.1.8]	bme00260 Glycine, serine and threonine metabolism - Brucella melitensis bv. 1 16M; bme01100 Metabolic pathways - Brucella melitensis bv. 1 16M;	IPR016161; IPR015590; IPR016162; IPR016163;	Aldehyde/histidinol dehydrogenase; Aldehyde dehydrogenase domain; Aldehyde dehydrogenase N-terminal domain; Aldehyde dehydrogenase, C-terminal;
Q8YFY3	HTH-type transcriptional regulator BetI OS=Brucella melitensis biotype 1 (strain 16M / ATCC 23456 / NCTC 10094) OX=224914 GN=betI PE=3 SV=1	3.454	Up	0.044498	betI	21.65	26.3	11	3	3	2	1	1	1	3	3	2	1	2	2	3	3	2	1	2	2	3	3	32981	0	65112	105740	196660	205950	0.272		0.537	0.872	1.621	1.698	Cytoplasmic	GO:0050794 regulation of cellular process; GO:0006725 cellular aromatic compound metabolic process; GO:0097659 nucleic acid-templated transcription; GO:0060255 regulation of macromolecule metabolic process; GO:0019219 regulation of nucleobase-containing compound metabolic process; GO:0042398 cellular modified amino acid biosynthetic process; GO:0097164 ammonium ion metabolic process; GO:0009058 b…		GO:0097159 organic cyclic compound binding; GO:1901363 heterocyclic compound binding; GO:0003677 DNA binding; GO:0005488 binding; GO:0003676 nucleic acid binding;	K02167	betI; TetR/AcrR family transcriptional regulator, transcriptional repressor of bet genes		IPR001647; IPR009057; IPR011075; IPR015893;	DNA-binding HTH domain, TetR-type; Homeobox domain-like; Tetracycline transcriptional regulator, TetR-related, C-terminal; Tetracycline transcriptional regulator, TetR-like, C-terminal;
Q8YGA5	Glycoprotein/polysaccharide metabolism OS=Brucella melitensis biotype 1 (strain 16M / ATCC 23456 / NCTC 10094) OX=224914 GN=BMEI1255 PE=4 SV=1	3.016	Up	0.00060294	BMEI1255	26.842	18.7	10	3	3	1	2	1	2	2	2	2	3	2	2	2	2	2	3	2	2	2	2	62493	61386	48944	147560	180930	192570	0.54	0.531	0.423	1.276	1.565	1.665	Cytoplasmic				K09914	K09914; putative lipoprotein		IPR005184;	Domain of unknown function DUF306, Meta/HslJ;
Q8YGC9	Hypothetical cytosolic protein OS=Brucella melitensis biotype 1 (strain 16M / ATCC 23456 / NCTC 10094) OX=224914 GN=BMEI1230 PE=4 SV=1	5.41	Up	0.0031992	BMEI1230	21.696	42.3	28	7	1	2	4	2	6	8	6	4	5	5	5	7	6	0	0	0	0	1	1	46685	104490	74191	334080	360360	525230	0.194	0.434	0.308	1.387	1.496	2.181	Cytoplasmic
Q8YGD3	Transcriptional regulator OS=Brucella melitensis biotype 1 (strain 16M / ATCC 23456 / NCTC 10094) OX=224914 GN=BMEI1226 PE=4 SV=1	2.372	Up	0.00094377	BMEI1226	26.962	25.5	12	5	5	1	1	1	4	2	3	3	1	3	5	5	4	3	1	3	5	5	4	25591	0	23325	61840	58877	53420	0.574		0.523	1.386	1.32	1.197	Cytoplasmic			GO:0097159 organic cyclic compound binding; GO:1901363 heterocyclic compound binding; GO:0003677 DNA binding; GO:0043565 sequence-specific DNA binding; GO:0005488 binding; GO:0003676 nucleic acid binding;				IPR015947; IPR010982; IPR001387;	PUA-like domain; Lambda repressor-like, DNA-binding domain; Cro/C1-type helix-turn-helix domain;
Q8YGF1	General l-amino acid transport ATP-binding protein aapp OS=Brucella melitensis biotype 1 (strain 16M / ATCC 23456 / NCTC 10094) OX=224914 GN=BMEI1208 PE=4 SV=1	2.092	Up	0.0123241	BMEI1208	30.613	25.3	11	5	5	0	2	0	2	4	3	3	4	2	3	4	4	3	4	2	3	4	4	21537	34953	27136	47875	59281	67799	0.5	0.811	0.63	1.111	1.376	1.573	Cytoplasmic	GO:0098661 inorganic anion transmembrane transport; GO:0034220 ion transmembrane transport; GO:0098660 inorganic ion transmembrane transport; GO:0090662 ATP hydrolysis coupled transmembrane transport; GO:0044699 single-organism process; GO:0071702 organic substance transport; GO:0046942 carboxylic acid transport; GO:0003333 amino acid transmembrane transport; GO:0015849 organic acid transport; GO…		GO:0015424 amino acid-transporting ATPase activity; GO:0042625 ATPase coupled ion transmembrane transporter activity; GO:1901265 nucleoside phosphate binding; GO:0015399 primary active transmembrane transporter activity; GO:0022892 substrate-specific transporter activity; GO:0016817 hydrolase activity, acting on acid anhydrides; GO:0016787 hydrolase activity; GO:0022891 substrate-specific transme…	K09972	aapP, bztD; general L-amino acid transport system ATP-binding protein [EC:3.6.3.-]	bme02010 ABC transporters - Brucella melitensis bv. 1 16M;	IPR003593; IPR003439; IPR027417;	AAA+ ATPase domain; ABC transporter-like; P-loop containing nucleoside triphosphate hydrolase;
Q8YGJ8	Uncharacterized protein OS=Brucella melitensis biotype 1 (strain 16M / ATCC 23456 / NCTC 10094) OX=224914 GN=BMEI1160 PE=4 SV=1	0.386	Down	0.00042414	BMEI1160	14.511	51.9	31	6	6	5	5	6	4	5	6	5	4	6	5	6	5	5	4	6	5	6	5	385460	382540	367640	126260	141670	170880	1.469	1.458	1.401	0.481	0.54	0.651	Periplasmic
Q8YGM6	tRNA-cytidine(32) 2-sulfurtransferase OS=Brucella melitensis biotype 1 (strain 16M / ATCC 23456 / NCTC 10094) OX=224914 GN=ttcA PE=3 SV=1	2.946	Up	0.0035441	ttcA	33.245	32.4	10	7	7	1	1	1	1	3	3	4	4	4	3	7	4	4	4	4	3	7	4	123120	162000	117300	371150	309990	504260	0.465	0.612	0.443	1.402	1.171	1.905	Cytoplasmic	GO:0006396 RNA processing; GO:0034470 ncRNA processing; GO:0006725 cellular aromatic compound metabolic process; GO:1901360 organic cyclic compound metabolic process; GO:0006807 nitrogen compound metabolic process; GO:0044238 primary metabolic process; GO:0044237 cellular metabolic process; GO:0071704 organic substance metabolic process; GO:0016070 RNA metabolic process; GO:0008152 metabolic proc…	GO:0044424 intracellular part; GO:0005623 cell; GO:0044464 cell part; GO:0005622 intracellular; GO:0005737 cytoplasm;	GO:0005524 ATP binding; GO:1901265 nucleoside phosphate binding; GO:0001882 nucleoside binding; GO:0043167 ion binding; GO:0000166 nucleotide binding; GO:0097159 organic cyclic compound binding; GO:1901363 heterocyclic compound binding; GO:0032549 ribonucleoside binding; GO:0097367 carbohydrate derivative binding; GO:0032553 ribonucleotide binding; GO:0005488 binding; GO:0032550 purine ribonucleo…	K14058	ttcA; tRNA 2-thiocytidine biosynthesis protein TtcA		IPR014729; IPR011063;	Rossmann-like alpha/beta/alpha sandwich fold; tRNA(Ile)-lysidine/2-thiocytidine synthase, N-terminal;
Q8YGN9	Hypothetical cytosolic protein OS=Brucella melitensis biotype 1 (strain 16M / ATCC 23456 / NCTC 10094) OX=224914 GN=BMEI1119 PE=4 SV=1	0.427	Down	0.000175143	BMEI1119	20.758	41	26	7	7	7	7	4	2	3	3	7	6	6	2	4	3	7	6	6	2	4	3	403240	423670	464900	195150	189310	167340	1.312	1.379	1.513	0.635	0.616	0.545	Periplasmic			GO:0016787 hydrolase activity; GO:0003824 catalytic activity;	K07002	K07002; uncharacterized protein		IPR029058;	Alpha/Beta hydrolase fold;
Q8YH06	Glycosyltransferase OS=Brucella melitensis biotype 1 (strain 16M / ATCC 23456 / NCTC 10094) OX=224914 GN=BMEI0998 PE=4 SV=1	0.166	Down	4.8616e-07	BMEI0998	46.468	45.6	64	16	16	11	17	13	7	9	7	14	16	14	10	14	11	14	16	14	10	14	11	7382900	7760900	7279100	1307500	1177100	1236600	1.694	1.781	1.671	0.3	0.27	0.284	Cytoplasmic			GO:0016740 transferase activity; GO:0003824 catalytic activity;				IPR001296;	Glycosyl transferase, family 1;
Q8YH61	Vitamin B12-dependent ribonucleotide reductase OS=Brucella melitensis biotype 1 (strain 16M / ATCC 23456 / NCTC 10094) OX=224914 GN=BMEI0943 PE=3 SV=1	2.748	Up	3.9062e-05	BMEI0943	138.2	35.4	135	37	37	14	19	13	23	34	32	23	26	23	28	34	31	23	26	23	28	34	31	744770	642180	728780	2011000	1866500	1935900	0.564	0.486	0.551	1.522	1.412	1.465	Cytoplasmic	GO:0006260 DNA replication; GO:0006725 cellular aromatic compound metabolic process; GO:0055114 oxidation-reduction process; GO:0006259 DNA metabolic process; GO:0044699 single-organism process; GO:1901360 organic cyclic compound metabolic process; GO:0006807 nitrogen compound metabolic process; GO:0009058 biosynthetic process; GO:0044238 primary metabolic process; GO:1901576 organic substance bi…		GO:0016725 oxidoreductase activity, acting on CH or CH2 groups; GO:1901265 nucleoside phosphate binding; GO:0019842 vitamin binding; GO:0043167 ion binding; GO:0061731 ribonucleoside-diphosphate reductase activity; GO:0004748 ribonucleoside-diphosphate reductase activity, thioredoxin disulfide as acceptor; GO:0031419 cobalamin binding; GO:0000166 nucleotide binding; GO:0016491 oxidoreductase acti…	K00525	E1.17.4.1A, nrdA, nrdE; ribonucleoside-diphosphate reductase alpha chain [EC:1.17.4.1]	bme00230 Purine metabolism - Brucella melitensis bv. 1 16M; bme00240 Pyrimidine metabolism - Brucella melitensis bv. 1 16M; bme01100 Metabolic pathways - Brucella melitensis bv. 1 16M;	IPR000788; IPR017856; IPR029072; IPR013678;	Ribonucleotide reductase large subunit, C-terminal; Integrase, N-terminal zinc-binding domain-like; YebC-like; Ribonucleotide reductase class II vitamin B12-dependent, N-terminal domain;
Q8YHC7	ATP-dependent Clp protease ATP-binding subunit ClpX OS=Brucella melitensis biotype 1 (strain 16M / ATCC 23456 / NCTC 10094) OX=224914 GN=clpX PE=3 SV=1	2.366	Up	0.0050811	clpX	46.655	29.5	50	12	12	7	9	4	8	13	9	11	10	6	11	11	11	11	10	6	11	11	11	1289500	857530	1065200	3051400	2360100	2186400	0.716	0.476	0.591	1.694	1.31	1.214	Cytoplasmic	GO:0006457 protein folding; GO:0009987 cellular process;		GO:0005524 ATP binding; GO:1901265 nucleoside phosphate binding; GO:0046983 protein dimerization activity; GO:0001882 nucleoside binding; GO:0043167 ion binding; GO:0005515 protein binding; GO:0000166 nucleotide binding; GO:0008270 zinc ion binding; GO:0097159 organic cyclic compound binding; GO:1901363 heterocyclic compound binding; GO:0032549 ribonucleoside binding; GO:0097367 carbohydrate deri…	K03544	clpX, CLPX; ATP-dependent Clp protease ATP-binding subunit ClpX		IPR019489; IPR003959; IPR010603; IPR003593; IPR027417;	Clp ATPase, C-terminal; ATPase, AAA-type, core; Zinc finger, ClpX C4-type; AAA+ ATPase domain; P-loop containing nucleoside triphosphate hydrolase;
Q8YHD6	Nitrogen regulation protein ntrb OS=Brucella melitensis biotype 1 (strain 16M / ATCC 23456 / NCTC 10094) OX=224914 GN=BMEI0865 PE=4 SV=1	0.439	Down	7.7618e-05	BMEI0865	41.383	30.5	47	9	9	8	12	9	6	8	4	9	9	9	7	9	8	9	9	9	7	9	8	989390	917540	1050000	422950	417260	459010	1.395	1.293	1.48	0.596	0.588	0.647	Cytoplasmic	GO:0023014 signal transduction by protein phosphorylation; GO:0050794 regulation of cellular process; GO:0044700 single organism signaling; GO:0016310 phosphorylation; GO:0051716 cellular response to stimulus; GO:0035556 intracellular signal transduction; GO:0044763 single-organism cellular process; GO:0044267 cellular protein metabolic process; GO:0044699 single-organism process; GO:0000160 phos…	GO:0005623 cell; GO:0005622 intracellular; GO:0044464 cell part;	GO:1901265 nucleoside phosphate binding; GO:0016773 phosphotransferase activity, alcohol group as acceptor; GO:0004672 protein kinase activity; GO:0016775 phosphotransferase activity, nitrogenous group as acceptor; GO:0004871 signal transducer activity; GO:0097159 organic cyclic compound binding; GO:1901363 heterocyclic compound binding; GO:0016301 kinase activity; GO:0003824 catalytic activity; …	K07708	glnL, ntrB; two-component system, NtrC family, nitrogen regulation sensor histidine kinase GlnL [EC:2.7.13.3]	bme02020 Two-component system - Brucella melitensis bv. 1 16M;	IPR005467; IPR003594; IPR003661; IPR004358;	Histidine kinase domain; Histidine kinase-like ATPase, C-terminal domain; Signal transduction histidine kinase, dimerisation/phosphoacceptor domain; Signal transduction histidine kinase-related protein, C-terminal;
Q8YHF3	Probable carnitine operon oxidoreductase caia OS=Brucella melitensis biotype 1 (strain 16M / ATCC 23456 / NCTC 10094) OX=224914 GN=BMEI0848 PE=4 SV=1	2.114	Up	0.0021363	BMEI0848	23.585	37.7	20	7	7	2	2	1	5	6	4	5	7	5	6	7	7	5	7	5	6	7	7	215530	227480	208240	514610	371590	490870	0.638	0.673	0.616	1.522	1.099	1.452	Periplasmic	GO:0044699 single-organism process; GO:0008152 metabolic process; GO:0055114 oxidation-reduction process; GO:0044710 single-organism metabolic process;		GO:0016740 transferase activity; GO:0003824 catalytic activity; GO:0016491 oxidoreductase activity;				IPR005490;	L,D-transpeptidase catalytic domain;
Q8YHH3	Isoprenyl transferase OS=Brucella melitensis biotype 1 (strain 16M / ATCC 23456 / NCTC 10094) OX=224914 GN=uppS PE=3 SV=1	2.047	Up	0.00068226	uppS	28.004	24.8	21	5	5	4	4	2	2	4	5	5	5	4	3	5	5	5	5	4	3	5	5	136160	128180	156990	314240	272130	276450	0.636	0.599	0.734	1.468	1.271	1.292	Cytoplasmic			GO:0016765 transferase activity, transferring alkyl or aryl (other than methyl) groups; GO:0046872 metal ion binding; GO:0043169 cation binding; GO:0003824 catalytic activity; GO:0016740 transferase activity; GO:0005488 binding; GO:0043167 ion binding;	K00806	uppS; undecaprenyl diphosphate synthase [EC:2.5.1.31]	bme00900 Terpenoid backbone biosynthesis - Brucella melitensis bv. 1 16M; bme01110 Biosynthesis of secondary metabolites - Brucella melitensis bv. 1 16M;
Q8YHJ0	Transcriptional regulator, merr family OS=Brucella melitensis biotype 1 (strain 16M / ATCC 23456 / NCTC 10094) OX=224914 GN=BMEI0808 PE=4 SV=1	2.032	Up	0.013461	BMEI0808	15.151	39.8	15	4	4	1	4	1	3	3	3	1	4	2	3	4	3	1	4	2	3	4	3	0	287420	371830	638310	602150	769240		0.538	0.697	1.196	1.128	1.441	Cytoplasmic	GO:0050794 regulation of cellular process; GO:0010468 regulation of gene expression; GO:0006355 regulation of transcription, DNA-templated; GO:0031326 regulation of cellular biosynthetic process; GO:0080090 regulation of primary metabolic process; GO:0060255 regulation of macromolecule metabolic process; GO:0019219 regulation of nucleobase-containing compound metabolic process; GO:0010556 regulat…		GO:0097159 organic cyclic compound binding; GO:1901363 heterocyclic compound binding; GO:0003677 DNA binding; GO:0005488 binding; GO:0003676 nucleic acid binding;				IPR009061; IPR000551;	Putative DNA-binding domain; MerR-type HTH domain;
Q8YHJ3	ElaB/YqjD/DUF883 family membrane-anchored ribosome-binding protein species=Ochrobactrum haematophilum taxid=419474 gene=BCF22_2738(predicted) OS=Brucella melitensis biotype 1 (strain 16M / ATCC 23456 / NCTC 10094) OX=224914 GN=BMEI0805 PE=4 SV=1	0.374	Down	0.0110439	BMEI0805	11.217	45.2	38	6	6	9	7	6	4	7	5	5	6	5	4	4	4	5	6	5	4	4	4	223270	351980	176400	83835	94353	102860	1.297	2.045	1.025	0.487	0.548	0.598	Cytoplasmic
Q8YID2	Thioredoxin reductase OS=Brucella melitensis biotype 1 (strain 16M / ATCC 23456 / NCTC 10094) OX=224914 GN=BMEI0512 PE=1 SV=1	2.089	Up	0.008298	BMEI0512	34.634	30.9	32	6	6	3	6	4	4	8	7	4	6	4	3	6	4	4	6	4	3	6	4	224940	306350	379170	608210	611790	681180	0.48	0.654	0.809	1.298	1.306	1.454	Cytoplasmic	GO:0006801 superoxide metabolic process; GO:0033554 cellular response to stress; GO:0051716 cellular response to stimulus; GO:0000303 response to superoxide; GO:0034614 cellular response to reactive oxygen species; GO:0006950 response to stress; GO:0071451 cellular response to superoxide; GO:0071450 cellular response to oxygen radical; GO:0055114 oxidation-reduction process; GO:0009636 response t…	GO:0044424 intracellular part; GO:0005623 cell; GO:0044464 cell part; GO:0005622 intracellular; GO:0005737 cytoplasm;	GO:0015036 disulfide oxidoreductase activity; GO:0016651 oxidoreductase activity, acting on NAD(P)H; GO:0003824 catalytic activity; GO:0004791 thioredoxin-disulfide reductase activity; GO:0016667 oxidoreductase activity, acting on a sulfur group of donors; GO:0016209 antioxidant activity; GO:0016668 oxidoreductase activity, acting on a sulfur group of donors, NAD(P) as acceptor; GO:0016491 oxidor…	K00384	trxB, TRR; thioredoxin reductase (NADPH) [EC:1.8.1.9]	bme00450 Selenocompound metabolism - Brucella melitensis bv. 1 16M;	IPR023753;	FAD/NAD(P)-binding domain;
Q8YII9	Putative transferase OS=Brucella melitensis biotype 1 (strain 16M / ATCC 23456 / NCTC 10094) OX=224914 GN=BMEI0455 PE=4 SV=1	0.243	Down	2.1481e-05	BMEI0455	37.234	27.5	29	6	6	7	5	6	3	4	4	6	5	6	4	5	6	6	5	6	4	5	6	327790	292920	356870	81920	80571	75421	1.618	1.446	1.762	0.404	0.398	0.372	Cytoplasmic			GO:0004364 glutathione transferase activity; GO:0016765 transferase activity, transferring alkyl or aryl (other than methyl) groups; GO:0005515 protein binding; GO:0003824 catalytic activity; GO:0016740 transferase activity; GO:0005488 binding;	K07393	ECM4, yqjG; glutathionyl-hydroquinone reductase [EC:1.8.5.7]		IPR010987; IPR004045; IPR012336;	Glutathione S-transferase, C-terminal-like; Glutathione S-transferase, N-terminal; Thioredoxin-like fold;
Q8YIL4	Nodulation protein nolr OS=Brucella melitensis biotype 1 (strain 16M / ATCC 23456 / NCTC 10094) OX=224914 GN=BMEI0430 PE=4 SV=1	3.045	Up	0.0040566	BMEI0430	12.85	24.3	8	2	2	1	1	1	1	2	2	2	2	1	2	2	2	2	2	1	2	2	2	30465	21380	0	76428	84826	75657	0.528	0.37		1.323	1.469	1.31	Cytoplasmic	GO:0050794 regulation of cellular process; GO:0010468 regulation of gene expression; GO:0006355 regulation of transcription, DNA-templated; GO:0031326 regulation of cellular biosynthetic process; GO:0080090 regulation of primary metabolic process; GO:0060255 regulation of macromolecule metabolic process; GO:0019219 regulation of nucleobase-containing compound metabolic process; GO:0010556 regulat…		GO:0003700 transcription factor activity, sequence-specific DNA binding; GO:0001071 nucleic acid binding transcription factor activity;				IPR011991; IPR001845;	Winged helix-turn-helix DNA-binding domain; HTH ArsR-type DNA-binding domain;
Q8YIL7	DUF1153 domain-containing protein species=Ochrobactrum sp. 27A/999/2015 taxid=2038110 gene=CN883_09825(predicted) OS=Brucella melitensis biotype 1 (strain 16M / ATCC 23456 / NCTC 10094) OX=224914 GN=BMEI0427 PE=4 SV=1	5.623	Up	0.040443	BMEI0427	10.345	36.3	14	2	2	0	1	1	2	5	5	1	2	2	2	2	2	1	2	2	2	2	2	0	69559	39260	142660	358960	415090		0.339	0.191	0.696	1.75	2.024	Cytoplasmic			GO:0097159 organic cyclic compound binding; GO:1901363 heterocyclic compound binding; GO:0003677 DNA binding; GO:0043565 sequence-specific DNA binding; GO:0005488 binding; GO:0003676 nucleic acid binding;				IPR011991; IPR010921;	Winged helix-turn-helix DNA-binding domain; Trp repressor/replication initiator;
Q8YIN4	Isocitrate lyase OS=Brucella melitensis biotype 1 (strain 16M / ATCC 23456 / NCTC 10094) OX=224914 GN=BMEI0409 PE=4 SV=1	2.443	Up	6.3024e-05	BMEI0409	46.853	21.7	25	8	8	2	5	2	5	6	5	4	6	5	7	7	7	4	6	5	7	7	7	52164	62140	55939	137750	136660	141540	0.534	0.636	0.573	1.41	1.399	1.449	Cytoplasmic	GO:0008152 metabolic process; GO:0044710 single-organism metabolic process; GO:0044281 small molecule metabolic process; GO:0044763 single-organism cellular process; GO:0019752 carboxylic acid metabolic process; GO:0044699 single-organism process; GO:0006082 organic acid metabolic process; GO:0044237 cellular metabolic process; GO:0009987 cellular process; GO:0043436 oxoacid metabolic process; GO…		GO:0016829 lyase activity; GO:0016833 oxo-acid-lyase activity; GO:0003824 catalytic activity; GO:0004451 isocitrate lyase activity; GO:0016830 carbon-carbon lyase activity;	K01637	E4.1.3.1, aceA; isocitrate lyase [EC:4.1.3.1]	bme00630 Glyoxylate and dicarboxylate metabolism - Brucella melitensis bv. 1 16M; bme01100 Metabolic pathways - Brucella melitensis bv. 1 16M; bme01110 Biosynthesis of secondary metabolites - Brucella melitensis bv. 1 16M; bme01120 Microbial metabolism in diverse environments - Brucella melitensis bv. 1 16M; bme01200 Carbon metabolism - Brucella melitensis bv. 1 16M;	IPR015813;	Pyruvate/Phosphoenolpyruvate kinase-like domain;
Q8YIR3	Malate synthase G OS=Brucella melitensis biotype 1 (strain 16M / ATCC 23456 / NCTC 10094) OX=224914 GN=glcB PE=3 SV=1	2.531	Up	3.7697e-05	glcB	79.985	48.2	107	29	29	9	17	11	25	23	22	20	24	20	23	27	24	20	24	20	23	27	24	1635100	1618500	1809900	4329000	4451000	4036200	0.549	0.543	0.607	1.453	1.494	1.354	Cytoplasmic	GO:0006097 glyoxylate cycle; GO:0072350 tricarboxylic acid metabolic process; GO:0055114 oxidation-reduction process; GO:0044281 small molecule metabolic process; GO:0044763 single-organism cellular process; GO:0006099 tricarboxylic acid cycle; GO:0006081 cellular aldehyde metabolic process; GO:0044699 single-organism process; GO:0005975 carbohydrate metabolic process; GO:0044238 primary metaboli…	GO:0044424 intracellular part; GO:0005623 cell; GO:0044464 cell part; GO:0005622 intracellular; GO:0005737 cytoplasm;	GO:0004474 malate synthase activity; GO:0016746 transferase activity, transferring acyl groups; GO:0003824 catalytic activity; GO:0046912 transferase activity, transferring acyl groups, acyl groups converted into alkyl on transfer; GO:0005488 binding; GO:0043167 ion binding; GO:0043169 cation binding; GO:0046872 metal ion binding; GO:0016740 transferase activity;	K01638	aceB, glcB; malate synthase [EC:2.3.3.9]	bme00620 Pyruvate metabolism - Brucella melitensis bv. 1 16M; bme00630 Glyoxylate and dicarboxylate metabolism - Brucella melitensis bv. 1 16M; bme01100 Metabolic pathways - Brucella melitensis bv. 1 16M; bme01110 Biosynthesis of secondary metabolites - Brucella melitensis bv. 1 16M; bme01120 Microbial metabolism in diverse environments - Brucella melitensis bv. 1 16M; bme01200 Carbon metabolism …	IPR023310; IPR011076;	Malate synthase G, beta sub-domain; Malate synthase-like;
Q8YIS8	Biopolymer transport exbb protein OS=Brucella melitensis biotype 1 (strain 16M / ATCC 23456 / NCTC 10094) OX=224914 GN=BMEI0365 PE=3 SV=1	0.438	Down	0.0032424	BMEI0365	29.473	10.7	24	2	2	5	4	4	4	3	4	2	2	2	2	2	2	2	2	2	2	2	2	425640	308790	444110	166280	157670	192720	1.507	1.093	1.572	0.589	0.558	0.682	InnerMembrane	GO:0045184 establishment of protein localization; GO:0006810 transport; GO:0071702 organic substance transport; GO:0051179 localization; GO:0033036 macromolecule localization; GO:0008104 protein localization; GO:0015031 protein transport; GO:0051234 establishment of localization;	GO:0031224 intrinsic component of membrane; GO:0016020 membrane; GO:0016021 integral component of membrane; GO:0044425 membrane part;	GO:0022892 substrate-specific transporter activity; GO:0008565 protein transporter activity; GO:0005215 transporter activity;	K03561	exbB; biopolymer transport protein ExbB		IPR002898;	MotA/TolQ/ExbB proton channel;
Q8YIW9	Transcriptional regulator, gntr family OS=Brucella melitensis biotype 1 (strain 16M / ATCC 23456 / NCTC 10094) OX=224914 GN=BMEI0320 PE=4 SV=1	3.152	Up	0.00085601	BMEI0320	25.709	38.7	35	8	8	4	4	3	8	10	6	4	4	3	8	8	6	4	4	3	8	8	6	99273	76284	95190	330640	236040	286190	0.53	0.407	0.508	1.766	1.26	1.528	Cytoplasmic	GO:0050794 regulation of cellular process; GO:0006725 cellular aromatic compound metabolic process; GO:0097659 nucleic acid-templated transcription; GO:0060255 regulation of macromolecule metabolic process; GO:0019219 regulation of nucleobase-containing compound metabolic process; GO:0009058 biosynthetic process; GO:0044237 cellular metabolic process; GO:0071704 organic substance metabolic proces…		GO:0097159 organic cyclic compound binding; GO:1901363 heterocyclic compound binding; GO:0003677 DNA binding; GO:0005488 binding; GO:0001071 nucleic acid binding transcription factor activity; GO:0003676 nucleic acid binding; GO:0003700 transcription factor activity, sequence-specific DNA binding;				IPR011991; IPR008920; IPR011711; IPR000524;	Winged helix-turn-helix DNA-binding domain; Transcription regulator FadR/GntR, C-terminal; GntR, C-terminal; Transcription regulator HTH, GntR;
Q8YJB4	Ubiquinol-cytochrome C reductase species=Brucella melitensis taxid=29459 gene=BK187_09650(predicted) OS=Brucella melitensis biotype 1 (strain 16M / ATCC 23456 / NCTC 10094) OX=224914 GN=BMEI0172 PE=4 SV=1	0.326	Down	0.046538	BMEI0172	16.369	25.4	11	3	3	3	2	2	1	2	1	3	2	3	1	2	2	3	2	3	1	2	2	113620	210060	92453	0	41595	48859	1.121	2.073	0.913		0.411	0.482	Cytoplasmic							IPR015947; IPR002740;	PUA-like domain; EVE domain;
Q8YJE5	Succinate--CoA ligase [ADP-forming] subunit alpha OS=Brucella melitensis biotype 1 (strain 16M / ATCC 23456 / NCTC 10094) OX=224914 GN=sucD PE=3 SV=1	2.463	Up	0.0023764	sucD	31.234	34.3	38	8	8	6	9	4	6	6	7	7	7	6	7	7	6	7	7	6	7	7	6	1621800	1533000	1354900	4477800	2969200	3658300	0.623	0.589	0.521	1.721	1.141	1.406	Cytoplasmic	GO:0072350 tricarboxylic acid metabolic process; GO:0055114 oxidation-reduction process; GO:0044281 small molecule metabolic process; GO:0044763 single-organism cellular process; GO:0006099 tricarboxylic acid cycle; GO:0044699 single-organism process; GO:0044238 primary metabolic process; GO:0045333 cellular respiration; GO:0044237 cellular metabolic process; GO:0071704 organic substance metaboli…		GO:0097159 organic cyclic compound binding; GO:1901363 heterocyclic compound binding; GO:0004775 succinate-CoA ligase (ADP-forming) activity; GO:1901265 nucleoside phosphate binding; GO:0003824 catalytic activity; GO:0004774 succinate-CoA ligase activity; GO:0005488 binding; GO:0016405 CoA-ligase activity; GO:0016874 ligase activity; GO:0016877 ligase activity, forming carbon-sulfur bonds; GO:000…	K01902	sucD; succinyl-CoA synthetase alpha subunit [EC:6.2.1.5]	bme00020 Citrate cycle (TCA cycle) - Brucella melitensis bv. 1 16M; bme00640 Propanoate metabolism - Brucella melitensis bv. 1 16M; bme00660 C5-Branched dibasic acid metabolism - Brucella melitensis bv. 1 16M; bme01100 Metabolic pathways - Brucella melitensis bv. 1 16M; bme01110 Biosynthesis of secondary metabolites - Brucella melitensis bv. 1 16M; bme01120 Microbial metabolism in diverse environ…	IPR005811; IPR016040; IPR003781; IPR016102;	ATP-citrate lyase/succinyl-CoA ligase; NAD(P)-binding domain; CoA-binding; Succinyl-CoA synthetase-like;
Q8YJG5	Integral membrane protein OS=Brucella melitensis biotype 1 (strain 16M / ATCC 23456 / NCTC 10094) OX=224914 GN=BMEI0118 PE=4 SV=1	2.529	Up	0.0074975	BMEI0118	59.931	12.5	14	6	6	0	1	2	2	6	3	0	2	2	6	6	4	0	2	2	6	6	4	0	40506	29538	89086	98243	78323		0.603	0.44	1.327	1.463	1.167	InnerMembrane	GO:0008152 metabolic process;	GO:0031224 intrinsic component of membrane; GO:0016020 membrane; GO:0016021 integral component of membrane; GO:0044425 membrane part;	GO:0016787 hydrolase activity; GO:0008484 sulfuric ester hydrolase activity; GO:0003824 catalytic activity; GO:0016788 hydrolase activity, acting on ester bonds;	K03760	eptA, pmrC; lipid A ethanolaminephosphotransferase [EC:2.7.8.43]	bme00540 Lipopolysaccharide biosynthesis - Brucella melitensis bv. 1 16M; bme01100 Metabolic pathways - Brucella melitensis bv. 1 16M; bme01503 Cationic antimicrobial peptide (CAMP) resistance - Brucella melitensis bv. 1 16M;	IPR017849; IPR000917; IPR017850; IPR012549;	Alkaline phosphatase-like, alpha/beta/alpha; Sulfatase, N-terminal; Alkaline-phosphatase-like, core domain; Domain of unknown function DUF1705;
Q8YJL3	Outer-membrane lipoprotein carrier protein OS=Brucella melitensis biotype 1 (strain 16M / ATCC 23456 / NCTC 10094) OX=224914 GN=BMEI0069 PE=3 SV=1	2.861	Up	0.00126098	BMEI0069	22.055	54.5	57	12	12	6	9	11	8	12	11	11	12	11	10	12	11	11	12	11	10	12	11	547770	397360	478070	1455800	1123900	1491200	0.598	0.434	0.522	1.59	1.227	1.629	Periplasmic	GO:0045184 establishment of protein localization; GO:0006810 transport; GO:0071702 organic substance transport; GO:0051179 localization; GO:0033036 macromolecule localization; GO:0008104 protein localization; GO:0015031 protein transport; GO:0051234 establishment of localization;	GO:0005623 cell; GO:0044464 cell part; GO:0042597 periplasmic space;					IPR029046;	Lipoprotein localisation LolA/LolB/LppX;
Q8YJR5	Alkanal monooxygenase alpha chain OS=Brucella melitensis biotype 1 (strain 16M / ATCC 23456 / NCTC 10094) OX=224914 GN=BMEI0017 PE=4 SV=1	0.2	Down	4.0929e-05	BMEI0017	37.599	41.5	38	11	11	7	10	9	4	4	4	8	9	9	7	7	8	8	9	9	7	7	8	643170	496530	581140	122530	109180	112480	1.869	1.443	1.689	0.356	0.317	0.327	Cytoplasmic	GO:0044699 single-organism process; GO:0008152 metabolic process; GO:0055114 oxidation-reduction process; GO:0044710 single-organism metabolic process;		GO:0047646 alkanal monooxygenase (FMN-linked) activity; GO:0016705 oxidoreductase activity, acting on paired donors, with incorporation or reduction of molecular oxygen; GO:0003824 catalytic activity; GO:0004497 monooxygenase activity; GO:0016712 oxidoreductase activity, acting on paired donors, with incorporation or reduction of molecular oxygen, reduced flavin or flavoprotein as one donor, and …				IPR011251;	Luciferase-like domain;
Q8YJS5	tRNA uridine 5-carboxymethylaminomethyl modification enzyme MnmG OS=Brucella melitensis biotype 1 (strain 16M / ATCC 23456 / NCTC 10094) OX=224914 GN=mnmG PE=3 SV=2	2.997	Up	0.036277	mnmG	69.428	15.1	22	7	7	1	3	3	3	6	6	6	6	5	6	7	6	6	6	5	6	7	6	66389	45339	97491	201240	201900	223730	0.476	0.325	0.7	1.444	1.449	1.606	Cytoplasmic	GO:0006396 RNA processing; GO:0034470 ncRNA processing; GO:0006725 cellular aromatic compound metabolic process; GO:0055114 oxidation-reduction process; GO:0044699 single-organism process; GO:1901360 organic cyclic compound metabolic process; GO:0006807 nitrogen compound metabolic process; GO:0044238 primary metabolic process; GO:0009451 RNA modification; GO:0044237 cellular metabolic process; GO…	GO:0044424 intracellular part; GO:0005623 cell; GO:0044464 cell part; GO:0005622 intracellular; GO:0005737 cytoplasm;	GO:0097159 organic cyclic compound binding; GO:1901363 heterocyclic compound binding; GO:1901265 nucleoside phosphate binding; GO:0050660 flavin adenine dinucleotide binding; GO:0003824 catalytic activity; GO:0005488 binding; GO:0043167 ion binding; GO:0043168 anion binding; GO:0000166 nucleotide binding; GO:0048037 cofactor binding; GO:0016491 oxidoreductase activity; GO:0036094 small molecule b…	K03495	gidA, mnmG, MTO1; tRNA uridine 5-carboxymethylaminomethyl modification enzyme		IPR026904; IPR023753;	GidA associated domain 3; FAD/NAD(P)-binding domain;
Q9AMF0	ExbD OS=Brucella melitensis OX=29459 GN=exbD PE=3 SV=1	0.294	Down	0.0024041	exbD	18.417	19.5	12	2	2	3	3	3	1	1	1	2	2	2	1	2	2	2	2	2	1	2	2	215280	155710	190160	0	52398	57597	1.604	1.16	1.417		0.39	0.429	Cytoplasmic	GO:0045184 establishment of protein localization; GO:0006810 transport; GO:0071702 organic substance transport; GO:0051179 localization; GO:0033036 macromolecule localization; GO:0008104 protein localization; GO:0015031 protein transport; GO:0051234 establishment of localization;	GO:0016020 membrane; GO:0044464 cell part; GO:0071944 cell periphery; GO:0044425 membrane part; GO:0031224 intrinsic component of membrane; GO:0005623 cell; GO:0016021 integral component of membrane; GO:0005886 plasma membrane;	GO:0005215 transporter activity;	K03559	exbD; biopolymer transport protein ExbD
